# Supplementary material for: Proliferation of group II introns in the chloroplast genome of the green alga Oedocladium carolinianum (Chlorophyceae)
Source: PeerJ. 2016 Oct 25;4:e2627. doi: 10.7717/peerj.2627 (PMC5088586; doi:10.7717/peerj.2627)
Supplement: Supplemental Information 1 [file peerj-04-2627-s003.nex]

#NEXUS
[written Mon Jul 11 14:43:06 EDT 2016 by Mesquite  version 3.10 (build 765) at Prasinophytes/132.203.89.170]

BEGIN TAXA;
	DIMENSIONS NTAX=10;
	TAXLABELS
		Pseudendoclonium_akinetum_UTEX_1912 'Oedogonium cardiacum SAG 575-1b' Oedocladium_carolinianum_UTEX_LB_1686 Floydiella_terrestris_UTEX_1709 Stigeoclonium_helveticum_UTEX_441 Schizomeris_leibleinii_UTEX_LB_1228 Acutodesmus_obliquus_UTEX_393 Chlamydomonas_reinhardtii Volvox_carteri_f._nagariensis_UTEX_2908__ 'Dunaliella salina CCAP 19/18  ' 
	;

END;


BEGIN CHARACTERS;
	DIMENSIONS  NCHAR=37209;
	FORMAT DATATYPE = DNA GAP = - MISSING = ?;
	MATRIX
	Pseudendoclonium_akinetum_UTEX_1912        ATGGTTAAAATTCAACCGGATGAAATTAGCAGCATTATTCGACAACAAATTGCTCAATATAGCGAAGAAGTTAAAGTAGTTAATGTTGGAACTGTATTTCAAGTAGGTGATGGTATTGCTCGTATTTACGGTCTTGAAAAAGTAATGGCCGGAGAATTATTAGAGTTTGAAGATGGAACAATTGGGATTGCTTTAAACTTAGAAACTAAGAACGTTGGTGCTGTTCTTATGGGTGATGGGTTAGCAATTCAAGAAGGCTCATCGGTTCGAGCAACTGGTAAAATTGCTCAAATTCCTGTTTCAGAAAGCTATTTAGGTCGCGTTGTAAATTCGTTAGCGCTTCCGATCGATGGAAAAGGCGCAATTAATTCCAGTGAAACACGTTTAATTGAATCTTTAGCTCCTGGGATTATCTCTCGCCGTTCTGTTCATGAACCTTTACAAACTGGTTTAGTGGCTGTAGATGCAATGATTCCAATTGGGCGTGGTCAAAGGGAACTTATTATCGGGGATAGACAGACAGGTAAAACAGCTATTGCTGTAGATACAATTATTAACCAAAAAGGCAAAGATGTAATTTGTGTTTATGTTGCTATTGGACAAAAAGCTTCTTCAATTGCACAGGTTGTTAATTCATTAGAAGAACGTGGTTGCTTATCTTATACTATTATTGTGGCAGCAACAGCCGATACTCCAGCTACATTACAGTATTTAGCTCCTTATACAGGGGCAACTTTAGCTGAATACTTCATGTACAAAGGGCGTCATACTCTTGTTATTTACGATGATTTATCAAAACAAGCACAAGCTTATCGTGAAATGAGTTTATTATTACGTCGTCCACCAGGACGTGAAGCGTTCCCTGGAGACGTTTTCTATTTACACTCTCGTTTATTAGAAAGAGCTGCTAAACTGAGTGATCAATTAGGTGGGGGAAGTATGACCGCTTTACCGATTGTTGAAACACAAGAAGGTGACGTTTCGGCTTATATCCCAACAAATGTAATTTCAATTACAGATGGTCAGATTTTCTTATCAGGTGACATCTTTAATTCCGGTATCCGTCCTGCAATTAATGTTGGAATTTCAGTATCACGAGTTGGCTCAGCAGCTCAACCAAAAGCTATGAAAAAAGTAGCCGGTAAACTAAAACTTGAATTAGCACAATTTGCAGAGTTGGAAGCATTTTCACAATTTGCTTCAGATCTAGATCAAGCAACGCAAAAACAATTAAGTCGTGGATCAAGATTACGTGAATTATTAAAGCAAGCTCAATCATCACCTCTTGCATTGGAAGATCAGGTTTCAACAATTTATGCTGGAATTAATGGTTATTTAGATGGAATTCCGGTTGAGAATGTACGTGCTTTCTTAGTTGAATTACGCCAATATTTAGCATCTAGTAAACCATATGGTCAAATTTTAAGAACCGAAGCTTTTACAGAGGAAGCGGAGTCAATTTTAAAAGAAGCTTTAGTGGAATTAACAGGTTCAATGGTGCTATCAATCAAAAATGTGGGATCTATTACTCAAATTATCGGTCCGGTTATTGACGCTGCTTTCGCGCCTGGACAACTTCCAAATATTTATAACGCTCTTGTTATTAAAGGTACAAACCAAGCGGGTCAAGAAGTTGCAGTAACTTGTGAAGTTCAACAGTTATTAGGAGATCATTGCGTTCGCGCGGTTGCTATGAACGCTACTGATGGACTAATGCGTGGAATGAACATTGTAGATACTGGTAAGCCGTTAACAGTTCCTGTAGGAAAAGTAACTTTAGGACGTATTTTTAATGTATTAGGAGAACCAGTAGATGGACTAGAAGCAGTTGATAGCGAAAGTTTACCAATTCATCGTAAAGCTCCAGCTTTCGTCGATTTAGATACAAAACTTGCTATTTTTGAAACCGGTATTAAAGTTGTAGACTTATTAGCTCCTTATCGAAGAGGGGGTAAAATTGGTTTATTTGGAGGGGCTGGGGTTGGAAAAACAGTTCTTATTATGGAACTAATTAACAATATTGCTAAAGCACACGGAGGTGTATCGGTTTTTGGGGGTGTTGGTGAACGTACTCGTGAAGGGAATGACCTTTACATGGAAATGAAAGAATCAGGTGTTATTCAGGAAAAAAACATGTCTGCATCAAAAGTAGCTCTTGTTTATGGTCAAATGAATGAACCGCCAGGAGCTAGAATGCGCGTTGGATTAACAGCTTTAACAATGGCTGAATATTTCCGTGATATTAATAAGCAAGATGTTCTTTTATTTATCGACAATATTTTCCGTTTCGTTCAAGCGGGTTCAGAAGTTTCAGCCTTACTAGGCCGTATGCCTTCAGCTGTAGGTTATCAGCCAACTCTTGCTACGGAAATGGGTGGATTACAAGAACGTATTACTTCAACTAAAGATGGTTCAATTACATCAATTCAGGCTGTTTACGTACCTGCAGATGATTTAACGGATCCAGCACCAGCGACTACTTTTGCTCACCTAGATGCAACAACAGTATTATCTCGTGGTTTAGCCTCTAAAGGAATTTACCCAGCAGTTGATCCACTAGATTCAACTTCAACTATGTTACAACCTTGGATTGTAGGAGAAGAACATTATTCTTGTGCTCAAAATGTAAAAGAAACTTTACAACGTTATAAAGAATTGCAAGATATTATTGCTATTTTAGGTTTAGATGAACTTTCAGAAGAAGATCGTAAAGTAGTAGCACGTGCGAGAAAAATTGAGCGTTTTTTATCTCAACCATTCTTTGTTGCTGAAGTTTTTACCGGCTCACCTGGAAAATATGTAAGTTTAAAAGAGACGATTCAAGGATTTAATAAAATTCTTACAGGTGAATTAGATGATTTACCGGAACAAGCTTTTTATTTAGTAGGAACTTTAGATGAAGCTGTAGCAAAAGCAGCCACTTTA---ATGAGTTTACAAATTTGTATTTTAACGCCAGATCGCGTTTTTTGGAATCAAGAAGCAGAAGAAATTATATTACCTACAAATACTGGTCAAATGGGTGTTTTAACTAATCATGCGCCAATTATTACAGCCTTAGATATTGGAATTATGAGTATTCAGAAAGATTGGACTTCAGTTGCTTTAATGGGGGGGTTTGCATTAGTGAAACAAAATCAAGTAACAGTTCTAGTTAATTCAGCGGAATCAAAAGAAACCATTAATTCATCCGAAGCTGAGCAAGCCTTTTTAGAAGCAAAACTTGAAAAAGCGCTTGGACAAAAAGAAAAAGTCGAAGCAAACTTTGCTTTTAAAAGAGCTCGGGCTCGCTATCAATTAGTAGGCTTTGGTTTTAATACAAATATTTTCGAAACCAATGTGATTAATTTAGCTGTTGTAATTGGAGTTGTCGTTTCTTTTGTTGGTGATGCTGTACGCGAGTTATTAAAAAATAGAAAAGAAACTATTGTAAATAATTTGCGTGAAGCCGATAATCGTGCTTTAGAAGCACAAGAAAAGCTTAGTCAGGCTAAAGCACAATTAGCAGATGCCCAAAAAAAAGCAACAGAAATCCGCGAACAAGGTTTAGTTGCAGCTGAACAAGAGAAAAAATTATGTATTAAGCAAGCTGAAGAAGATGCTGCTCGTTTAAAACAAGTACAACAAGATACTATCCGTTTTCAACAGCAAAAAGCGATTCAGCAAATATCACAACAAATTGTTTCACTTGCTTTACAACAAGTACGCCAGAAAGCACCTTTTCATGTTTCCGTAAATAAATCCAAAATTGATTTATTTAAAATGGACCCACTTATTGCTTCAGCATCTGTAATTGCAGCTGGTTTATCAGTTGGTTTAGCTGCCATTGGACCTGGTAATGGTCAAGGTGTTGCTGCTGGTTATGCAGTAGAAGGAATTGCGCGTCAACCCGAAGCAGAGGGTAAAATTCGTGGTGCACTTTTACTTTCTTTTGCATTCATGGAATCTTTAACAATCTATGGTTTAGTAGTTGCTTTAGCTTTATTATTTGCAAACCCATTTAATCTTTTATTTGATTTTGCTGAAGTTTCGGTAGGACAGCATTACTATTGGCAAATAGGGGAATATTCAGTTCATGGACAAGTTCTGATGACGTCGTGGTTTGTTTTCGCAGTTATTGCTATTTTATCAATTGCCGGTAATCGTGATTTAAAACCTGAAGGTTTACAAAATTTAACGGAATATATTACAGAATTTATTCGTGATTTAGCAAAAACGCAAATTGGTGAAGAATATGTTAAATGGATTCCATTTTTAGGAACTCTTTTTTTATTTATTTTCGTTTCAAATTGGTCTGGAGCATTAATTCCTTGGCATATATTTGAAATTAACGGGGAATTAGCTGCACCAACAAATGATATTAATACGACAGTTGCTTTAGCGCTATTAACCTCGACCGCTTATTTTTATGCTGGTTTTAGTAAAAAAGGTTTAGGCTATTTTAAAAGATATGTCTCACCAGCTGCTTTTTTATTACCAATTAATGTTTTAGAAGATTTTACAAAACCTTTATCATTAAGTTTTCGACTTTTTGGAAATATTTTAGCAGATGAATTAGTTGTGGGTGTTTTAGTTGCTTTAGTACCTTTAGTTGTACCGATTCCAATTATGCTTTTAGGCTTATTTACTAGTGGAATTCAAGCTCTTGTTTTTGCCACTTTGGCAGGTGCCTATATCGGTGAATCGATAGAAGATGAAAATTTTATAACAAATATAAATTTTTTACTTTTATTTTTAACGTTTTATCTTATTATAATAAGTAACTTTTTACAAGCTACTTTTTTGGTTTTATGGGTTTCATCAGGCCATTTTCCACTTAGTAATTTATATGAATCATTATTATTTTTATCCTGGGTTTTAACTAGTCTTTTAGTTTTAGGATCAATTTTAACTTTAATAAATACATTTGCAACTTTTAGTTTACCAACAGAACTTAAATTAATCACTTCTTTAGTTCCTGCTTTAAAATCGAATTGGTTAATGATGCATGTAACTCTTATGATCCTAAGCTATGGAGCTCTTTTATCCGGATGCATATTAGCAATTGCCTTTTTAATTGCTGAAATTTTAGATAATTTAAGTTATCGTATTTTAGGTTTAGGTTTTCCTTTATTGACAATTGGTATTCTTTCGGGCGCTGTTTGGGCAAATCAAACTTGGGGATCTTATTGGTCATGGGACCCAAAAGAAACGTGGGCTCTTATCACATGGTTCATATTTGCTATTTATTTACATACTCGAATTTCATATGGATGGAATGGGACACAATCTGCTTTGATTGCTGCATTTGGTTTTATTATAATATGGATTTGTTATTTAGGGGTTAATTTATTAGGCAAAGGTCTTCATAGTTATGGTTTTGAACCAATTGGTATTATTCCAAGATCTATTATTCGAACTTTTAATAGATTTATAATTCAACTTTTTAATTCAAATGCCCTCGTTATTCAAGAATTTCGAATCTCGCGTTATCAGGTTTTTGTTTCAATTCAGTGTTTATTAAGTTTAATTTTTATTCCTTTAATAATTACTTTTTTATCAAAAACTTTTGTATTTCTTCCTTTAACAGAATATGTTTGGAATACGGATGATATTTTTTTAAACTCTTATTTAGAAAAAGAAGCTTTATCGGAACTTCAAGATTTTGAAGAACAACTTTATTTTGATTATTTTCAAAAAAAAACACTTGAATTATATAATCAAAAAAGTATTGAATCTTTAACAAATCTCTTTTCTGATTTCGTTTCATTTGGAACTTTTGCTTTATTAGTTATAATTTTAAAACCCCAAATTATTATTTTAAAATCTTTTTTGATAGAATCTATTTATAGTTTAAGTGATACTATTAAATCCTTTTTATTAATTTTAGGAACTGATTTATTAGTTGGATTTCATTCCCCCCGTGGTTGGGAATTATTTTTAGAATTTGTTTTAAATCGTTTTGGTTTTCCCCATGATGAAAATTTCATTTTCTTATTTGTTGCAACTTTACCGGTTTTATTAGATACCGTTTTTAAATATTGGATTTTTAGATATTTAAATAAAATATCCCCTTCAACAGTTGCAACTTATCATGCAATGCTTGAAATGCCAATTGGAGTACCAAAAGTCCCTTATCGTTTAGCAGGTAATGAAGTCGCAGAGTGGGTTGATCTATATAATCGATTATATAGAGAACGCGTTTTATTTTTATGTCAAGATTTAGATGATGAATTAGCCAATCAACTTATTGGCATTATGTTATATTTAAATGCGGAAGACAAGTCAAAAGGATATGTTTATATTAATTCGCCCGGTGGATCGGTGACATGTGGTGTCGGTGTTTTTGATGCAATGAATTATATTAAATCGGATGTAACAACTATTTGTGTAGGAACAGCAGCGTCGATGGCATCTTTTGTGTTAGCTGGTGGTCGAAAAGGAAAACGATTAGCTTTACCTCATTCTCGAATTATGATTCATCAACCCGGTGGCAGCCAGGGGCAAGCATCTGTTGTTTTATCTGAATCAGAAGAAGTATTACGGATTAGAGATGAAGTTGCTCAAATTTATTCCGAACGAACAGGCCAAACACTTGAGCGTATTTCACGTGATATGAATCGTGACCAGTTTATGTCGGCACGTGAAGCTAAAGATTACGGCCTTGTTGATCAAATAAGAGAAGAAATGGGTTATAAAGGTATTTTATTAATCGGAAAAACTGTTAAAGCTTTATCGGGTGAAGCTTCAGTCCCTGTTATCGTAGAATCAGGGAAAATGAAAGACCTCTTTAAAGCTGCACGTGAAATGTCACCTTGTATTTTATTTCTTGATGAAGTCGATACAATTGGCCAAAAGCGCGAAAATATAATGTTGACACAATTATTATGCGAATTAGACGGAGAAATTATTGTAATTGGTGCAACAAATCGTCCAGCAGATTCGGCTTTAACAAGACCAGGACGTTTTGGAAAAGTTATTTATCTTTTAAATCGAATCCAAAATCAATCATTGTTAATTAAATTATATTTCCTTTTTTTATTAAAATCCATTGATACTTATTTTAATAAAAGTGATAAGAATCGCATTGATTCTTTAGTTTACTCATTACGGGATTTTATGAGTAAAATTTACGATTGGTTTGAAGAACGTTTAGAAATTCAAGCAATTGCTGATGATATTTCTAGCAAATATGTACCGCCTCACGTTAATATTTTTTATTGTTTAGGTGGAATTACATTTACACTTTTTTTAGTCCAAGTAGCAACGGGTTTTGCTATGACTTTTTATTATCGCCCTACAGTAGCTGAAGCTTTCGCATCAGTAAATTACCTTATGACTGATGTAAATTTTGGTTGGTTAATTCGTTCGATTCATCGTTGGTCTGCTTCAATGATGGTATTATCAATGATTTTACATGTTTGCCGAGTTTATTTAACGGGTGGCTTTAAAAGACCTCGTGAATTAACATGGATTACAGGAGTTATAATGGCTGTTTGTACTGTATCTTTTGGTGTAACGGGCTATTCATTGCCTTGGGATCAGGTAGGCTATTGGGCTGTTAAAATTGTAACAGGGGTTCCTGATGCCATTCCAGTTGTTGGACCAGCCATTGTTGAGTTATTACGTGGTGGTGTTGGAGTAGGTCAATCTACGCTAACTCGTTTCTATAGTTTACATACATTTGTTTTACCTTTATTAACAGTTGTATTTATGTTAGCCCACTTTTTAATGATTCGTAAGCAAGGAATTTCAGGCCCTATGGCGGTTATTAAAAAACCTGATTTAACAGATCCAGTCTTACGCGCGAAATTAGCGAAAGGAATGGGCCACAACTATTACGGTGAACCTGCGTGGCCAAATGATTTACTATATATGTTTCCAGTAGTTATTTTTGGAAGTTTCGCTTGCGTAATTGGTTTAGCGGTATTAGATCCAGCGGCAGTAGGCGAACCCGCAAACCCTTTTGCAACGCCTTTAGAAATTTTACCAGAATGGTATTTCTACCCAACGTTCCAACTTTTACGTACCGTTCCAAACAAATTATTAGGGGTTTTATTAATGGCGGCTGTACCAGCTGGTCTTTTAACTGTGCCCTTTATTGAAAATATTAATAAATTTCAAAACCCTTTTCGTCGTCCTATTGCTACAACGGTCTTTTTAATTGGGACTTTTGCTGCAATTTGGCTTGGAATTGGTGCTTGTTTACCAATTGATATTTCGTTAACTTTAGGTTTAATGGTTGAACCTTTATTATCAGGAATTGTTTTAGGCTTAGTGCCAATAACAATTACTGGACTTCTTGTAACTGCTTATTTACAGTATCGTCGTGGAGATAGTTTAATGGTAACGTTAATTAGTTATATTAGTTTATTAGCAGGCTTTGTTATTATAGCGTCCGTTTTTTATTTAGCTTTAGTAAAAATTAAACTTATGACAATTAGTCCACCAGAGCGTGAAGCTAAAAAGGTGAAAATCGTTGTTGACCGTGATCCAGTTGAAACAAGTTTTGAAAAGTGGGCAAAACCTGGTCATTTCTCACGTACTCTGTCAAAAGGGCCAACAACAACAACTTGGATTTGGAATTTACATGCGGATGCTCATGATTTTGATGCACAAACAACTGACTTAGAAGAAATTTCAAGAAAAGTTTTTAGTGCACATTTCGGCCAACTAGGAATTATTTTTATTTGGTTATCTGGAATGTATTTCCATGGAGCACGTTTTTCAAACTACGAAGCTTGGTTAAGTGATCCTACTCATATTAAACCAAGTGCCCAAGTTGTTTGGCCAATTGTAGGCCAAGAAATTTTAAATGGGGATGTTGGAGGCGGTTTCCAAGGGATTCAAATTACTTCTGGGTTTTTCCAATTATGGCGTGCTAGTGGTATTACAACGGAATTACAATTATATTCGACTGCGATTGGCGGTTTAGTAATGGCAGCAGCCATGTTTTTTGCCGGTTGGTTTCACTTTCATAAAAGTGCTCCTAAATTAGAATGGTTCCAAAATGTAGAATCTATGCTAAATCACCATCTTAGTGGTTTATTAGGTTTAGGTAGTTTAGCGTGGGCAGGTCATCAAATTCATGTTTCTCTTCCAATTAATAAATTATTAGATGCTGGAGTTGATCCCCATGAAATTCCTTTACCTCATGAATTAATTTTAAATCCAAGTTTAATGGCTCAATTATATCCTAGCTTTAAACAAGGTTTAGCTCCGTTTTTTACATTAAATTGGTCTGAGTATAGTGATTTCCTAACTTTCCAGGGTGGTTTAAATCCGGTAACTGGAGGGTTATGGTTAACTGATACGGCTCACCACCATTTAGCAATTGCTGTTTTATTCATTGTTGCGGGTCATATGTATCGTACAAATTGGGGAATTGGACATAGCATGAAAGAAATTTTAGATGCACATAAAGGCCCTTTCACTGGCGAAGGTCATAAAGGACTTTACGAAATTTTAACAACTTCATGGCATGCTCAATTAGCTATTAATTTAGCTCTATTTGGTTCATTATCGATTATTGTCGCTCATCATCAATATTCAATGCCTCCTTATCCTTATTTAGCGACTGATTACGCTACACAATTATCTTTATTTACTCACCATAATTGGATTGGTGGATTCTGTATTGTTGGTGCAGCTGCTCACGCCGCTATTTTTATGATTCGTGACTACGATCCTACGAATAATTACAATAATTTATTAGATCGTGTAATTCGTCATCGTGATGCAATTATTTCGCATTTAAATTGGGTTTGTATTTTTTTAGGGTTTCATAGTTTTGGTCTTTATATTCATAACGATACAATGAGTGCATTAGGTCGACCAGCTGATATGTTCTCCGATACAGCTATTCAATTACAACCTGTTTTTGCTCAATGGATTCAAAAAACTCATTTCTTAGCCCCTGGGTTTACTGCTCCAAATGCTTTAGCAAGTACAAGTCCTAGTTGGGGTGGCGATGTTGTTGCTGTTGGTGGAAAAGTTGCGATGATGCCGATTTCATTAGGTACTTCTGACTTCTTGGTACATCACGTGCACGCGTTTACAATTCATGTAACAGTATTAATTTTATTAAAAGGGGTTTTATACGCTCGTAGTTCACGTTTAATTCCTGATAAAGCAAATTTAGGTTTCCGTTTCCCTTGTGATGGACCAGGACGTGGTGGGACTTGCCAAGTTTCGGCTTGGGATCACGTATTTTTAGGTTTATTCTGGATGTATAACGCCATTTCAGTTGTAATTTTCCACTTTAGTTGGAAAATGCAATCGGATGTTTGGGGTACGGTAAATGCATCGATTTCGCATATTACTGGCGGAAATTTTGCACAAAGTGCAAATACAATTAATGGTTGGTTACGAGATTTCCTTTGGGCACAATCATCACAAGTTATTCAATCATACGGTTCATCTTTATCTGCTTATGGATTAATTTTCTTAGGGGCTCACTTTGTATGGGCGTTTAGTTTAATGTTCTTATTTAGTGGAAGAGGGTACTGGCAAGAATTGATTGAGTCTATTGTTTGGGCACATAATAAACTAAAAGTAGCACCAGCAATTCAACCGCGTGCTTTGAGTATTACTCAAGGTCGTGCAGTTGGGGTAGCTCATTATCTATTAGGAGGAATTGCAACAACATGGTCATTCTTCTTAGCTCGTATTATTGCAGTTATGGCAACAACGTTCCCTAAATTTAGTCAAGGTCTAGCAAACGATCCTACGACTCGTCGTATTTGGTTCGGAATTGCAACTGCGCATGATTTTGAAAATCACGATGGAATGACGGAAGAAAATCTATATCAAAAAATTTTCGCTTCGCATTTTGGTCAATTAGCAATTATTTTTCTATGGACTTCGGGAAATTTATTTCACGTGGCTTGGCAAGGTAATTTTGAACAATGGGTTCAAAGTCCTTTAAATGTACGACCGATTGCCCATGCTATTTGGGATCCGCATTTTGGTCAACCTGCCGTTGAAGCTTTCACTCGCGGTGGCGCTTCGGGTCCAGTAAATATTTCAACATCTGGAGTTTACCAATGGTGGTATACAATTGGTATGCGTACAAATCAAGATTTATATATTGGTTCAATCTTTTTATCATTTGCTGCAACAGCTTTTCTTTTTGCAGGATGGTTACATTTACAGCCTAAATTCCAACCGGGTTTAAGTTGGTTTAAAAATGCTGAGTCTCGATTAAACCATCACCTTTCTGGTTTATTTGGGGTGAGTTCATTAGCATGGACGGGTCATTTAATTCATGTTGCAATTCCAGAAGCACGTGGTCAGCACGTACGTTGGGATAATTTTTTAACAACATTGCCGCATCCTCAAGGATTAACTCCTTTCTTTACAGGTAATTGGGCAGCTTATGCTGAAAACCCGGATACTGCTAGCCACCTTTTTGGGACTAGTGAAGGTTCAGGAACAGCTATTTTAACTTTTTTAGGTGGATTCCATCCTCAAACACAAAGTTTATGGTTATCAGATATGGCGCACCATCATTTAGCAATTGCTGTTTTATTTATCGTTGCGGGTCATATGTACCGAACAAATTTTGGGATTGGTCACAGTATGCGTGAAATTTTGGAAGCTCATAAAGCACCAAGTGGGAATTTAGGGAATGGCCATACAGGCTTATTTGATACAGTTAACAATTCACTGCATTTTCAACTTGGACTTGCACTTGCTTCGGTAGGTACAATTTGTTCATTGGTGGCTCAACACATGTATTCGTTACCACCGTACGCATTTCTTGCTCAAGATTTTACTACTCAAGCATCGTTATATACTCATCACCAATATATTGCTGGGTTTATTTTATGTGGAGCTTTTGCGCACGGTGCTATTTTCTTCATTCGCGATTACGATCCGGAAGCTAATAAAGGAAACGTATTAGCGCGTATGTTAGAACATAAAGAAGCTATTATTTCGCATTTAAGTTGGGTTTCTTTATTTTTAGGGTTCCATACTTTAGGCTTATATGTACATAACGACGTAATGCAAGCTTTCGGAACGCCTGAAAAACAAATTTTAATTGAACCTGTTTTTGCTCAATGGATTCAAGCTTCACACGGTAAAACGGCTTATGGTTTTGATTTATTATTATCTCAATCGACTAGTAATGCTGGTCAAAGCTTATGGTTACCAGGTTGGTTAGAAGCCATTAACAATAACAATAACTCATTATTCTTAACGATTGGGCCCGGTGATTTTTTAGTTCACCATGCTATTGCTTTAGGTTTACATACAACAACGTTAATTTTGGTAAAAGGAGCTTTAGATGCTCGTGGTTCAAAACTAATGCCGGATAAAAAAGATTTTGGATATAGTTTCCCTTGTGACGGACCTGGTCGAGGAGGTACTTGTGATATTTCCGCTTGGGATGCTTTCTATTTAGCTGTTTTTTGGATGTTAAATACGATTGGTTGGGTGACCTTTTACTTCCATTGGAAACATTTAGGGATTTGGCAAGGTAATGTAAGCCAATTTAACGAATCTTCAACTTACTTAATGGGGTGGTTACGAGATTATTTATGGTTAAATTCATCTCAATTAATTAATGGTTATAATCCATTTGGGATGAACAGCCTTTCGGTTTGGTCTTGGATGTTCTTATTTGGTCACTTAATTTATGCAACTGGCTTTATGTTCCTAATTTCTTGGCGTGGATACTGGCAAGAATTAATTGAAACTTTAGTTTGGGCACATGAACGAACTCCAATTGCAGATTTAATTCGTTGGAAAGATAAACCAGTTGCTTTATCAATTGTTCAAGCTCGAGTAGTTGGATTAGCACACTTTAGTGCTGGCTACATTTTAACTTATGCCGCTTTCTTGATTGCATCTACGTCGGCAAAATTTATGTCTCATACTGTTAAAATTTACGATACTTGTATCGGTTGTACACAATGTGTTCGTGCTTGTCCAACGGATGTTTTAGAGATGGCACCTTGGGATGGTTGTAAAGCAGGTCAAGTTGCCTCTGCTCCAAGAACAGAAGATTGTGTAGGTTGCAAACGTTGTGAATCAGCTTGTCCTACAGACTTTTTAAGTGTTCGTGTTTATTTAGGGTCTGAAACAACACGTAGTATGGGGTTAGGTATGAAAGATTTTGTTACTTATTTGTCAACGGCTCCTGTAATTGCTCTTGCTTGGATGAGTTTCACAGCGGGTCTATTAATTGAAATTAATCGTTTTTTCCCAGATCCTTTAGTTTTTACTATGACTGCAATTTTAGAACGCCGTGAAGCGTCAAGCCTATGGGCTCGCTTTTGTGAATGGGTAACTAGCACTGAAAACCGCTTATACGTAGGTTGGTTTGGTGTAATTATGATCCCTACACTTTTAACAGCTGTATCTGTATTTATCATCGCTTTCGTTGCTGCACCTCCTGTAGACATCGACGGAATCCGTGAACCTGTTTCTGGTTCGTTATTATACGGTAACAACATCATTTCTGGTGCTATTATCCCAACTTCTAACGCAATTGGTTTACACTTCTACCCAATTTGGGAAGCTGCTTCTGTAGACGAGTGGTTATACAACGGTGGTCCTTACCAACTAATCGTTTGTCACTTCTTCTTAGGAATCTGCTGCTACATGGGTCGTGAGTGGGAACTTTCTTTCCGTTTAGGTATGCGTCCATGGATCGCTGTAGCTTACTCAGCTCCAGTAGCTGCTGCAACTGCAGTATTCATCATTTACCCAATCGGTCAAGGTTCTTTCTCTGATGGTATGCCTTTAGGTATTTCAGGTACTTTCAACTTCATGATCGTATTCCAAGCTGAGCATAACATTCTTATGCACCCTTTCCACATGTTAGGTGTTGCTGGTGTTTTTGGTGGTTCATTATTCTCTGCTATGCATGGTTCATTAGTAACATCATCTCTAATCCGTGAAACTACAGAAAACGAATCAACTAACGCTGGATACAAATTCGGGCAAGAAGAAGAAACTTATAACATTGTCGCTGCTCACGGTTACTTTGGTCGTTTAATCTTCCAATATGCTTCATTCAACAACTCTCGTTCACTACACTTCTTCTTAGCTGCTTGGCCTGTAGTTGGTATTTGGTTCACTGCTTTAGGTATTTCAACTATGGCATTTAACTTAAATGGTTTCAACTTCAACCAATCAATCGTTGATTCTCAAGGCCGTGTTTTAAACTCATGGGCTGATATTATCAACCGCGCTAACTTAGGTATGGAAGTTATGCACGAACGTAACGCTCACAACTTCCCATTAGACTTAGCTTCAGTTGAAGCTCCTTCAATCATGGGTTTACCTTGGTATCGCGTACACACGGTCGTTTTAAATGATCCGGGCCGTTTAATCGCAGTTCACTTAATGCACACAGCTTTAGTTTCGGGCTGGGCTGGTTCAATGGCTTTCTACGAGCTTGCCGTTTTTGATCCTTCTGATCCGGTTTTAAACCCTATGTGGAGACAAGGTATGTTTGTATTACCTTTTATGACTCGTTTAGGGATTAGTCAATCATGGGGTGGATGGACAATTAGCGGTGAAACTGCAACAAATGCTGGTATTTGGAGCTACGAAGGGGTAGCTGTTTCACATATTGTATTATCTGGTGCTTTATTTTTAGCAGCTATTTGGCATTGGGTTAACTGGGATTTAGAATTATTCCGTGATCCTCGTACAGGAAATCCTGCTTTAGATTTACCGAAAATTTTTGGTATCCACCTCTTTTTATCAGGATTACTTTGTTTTGGTTTTGGAGCTTTTCACGTAACTGGACTATTCGGTCCCGGAATTTGGGTGTCGGATCCTTACGGATTAACAGGTAGTGTTCAACCAGTAGCTCCTTCATGGGGACCAGACGGGTTTGATCCGTACAACCCAGGTGGTGTCGCATCTCACCATATTGCTGCTGGTATTTTAGGCATTTTAGCTGGCTTATTTCACTTATGTGTACGTCCACCTCAACGTTTATATAATGGCCTTCGTATGGGAAACGTCGAAACTGTCCTTTCAAGTTCAATCGCTGCTGTATTTTGGGCGGCCTTTGTTGTTGCTGGAACAGCTTGGTACGGTTCAGCTACAACTCCAATTGAATTATTTGGTCCAACTCGTTACCAATGGGATTTAGGATTCTTCCAACAAGAAATTGATAAACGAGTTCAAACTAGTCTTTCAGAAGGTAAATCACAAGAAGCTTGGTCTCAAATTCCTGAGAAACTAGCTTTTTATGACTATATTGGAAATAACCCAGCTAAAGGTGGTTTATTCCGTACAGGTGCTATGAATAGTGGAGATGGTATTGCAGTTGGCTGGTTAGGCCACGCTGTTTTTAAAGATAAAGATGGAAACGAATTATTTGTTCGTCGTATGCCAACTTTCTTTGAGACATTCCCTGTTATTTTATTAGATAAAGATGGTGTTGTACGCGCCGATGTACCTTTCCGTAGAGCAGAATCTAAATATAGTATTGAACAAGTAGGTGTTTCTGTTACTTTCTTTGGTGGAGAACTTGATGGTGTATCATTTAATAATCCTACTACTGTTAAAAAATATGCTCGACGAGCTCAATTAGGTGAAATTTTTGAATTTGATCGTTCAACTTTACAATCGGACGGTGTTTTCAGAAGTAGTCCACGTGGATGGTTCACATTCGGACACTTATCTTTTGCTTTATTATTCTTCTTCGGTCATATTTGGCACGGTGCTCGTACTATTTTCCGTGATGTATTTGCAGGTATTGATGAAGGTATTGATGAACAAATCGAATTTGGTGCTTTCTTAAAACTTGGTGATGATTCAACTCGTCGTCAATCTGTGGAAACGCTCTTTAATGGAACTCTTAGTGTTGGTGGTCGTGATCAAGAATCAACAGGTTTTGCTTGGTGGTCTGGTAACGCTCGTTTAATTAACCTTTCTGGAAAACTTTTAGGTGCACACGTTGCACATGCTGGTTTAATTGTCTTTTGGGCAGGAGCAATGAACTTATTTGAAGTTGCTCACTTTATTCCAGAAAAACCTATGTATGAACAAGGTTTAATTTTATTACCTCATTTAGCTAGTTTAGGCTACGGTGTAGGTCCGGGTGGAGAAGTTGTTGATACATTCCCATACTTTGTATCAGGTGTATTACACCTTATTTCTTCAGCAGTTTTAGGTTTTGGTGGAGTATATCACTCATTAATCGGGCCTGAAACATTAGAAGAATCTTTCCCATTCTTTGGTTATGTTTGGAAAGATAAAAACAAAATGTCTACAATTTTAGGTATTCATTTAGTTATTTTAGGCTTTGGTGCATGGCTTTTAGTTTGGAAAGCAATGTATTTCGGCGGTCTTTTTGACCCGTGGTCCGTTGGGGGTGGGGATGTTCGTGTAATTACAAACCCAACAATTAGTCCTGGAATTATCTTCGGTTACTTACTTAAATCACCTTTTGGAGGTGATGGCTGGATTGTTAGCGTAGATAATATGGAAGACGTTGTTGGTGGACACATTTGGATTGGTACGCTTGAAATTCTAGGTGGTATTTGGCATATTTTAACTAAACCATGGGCTTGGGCACGTCGTGCTTTTGTATGGTCTGGTGAAGCTTATTTATCTTACAGTCTTGGAGCAGTTTCATTGATGGCATTTATTGCTTGTTGTATGAGCTGGTTCAACAATACTGTTTATCCTTCAGAATTTTACGGTCCTACGGGTCCTGAAGCATCTCAATCTCAAGCATTTACTTTCTTAGTTCGTGACCAACGTTTAGGAGCTAACGTAGCTTCAGCACAAGGTCCTACTGGGTTAGGTAAATATTTAATGCGTTCTCCAACAGGAGAAATCATTTTTGGTGGTGAAACTATGCGTTTCTGGGACTTTAGAGGCCCATGGTTAGAGCCTTTAAGAGGTCCAAATGGTTTAGATTTAAATAAACTAAAAAATGATATTCAACCATGGCAAGAACGTCGTGCAGCTGAATACATGACACACGCTCCATTAGGATCTTTAAACTCAGTAGGTGGGGTTGCTACAGAAATTAACGCGACGAATTTCGTTTCGCCTCGTTCATGGTTAGCTTGTTCACACTTTGTTTTAGGTTTCTTCTTCTTTGTAGGCCATCTTTGGCATGCAGGTAGAGCTAGAGCTGCCGCTGCTGGTTTTGAAAAAGGAATTGATCGTGATAACGAGCCTGTTCTTTCTATGAAACCTTTAATGACTATCGCAATCGGTAAATCCGAACAAAAACGCGGTTTATTTGATGTAGCTGATGACTGGTTACGTCGCGACCGTTTCGTATTCGTTGGTTGGTCTGGGTTACTTTTATTACCTTGTGCGTATTTCGCTTTAGGTGGTTGGTTAACAGGTACAACTTTTGTAACTTCTTGGTATACTCATGGTTTAGCAAGTTCTTATTTAGAAGGTTGTAACTTTTTAACAGCGGCTGTTTCAACTCCACCAAATTGTATGGGTCACTCATTATTATTATTATGGGGTCCAGAAGCACAAAGCGATTTTACTCGTTGGTGTCAACTAGGTGGTCTTTGGACTTTCGTAGCTTTACACGGATCATTTGGTCTTATCGGTTTTATGTTACGTCAATTTGAAATTGCTCGTGCTGTTAAAATTCGTCCATACAACGCAATCGCTTTCTCGGGTCCTATTGCTGTTTTCGTATCTGTTTTCCTAATTTATCCATTAGGTCAAGCAGGTTGGTTCTTTGCACCTAGTTTTGGTGTTGCAGCTATTTTCCGTTTCATCTTATTTTTCCAAGGGTTCCACAACTGGACATTAAACCCTTTCCATATGATGGGGGTAGCGGGTATTTTAGGTGCTGCATTATTATGTGCTATTCACGGTGCAACGGTTGAAAACACTTTATTCGAAGATGGAGATGGTGCAAACACATTCCGTGCGTTTAACCCAACTCAAGCGGAAGAAACTTACTCGATGGTTACAGCAAATAGATTCTGGTCTCAAATCTTCGGTGTAGCTTTCTCAAACAAACGTTGGTTACATTTCTTCATGTTATTCGTGCCTGTAACAGGTTTATGGATGAGTGCTTTAGGTGTAGTAGGTTTAGCATTAAATTTACGTGCCTATGATTTTGTTTCTCAAGAGATTCGCGCAGCTGAAGATCCTGAATTCGAAACTTTTTACACAAAAAACAATTTATTAAACGAAGGTATTCGTGCTTGGATGGCTGCACAAGATCAACCACACGAACGTCTAGTATTCCCAGAGGAGGTATTGCCACGTGGAAACGCTATGGCAGGTACAACCGGTGAACGTCCGTTCTCTGATATTTTAACGAGCATCCGCTATTGGGTTATTCACAGTATTACTATTCCTTCACTATTTATTGCTGGTTGGCTATTTGTTAGCACTGGTTTAGCTTATGATGTTTTTGGTACACCACGTCCAAATGAATATTTTACAGAAGATCGTCAAGAAGCACCACTAATTACAGATCGTTTTAATTCATTAGAGCAAGTTAAAAAATTATCTAATATGACAACAAAAAAATATCCCATTTTTACTGTTCGTTGGTTATCTATTCACGCTTTAGCAGTGCCAACCGTTTTCTTCTTAGGCGCGATCACAGCAATGCAGTTTATTCAAATGGCAACAAAAACTGATCTAGGTATGACTACAGCATTAGGTACTTTATTACGCCCTTTAAACTCAGAATACGGTAAAGTAGCTCCCGGATGGGGAACTGCAACGTTAATGGGGGTTTTTATGGCTCTATTTGCAGTATTTTTAGTAATCATTTTAGAAATTTACAATAGTTCAGTAATTTTAGATGATGTCCAAATGAGTATGTTAACCCTGAAAATCTTTGTTTATACTGTCGTAACTTTCTTTGTGTCTTTATTCATTTTTGGTTTTTTATCAAATGATCCAGGCCGTAACCCTAATATGTCAAATACAGGAACTACTGGACGTATACCCCTTTGGCTGGTGGGAACAGTTGTAGGAATTGCCGCTCTAACTTTGTTAAGCGTTTTCTTTTATGGATCGTACGTTGGATTAGGTTCATCTACTTTGTTATTAGCAAAATTACCTGAAGCATATGCTCCTTTTGACCCTATTGTTGATGTCTTACCAGTCATTCCTTTATTATTTTTACTTTTAGCTTTTGTTTGGCAAGCTTCAGTAAGTTTCATGAATAAACCAAACCCAAATAAACAAACAGTTGAATTAAACCGTACTAGTCTTTACTGGGGGTTACTTTTAATTTTCGTTTTAGCTGTTCTATTTTCAAGTTATATTTTTATGGAAGTTAACATTCTAGGTTTAATGGCAGTCGCATTATTTATTTTAATTCCAACTTCGTTTTTATTAATTCTTTATGTAAAAACAATGGAAAGTCCTGCTTTTTTCTTTAGCCTTTTTGTTTGGTGTTTACTTTTAAGTATTACCGCTTATTCTCTTTATGTCGGGTTTGGACCCCCATCAAAGCAACTTCGTGATCCTTTTGAAGAACATGAAGACATGGAAGCTTTAGTTTATACTTTTTTATTAGTAGGGACATTAGGTATCATTTTCTTTATTTTTTTCAGAGAACCGCCTCGTATTATTAAAATGACTCTTATTTTTCAATTAACTCTTTTCGCATTTGTTGGATTATCTTTCTTATTAGTGGTTGGAGTTCCAGTTGTTTTTGCTTCACCTAACGGATGGACAGAAAACAAACAAGTAGTATTTTCAGGTATTGGTTTTTGGTTCTTACTTGTTTTTGCAGTTGGAATCCTGAATTCATTTGTTATGGCTCCACAAACTGAAACAAAAGCTGGAACAGGCTTCAAAGCGGGTGTAAAAGATTACCGTTTAACTTATTACACACCAGATTACCAAGTAAAAGATACTGATATTCTTGCGGCTTTCCGTATGACTCCTCAACCAGGTGTACCTGTTGAAGAGGCAGGTGCTGCGGTTGCTGCTGAATCTAGTACAGGTACTTGGACTACTGTATGGACAGATGGTTTAACATCTTTAGATCGTTACAAAGGGCGTTGCTATGATATTGAACCGGTTCCTGGTGAAGATAACCAATATATTGCTTACATTGCTTATCCATTAGATTTATTTGAAGAAGGTTCTGTAACAAACTTATTCACTTCAATCGTAGGAAACGTATTCGGTTTTAAAGCATTACGTGCTTTACGTTTAGAAGATTTACGTATTCCGCCAGCTTATACTAAAACTTTCCAAGGACCTCCACATGGTATTCAAGTAGAACGTGACAAATTAAACAAATATGGTCGTGGTTTACTAGGTTGTACAATTAAACCAAAATTAGGTCTTTCAGCTAAAAACTATGGTCGCGCGGTATACGAATGTTTACGTGGTGGTCTAGATTTCACTAAAGATGACGAGAACGTTACTTCACAACCATTTATGCGTTGGAGAGATCGTTTCTTATTCTGTGCTGAAGCTATTTACAAATCACAAGCCGAAACTGGTGAAGTTAAAGGACATTACTTAAACTCAACAGCAGGTACATGTGAAAGCATGATGGATCGTGCACAATTTGCAAAAGATCTTGGTGTACCGATCGTTATGCATGACTATTTAACAGGTGGTTTAACTGCTAACACTTCGTTAGCAATTTACTGTCGTAACAATGGTCTTTTATTACACATTCACCGTGCAATGCACGCGGTAATTGACCGTCAACGTAATCACGGTATTCACTTCCGTGTTTTAGCTAAAGCTTTACGTTTATCAGGTGGGGATCACTTACACTCAGGAACTGTTGTAGGTAAACTAGAAGGTGAACGTGAAATTACTTTAGGTTTCGTTGATTTAATGCGTGATGATTACATTGAAAAAGATCGTAGTCGCGGTATTTACTTTACACAAGACTGGGCTTCTTTACCAGGAACAATGCCGGTTGCATCGGGTGGTATTCACGTATGGCACATGCCTGCACTTGTAGACATCTTTGGTGACGATGCTTGTTTACAGTTTGGTGGTGGTACACTAGGCCACCCATGGGGTAACGCATGTGGAGCAGCGGCTAACCGTGTAGCTCTAGAAGCTTGTACTCAAGCTCGTAACGAAGGTCGTGACTTAGCTCGTGAGGGTGGAGACGTAATTCGTGCAGCTTGCAAATGGAGTCCTGAACTAGCAGCAGCTTGCGAAGTTTGGAAAGAAATTAAATTCGAATTTGATACAGTAGACAAAATGATTCGACCTCAAACTATTTTAAATGTAGCTGATAATAGCGGTGCAAAAAAATTGATGTGCATTCGTGTTTTGGGTGGAAGTTATAAACAAAGTGCGAATATTGGTGATATTATTATTGCTGTTGTTAAGCAAGCCACTCCAAATATGCCCTTAAAAAAATCTGACAAAGTTCGGGCCGTTGTTGTAAGGACAGCCCAGGGTGTTCAAAGAGAAAACGGAACTTTTATTCGTTTTGACGATAATGCTGCGGTTGTTATTAATAAAGATGACAACCCACGCGGAACAAGAGTGTTTGGTCCAGTTGCTCGTGAATTAAGAGATAGAAAATTTACAAAAATTGTGTCCTTAGCTCCGGAAGTTATGTTAAGTCCAAAAAGAACAAAATTTCGCAGACATCATCGTGGTAGAATGAAAGGAAAGGCAAATCGTGGAAATTCTATAGTTTATGGTGATTTTGGTTTGCAAGCTTTAGAGCCGGGTTGGATTAAATCACGCCAAATTGAATCAGGAAGACGCGTTTTAACACGCTATGTGCGTCGTAATGGAAAATTGTGGGTTTGTCTTTTTCCCGATAAACCGGTAACCATGAGGGCGGCTGAAAGTCGAATGGGTTCAGGGAAAGGGATGCCAGAATATTGGGTTGCAGTAGTTAAACCTGGCAAAATTCTTTATGAACTTACCGGACTTACAGAAACGGTAGCTAGAAAAGCACTTAGAATTACAGGGCATAAAATGCCTGTGAAAACCCAAATTATGGGCCTTCGTCTTTATAAACCTTATACAGCTAGTACACGCAACCGGTCTGTTTCAGATTTTAGTGAAGAAAAAACATTAACTTCTTGGGTTTTTCGTTCAAAAGGTCGTAATAATAGGGGTATTATTACAAGTCGACATTTGGGGGGAGGTCATAAAAGATTATACCGTTTAATTGATTTCAAACGTCAAAAAATTGGTATTCTTGGAAAAGTGGCTACAATTGAATACGACCCAAATCGTAATGCTCGAATAGTTTTATTGCATTATCAAGATGGAGCAAAAGGTTATATTTTGCATCCTCGCGGTTTAAAAGTTGGTGGAACGGTTGTAACCTCTCCTGAAGCTCCTATTTTAATTGGAAATTGTTTACCTTTAAAAGCAATTCCATTAGGAACCGAAGTTCATAATGTCGAATTATATTCCGGAATGGGGGGTCAGTTATCACGAGCCGCTGGATCGTCTGCTCAAATTGTTGCAAAAGAAGGACGCTTCGTTACTTTACGATTACCGTCTGGTGAAGTGCGCTTAGTATCTCAAAATTGTTGGGCTACTATTGGCCAAGTGGGTAATGTTGATGCAAATAATATTCGAATTGGAAAAGCTGGACGCATGCGTTGGTTAGGTCGTAGACCTAAAGTTCGAGGTGTTGTAATGAATCCAAACGATCATCCCCACGGTGGTGGTGAAGGTCGATCACCCATTGGCCGTAAATGTCCCGTAAGTTTATGGGGTCGCCTTGCTTTAGGTGAACGCACCCGTAAATCGAAAAAATATAGTAATAAGCTTATTCTTAAACGTAGAAAAATGACTCGAATAAAGCGTGGATTTGTTGCACGTAAAAGGCGTAAAAAAGTATTAAATCTTACGAAAGGTTTTCGCGGTAGTTCATCGGTTTTATTTCGTCCCGCAAACCAAAGAAAAATGAAAGCTTTACGCTTTTCATACCGTGATCGTCGCCAAAGAAAGCGTGATTTAAGAAGCTTGTGGATTACTCGAATTAATTCCGCATCAAGACTTTATAATTTATACAGTCAATTTGTTTATAAATTAAAACAATTAAATATCCATATTAATCGAAAATGGCTAGCTCAACTAGCAATTCGCGATTATAAAGTGTTTGACGAATTAATTGATCTAGTTAAATATCCTGTAACCGAAAAATCTTATCGATTAAAAAATCAATATACTTTTGATGTTGATGTCAGATTAACAAAACCGCAGATTCGAAAAGTTTTCGAAAATTTATTTGATATTAAAGTGCTTGCAGTGAATACTCATTTATTGCCAACAAAAAAAAAAAGAGGTTTTAAAACTCGTTATAAACGGGCTATTATTACAATTAAAGCAAATCAAACTATGAAAGTACGTCCATCAGTTCGTAAAATTTGTGAAAATTGCCGTTTAATTCGTCGTAAAAGAAAAATTTTAGTTATTTGCACAAACCCTAAACATAAACAACGTCAAATGACTGAACGGTTAAAAGTAGTATTTCAAGAAAAAATTGCGCCAAAACTAATTGAAAAAAATCGTTATAAAAATAAACATCAAGTTCCAGTCATTGAAAAAATCGTTATTAACAGAGGTTTAGGGAATGCGTCTCAAAATACTAAAATTTTAGAATCTTCTTTAAATGAATTAACATTAATTGCTGGCCAACGCGGTGTATTAACTCGCTCAAAAAAAGCGATTGCAGCGTTTAAATTAAGAGAAAAAACACCTGTCGGGGTTGCAGTGACTTTAAGGGGTGATCGGATGTACGCATTTTTAGACCGTTTAATTAATTTAGCCCTTCCCCGGATTCGCGATTTTCAAGGAATTAACCCAAAAAGTTTTGATGGATTAGGCAATTATAGTCTTGGTCTTGAAGAACAATTAATGTTTCCGGAAATTGATTATGATAAAATTGATCAAATTCGAGGAATGGATATTTCAATTATTACAACTGCCAAAAAAGATTCGGAAGGTTTTCAAATTTTAAAAGAATTTGGCATGCCTTTTAAATCTGATTCAAGGGAAAATTTAACAAAATTTTATGGTCGATTTGAGTTAGGACCGTTTGCTCCTGGCCAAGCTTTAACCGTAGCCAATGCATTAAGACGTTCTCTTTTATCACAACTTCCCGGCACTTCAATTACATTAGTCGAAGTTAATGAGTATGAAATTATCACCGGTGTTAGAGAATCTATATTGGATATTCTACTGAATTTAAAACAAATTGGATTTTTAAGTGTAGAAGGGCCTGGAGTTATAAGAGCGAATGATTTAAAATTACCTTCTTTTATTTATGCCGTTGATCCAAACCAATATATTGCAACATTAAGTAATAGTGGTCGTAAATTTTTAATTTGCTGTCCGATTATTGTTAATTATTTAATTATTTTAGAAGTTTGGACAAATGGCAGTATTCATCCTAGACACGCAATTCATAAAGCGGCAAAAGCTCCTGATTTTTTAAATATTCAACGCTCAAGTTTTCGTCAATTTCTAAAAAGCGGATTAATTACAGAATTTAAAAAGTCGGAAGTTTTTTTTTATGCTGAACATTATAAATTAAATCGTCCAAAATGGACACCAAAACAAGCTATTTTAAAGAAGAAAAGTTATTCATCCCAATTATATCCAATTCAATGGGTATTACTGGCCAACCTTCCTTTAATGACAAAAAACGGTCATTTTATTTTAAACGGTTGTCCTCGAGTTTTAATGAATCAAATTGTTCGGAGTCCTGGTGTTTATTTTCGAAAATCAGCCGATTTTATTGCTCAAAGAGGTTCATGGTTAAGACTCGAAGTTAAAAAAGGAGATATTTGGGCAAAATTAAAAAAACCTAAAATCCCTATTTTTACGTTTTTACGCGCTTTAGGTAATAATTCGTTACTCGAGTTAGCACAAAAATTTTTATTCCGTAAATTTCAAAATCCTCGATACGATCTCTCTATATTAGGTAGGGAAAAAATAAAATTAGGTATTTCGACTTCTCAAGATGTTTTATTTGCTTGTTTATTTTTAATGGATTTACTACAAGATGATATTGACGATTTAAAAAATCGTAAAATTAAACCTTCTGGTGAATTAATTCAAACACAATTATCAACCGGGTTAATTTTAGAAAAAATATCAAATTTATTTTCTGTTAAACCGAACCAGGCTTTCCGTGACTTTTTTGGAAACCCCCTATCTCAATTAATGGACCAAACCAATGCTTTGTCTGAAATTACACATAAACGTCGTTTAAGTTCATTAGGACCAGGAGGAATTAATCGAGAAACCGCGGGTATGGCAATTCGAGGAATACATCCAACCCATTATGGTCGAATTTGTCCAATTGAAACCCCTGAAGGTCAAAACGCTGGATTAGTTAATTCCTTTACAATTTTCAATACTAAAATTGAAACGCCTTTTTATAAAATGTATAAAGGGTTTATTTTATTATTTTCATCCGATCAAGAAGCTCCCGGAGATTTTCCGTCTTTTAAACGAGTTTCAAGAAATGAGATTAATTTTATAGCTGTGTCCCCTATTCAAATGATTTCAATTGCAACTTCATTAATTCCATTTTTAGAACACAATGACGGTAATCGAGCACTAATGGGATCAAATATGCAACGTCAAGCCGTACCTACGGTTCGCCCCTCTAAACCAATTGTTGGAACAGGTCTAGAATCTCGTGTTATTTCGGATGTCGGGCATGGTTTACAAGTTCAAAAAAGTGGTTTTGTTTCTTACGTTGATGGCAATAAAATTATTTATATTTTAAATAACTATCATCGATCGAATCAAGATACTTATATGATTCATCGACCTCTTGTTCAAGAAGGTCAGTGGGTTGAGAAAGGTGATATTTTAGCGGACAGTTCGGTAAGTGTTCAAGGCGAATTATCTATTGGTCAAAACATTTTAGTTGGTTACATTCCGTGGGAAGGTTATAATTTTGAAGATGCGGTTTTAATAAGCGAGAGATTAATTTTTGATGATTTATATACTTCGTTACATATTGAACGTTATGAAGTAGGTCTTGAACAAATATACGATTATATTGATTCGAATGGTATAGCTAAAATTGGGACTTGGGTTAAGGAAGGCGATATTTTAGTGGGGAAAGCTCCAATAGGTCAAAAAAAATTAGAAAATTTATTATATGATATTGATACTTCTTTACGGGTTCCGAGAGGAGGCCGTGTTATTCATGTTGAAATACATATTTATTTAGCTGAAAAAAGAAAATTACAAATTGGTGATAAAATTGCGGGACGACATGGAAATAAAGGAATTATTTCAAATATTTTGCCTCGTCAAGATATGCCTTATCTTTCTGATGGAACCCCATTAGATATTGTTTTAAACCCATTAGGTGTTCCTTCACGTATGAATGTAGGCCAAATTTTGGAATGTCTTTTAGGAATGGCAGGTTATTATTTAAAGCAAAATTTTAAAATTCAGCCATTTGATGAAATTTATGGTTGTGAAGCATCACGTAGTTTAGTTTATTCGAAACTTTATGAAGCTCGAATTAAAACCGGTCAAGATTGGCTTTTTAATGCAAATCACCCAGGTAAAACCCGCCTTTTTGATGGACGAACTGGAGATTGCTTTAAACAACCAGTTACAGTAGGAGTTGCCTATATTTTAAAATTAATCCATTTAGTTGACGATAAAATACGTTCAACCGGTCCTTATTCTTTAGTCACACAGCAACCTTTAAGAGGACGTTCAAAACAAGGGGGGCAAAGGGTAGGAGAAATGGAAGTATGGGCTTTAGAGGGCTTTGGAGCAGCTTATATTTTGCAAGAGATTTTAACAATAAAATCAGATGATTTAAAAGGTCGTAATCAAGTTATGAATTCTATTAACTTTCCTGAATCATTTAAAGTTTTAGTTCGTGAATTACAATCGCTTTGTTTAGATTATTCTTTTCGTCTTTGTTTAAGTTCCCCTAAAATCATAAAACAATGGGCTCCTAACGGATCAATCACAAATGCGCAAACGGTTAATTATAAAACATTAAAACCTGAAAAAGGAGGATTATTTTGTGAAAGGGTGTTTGGTCCTGTTAAAGACTTTTATTGTTCTTGTGTTTGTCCCACTTGTGGTGTACAATATATCTCTTCTCAAAGTAGACGTTATAAAATGGGTTATATTGAATTAGTCTCTCCTGTTACTCATATTTGGTATTTAAAAAGTTCAAGTTATATTTCTCTATTATTAGAAGCACTAACTTATTCGGAAAAAAAGCTTTTAAGTTTAGAAATACGCTCTTTAAGATCCAAAGCTAAAGTTCTTCGACCTTGGATGGTTTTGTCCGTTTTACCAATTCTTCCCCCAGCATTGCGACCTATTATTCCAGTTGTTTCAGATTTAAATAAATTATATCAAACTGTTTTATTTCGAAATAAAAGGTATGCCCAACGTTTATTACAAGAAGCGGTTGACGCTTTAATTGAAAATGGAAAAGGTAATAACCGGCCTTTAAAATCATTATCCGATATGATTAAAGGAAAAAAAGGCCGATTTCGACAAAATCTTTTAGGTAAACGAGTTGACTATTCAGGTCGGTCTGTAATCGTCGTGGGTCCAAAATTAAGATTACACGAATGTGGTTTACCTAAAGAAATGGCAATTGAGCTATTTCAGCCGTTTTTAATTTTTAAAGAAGTCAATGCTAAAAAACTACCCATTTTAGATATTTTACGTGAAGTTCCCGTTTTATTAAATAGAGCTCCGACACTTCATAGATTAGGAATTCAAGCTTTTCAACCCAAATTAATTTCCGGGCGAGCTATTTTACTTCATCCACTTGTTTGTGCTGCCTTTAATGCTGATTTTGACGGAGATCAAATGGCTGTTCATATACCGCTCTCTTTCCAAGCTTGTGCAGAAGCTTGGAAATTAATGGGGTCAAGAAACAATTTATTATCACCAGCGACCGGCGAGCCGATTATTTTACCCAGTCAAGATATGGTATTAGGTTGTTATTATTTAACATATTATAGTAATTGGGACCAGGTACATAGTCCGATTTGGGAAAGTTTTGAAATAAGACTTGATAAATACTATATAAGAACAACGCCTGGTCGAGTTCTAATGAATTTTTATAATCGACCTTTTGAGAAGGGGAGGTTAAAAGCTTTAGTTTCTTGGTCGATTTCCTATTTTGGTGAAAAGAAAACCGTTGATTTAGTTGAAAATCTTAAATCCATTGGTTATGCTTACGCGACTAAAGCAGGTATTTCTTTAGGTATTGATGACTTAAAAATTCCCCCTTCAAAAAAAGATTATATTACTAAAGCCGAACAAATCTTGGAATTTACAAACCAAGATGTTAAAAAAGGCTATTTAACTTCGATTGAATATTTTTCCAAAGTTATTGAAACTTGGAATAAAACCAGTGAAAGTTTAAAAGAAGAAGTTATTAGTAATTTTAAAAAAACGGATGAATTAAATCCAGTTTTTATAATGGCTTTTTCTGGAGCTCGAGGAAATATTTCACAAGTTCGACAATTAACAAGTATGAGGGGTTTAATGTCTGATCCTCAAGGTCGAATTATTAATTTTCCAATTCAAAGTAATTTTCGCGAAGGCTTAACTTTAACCGAATATTTGATTTCTTGTTATGGGGCTCGAAAAGGAGTTGTAGATACAGCATTACGAACTGCAACTTCAGGATATTTAACTAGACGTTTAGTTGATGTTGCGCACCATGTAATTGTTCGAGGGTTTAATTGTGGTACAAAAAAAGGACTTTATTTATCTGATAAAATCCTTTTATCATTGAAAAATCGAATTATTGGTCGGAGATTAGCCGAAGATGCAACAAAAAACCAAGAAATTAGTAGCAATTTAAGTAGTTTATTTGTCCGTTCTCCTTTAACTTGTCAACTATGTTATGGCTGGAGTTTAGCTAATCATCGTTTAGTTCCATCTGGTGAAGCAATTGGAATTATTGCTGCTCAGTCAATTGGGGAGCCTGGAACTCAATTGACGATGCGAACTTTTCATACTGGGGGTTTTAGTGGAGAAGTCACAGACGAAATAAAAGCTCCGTTTCGAGGAATCGTTTTTTTTCCAGGTAAGTTAATTCGAACAACTTATGGCCAGATTGCTTTTTTAACAAAACAAGAAAGTTTTTTAACTCCTGCTTACACTTTATTATTTGTTAAAAATAACCAATTGGTTGAAAAAAACCAAGTTTTAGGCGAAGCTTATTCTGAATTCTCAGGCGAGGTTAAATTTCAGCATGGAGAATTTTGGTCTGCAGATTTTCTTCATCAAAAAGCTCTTTGGATTTTTGCCATTACAAAACCAGGACAACTAGGGGGACAAATTTTAATCCTTCAATCAAATGTTTTACGATATGCGAAACCATTTGCTTCGGGTGGAATTTGTGATTTAGTTCAGGGGGATTTTGTAAAAAATCAATCCCCTCTTTTAAATTTGAAATATAAAAGTTTAAAAACGGAAGATATCGTTCAAGGGATTCCAAAAATTGAACAGCTTTTTGAAGCTAATTTTCAAGATGAATTA---------GGTAAAAATAAATTTGCAGTTCGAAAAAGTTTTGAATTTATTCAACATTATATTATTGATGGTATTCAATATGTTTACCAATCTCAGGGTGTTAATATATCGGATAAGCACATTGAAATTATTGTTAAACAAATGACTTCGAAAGTTCGAATTTTAAATTCTGGTTTGTTAAGAGGAGATGTTGATGAAAGAATTTATCCCATTGTTTTAGGAATTACAAAAGCTTCTTTAGATAGAGGGTTCATCTCTGCTGCAAGTTTTCAAGAAACTATTAAAGTTTTAACAAAAGCAACAATTTTACAAAGGCGGGATTATTTACGAGGGTTAAAAGAAAATGTTATTTTAGGTCATTTAATAAATTCAGGTATGGCAAAACAAATTCGAAAAAAAGTAAAAACAAAGCTCCCAAAAGGCGTTGTCCATATTCAATCAACTTTTAATAATACAATAGTCACAATTACAAATTTAAAAGGGGAAGTTATATCTTGGTCATCTGCTGGTGCTGTTGGCTTCAAAGGTGCGCGTAAATCCACGCCATTTGCGGCAAAAACCGCTGCGCAAACTGCTGCTCGACAAGATGGTCTTAAACAAGCAAAAGTTTTAGTAAAAGGAGCAGGTCCAGGAAGAGAAACAGCGATTCGTGGATTAATTGATTCGGGTCTTCAAATTACTTTAATTCGCGATATTACAGCGATTCCTCACAATGGTTGCAGACCTCCAAAAAAAAGACGTATGCCCACTATCCAACAATTAATCCATTCTGCACGAGAAAAAATAACAAATAAAACTAAATCCCCCGCTTTAAAAGCTTGCCCTCAACGCCGTGGAGTTTGCACTCGCGTTTATACTACAACTCCTAAAAAGCCGAATTCCGCTTTGCGTAAAGTTGCGCGTATACGTTTAACAACCGGGTTTGAAGTTACAGCCTATATTCCTGGTGTTGGCCATACTTTACAGGAACACTCAGTTGTTCTTGTTCGAGGTGGTCGTGTTAAAGATTTACCCGGAGTTCGTTATCATATAGTTCGTGGAACTTTAGATACTGCCGGCGTTAAAGGACGTTTAAAAAGTAGATCAAAATATGGAGTTAAAAAAATGGCCAAAAAAAGTATGATTGAACGTGAAAAAAAACGTCTCAAATTTGTTACAAAGTTTAAACAAAAACGATATGATTTAAAAAAACAAATTAAAAAAGCTGAATTTTTAGAAGAAAAATTAAGTCTTTATGCTAAATTACAAAAACTACCTCGTAATAGTTCCGCGGTTCGTTTGCATAATCGTTGTTTAATTAGTGGAAGACCAAAGGGTTATTATCGCGATTTTGGTTTATCACGCCATGTTTTAAGAGAATTTGGCCATAACTGTTTATTACCTGGATTAACTAAATCTTCTTGGCCAATCGTTTTACATAAACAAGGAACGGTTGATTATAAAAATGTAGCTTTATTACGAAAATATATTAGTGCCGAAGGTAAGATATTATCTCGTCGATTAACTCGATTAACTTCAAAACAACAACGTCACATTTCAACTGCTATTAAAACAGCTCGAATCGCAGGGCTTTTACCATTTAATCAAATGTCACGTTCATTAAAGAAAGGTCCCTTTGTAGCTAATCATTTATTAAAAAAAGTTCAGAAATTAAACGATTTAGATGAAAAACAAGTTATTAAAACTTGGTCACGTTCATCCGTGATTATTCCAATTATGATTGGGCATACCATTTCAATTCATAATGGAAAAGAACATATCCCACTTTATATCACCGATTTAATGGTAGGACATAAGCTTGGAGAATTTGCGCCCACTCGTACTTTTAAAGGTCATATTAAAGATAAAAAATCAAAAGAACAAATGGTTGCAGCAGGAATGCATTTTGGGCATCAAGCTCGTAAATGGAATCCAAAAATGAAACCTTTTATTGACTCGATTCATATTATTGATTTAATTTCTACTTATACGCATTTAAATGAAGCTTCAAAATTTTTGACAGATTCAGTGTCAATTGGTCAAAAAATACTTTTTGTCGGAACTAAAAAGCAAGTTTCGCAACTAATCGCAAAAGCTGCTTTAGAATGCGATTCCTTTTATGTAAATGGAAAGTGGCTGGGAGGACAATTAACAAATTGGCAAACAATTAAACTTTCAATTCAAAAATTAAAATCATTAGAAACAAAAGAACGAAAAAAAGAAGCGGCGCTTTTAAAAAAAGAAAAGGAAAAACTAGGAAAATATTTAGATGGTATTAAAAATATGGCTAGCGTTATAATTATCGGGCAATCGGAAGAAATTAACGCTGTACGAGAATGTAAAAAATTGGGGATTCGAACAATTACTATTTTAGATACCGATTGTGACCCCTCATTAGCGGATTTATTTATTCCAGCAAATGATGATTCGATTTCTTCAATTAAGTTATTATTAGGCGAATTTGTTACTGCTATTAAAAAAGGACAGATGGGTCAAAAAATACATCCGCTCGGTTTTCGACTGGGAATTACTCAAGAACATCGGTCAAAATGGTATGCTAAAGCAAGTTATCCACGATTAGTTTTGGAAGATAAAAAATTACGTGATAATCTTTTTAAACAATATAATATTGTCGATATTATAATTAAGATTGAAGTATCTATTTATACAACGGAACAAATTTTAACGATTTTAGCTTCTGTAATTGCTGATTATTTAATTGAACAACTTGAGCAGAGGATACCTTTTCGAGCAGCGTTAAAAAAAGAGGGAATAAAAATAGAAATTTCGGGTCGTTTAAATGGGGCTGAAATTGCTCGTTCCGAGTGGGTTCGAAAAGGTAGGGTTCCATTGCAAACATTGAGAGCCGATATTGATTATTCAGCAAAAACAGCAAAAACCATTTATGGAATTTTAGGGATTAAGGTTTGGGCTTTTATGAGTAAATATCGAGGACCTCGTTTAAGACTAGTAAGGAAATTACCTGGATTAACAAGTAAAAAGACGAATACCCCAGGTGAACATTATGGATTAAGATTATTAGAAAAACAAAAATTAAGATTTAATTATAATATTACAGAGCGTCAATTATTAAGATATGTAAAACAAACCGGTTCTACAGGAGAAATTTTATTAGCAATTTTAGAGATGCGTTTAGATAATATTGTTTATCGATTAGGAATGGCGCCCACTATTGTAGCTGCTCGTCAATTGGTTTCACACGGCCATATTTTAGTAAATAAACAAAAAGTAAATATTCCAAGTTATCCATGTCAACTTAAAGAGGTTATTTCTGTTAAAGATAAAAAGGCTTCACGGGATTTAGTAAAAAAATTCCCAAGCCATTTAAGTAATGAATTATTAGTTATTGAATACTATATGTCTCGTCGTCGTAGAGCAAAAAAACGAATCATTTGCCCTGATTCAATTTATGATAGTCGCCTAATTAATATGCTAGTAAATCGAGTTATGAAGGACGGTAAAAAATCATTAGCCTATAAAATTGTTTATCAAACAATGGATCAAATTGCGGAAAAAACGGAACAAGATCCAATTCAAATTTTAGAAGAAGCCGTTCGAAATACAAAACCTTTAGTTGAAGTGAAAGCACGTCGTGTTGGTGGTTCGGCTTATCAAGTACCTTTAGAACCTGGAACCGTTTTAGCGTTACAATGGGTTTTAGCAGCTGCCCGAAATCGTTCTGGGCGAAGCGCTATTGCAAAATTAACCAATGAACTAATTGACGCTTCTAAAAAAACCGGGGGAGCAATTAAAAAAAGAGATGATGTTCATAGAATGGCAGAAGCCAACAAAGCTTTTGCTAAATTTATTTATGATACAATTAGTGATATGTTAACAAGGATACGTAATGCTTATTTAGTCAAACATGAGACCGTTTACGTTTTAAATACAAAAATAAATAGAAAAATTAGTGAAATTTTAAAAAAAGAAGGCTATATTGAATCGGTTGAAATTACCCTTAAGAAAAAACCAGGTATTACAAATTTAAAACGGCTAAGTTGGCCAGGCCTTCGTTTTTATTCCAATTATAAAGATATTCCCCCTGTTTTAAACGGGATGGGGGTGGTGATTTTGTCAACCTCAAAAGGTATTATGACGGATCGTGAGGCTCGCGCCAATAAAGTTGGTGGTGAATTATTATGTTCTATTTGGGGGCGCCGTAAAACATCTATTGCCACAGTGCAACTTTTTCCTTTTACGATTAACGGTATTTCACAACAAAAAGAAGAACTTATTTTTGCAATTCAGGAACCTCTTCTTATTATTAAAGTTAAAGGAGGAGGTCTGGTTGGTCAAGTAAATGCTATTAAGTTAGGAATCGCTAGAGCTCTTTGTGAAAATTCTTTAAAATTAAAGGGTTTTTTAACGCGTGATCCTCGTTGCAAAGAAAGAAAAAAATATGGTTTAAAAAAAGCTCGAAAAGCACCTCAATTTTCTAAAATGGCTCGTGAAAAATTTGAGAGAAAAAAACAACACGTTAACATCGGAACAATTGGACATGTTGATCACGGAAAAACAACCTTAACTGCAGCAATTACTATGTGTTTACAATCTTTTAGTAAAAATAAAGGCAAACGCTATGATGAAATTGACTCAGCACCTGAAGAAAAAGCGCGTGGTATTACAATTAATACTGCCCATGTTGAATACGAAACAGAAAATCGTCATTATGCTCATGTAGATTGTCCTGGTCATGCTGATTATGTAAAGAATATGATTACAGGCGCGGCTCAAATGGACGGTGCCATTCTTGTTGTATCTGGAGCTGATGGACCAATGCCCCAAACTAAAGAACATTTATTATTAGCAAAACAAGTAGGAGTGCCTACTTTGGTTGTTTTTTTAAATAAAGAAGATCAAGTTGATGATCCTGAGTTATTAGAATTAGTTGAATTAGAAGTTCGTGAAACTTTAGATAAATATGAATATCCTGGAGATGATATTCCAATTATTGCAGGATCTGCTTTATTAGCGTTAGAAGCTTTAATTGAAAACCCTCCGGGTGAAAATGAGTGGGTTGATAAAATTCTAAAATTAATGCAAAATGTAGATACATATATTCCAACGCCCGTACGAGAAACGGATAAAACGTTTTTAATGGCAGTTGAAGATGTCTTTTCTATTACAGGTCGTGGAACAGTTGCAACGGGTCTTGTTGAACGTGGAACCCTAAAAACGGGTGCTACAGTGGAAATTATTGGATTACGTACAACAACAACTACCGTAACAGGATTAGAAATGTTTCAAAAAACTTTAGATGAAACCGTTGCTGGAGACAATGTTGGGGTATTATTACGTGGTGTACAAAAAGATAATATTCAACGTGGTATGGTATTAGCAGCCCCAGGAACTATTAAACCCCATACAAAATTTGAAGCTCAAGTTTATATTTTAACGAAAGAGGAAGGAGGAAGACATACTCCTTTTTTCCCAGGCTATAGACCTCAATTCTATGTTCGTACAACAGATGTTACTGGTAAAATCGAATCTGATGATGGGTCTGAAATGGCAACTTCTGGGGATCGTCTAAAAATGGTGGTTGAATTAATTCAGCCCATTGCGGTTGAAAACGGTATGCGATTTGCGATTCGCGAGGGGGGTCGTACTGTAGGAGCAGGAGTAGTTTCAACTATTTTTTTTGCCAATGCTTTAAAAGATTATATTGATCAGTTAAATGATAAATCTTTAATAATTTATTTATTTGATTCATTCGTTTTTATATACCTGGTTTCTTGGCCATGTACATTTAAATCAAACTATACTGCTGAAGGCAAAAGTATTTTTTTAGAAACATCGTTTTTAACTGGTTTTTTGAATAGTTTCTTTTTGACATTACCTTTTTCTGTTCCGCATCTCTTATCTCTACGTGCCTTTTTAATTAATGGCTTACCCGCTGGTATTTCCGCAGCACTAGGTACTATTTTGGGTCAATTTACGTTTTTTATTTGTGTTTTTTTTGGATTCGAGGGCATTTTAATTCCCTTTTTAACGTTTGAACCTTTAAATTATATTTTAGGGTTTGTTATTGTCGTTAATGTTTTGTATAACTTTTTTGGTTTATTCGTATTGTCATGGACTGAACAAACTAGTCTTTTTCACTATTGTGGAAATTTAACCTTTAATAATGTCCCAACTTTATTATTTTTTTTATATTTAGTAGGTATTTTATTAGGAAGTTTTTTATGGACGGCCTTAAATGATAAAATTCATAAATTTATTTTTGTTTTGACTTTTACCTTTTGTTTAACTTCAATTCCGTATTATGGTTTTGATTATTTAGTTTCTGCACCATTAGGTTTTATTGGGCAAGATAGGGCTTTTGAAGATTATTCGGTTGATTCTGAAAATGCCTGGCGAAATAGAAAACTTTTTCGAGAAAAGTTTTATAATAATCCAGTTTATAAATCTTTTGTTCATTTAGACATGATTTCATTTCTGCAAGGACAACCCGAGTCGTATAATTTAACCGCAATAGATGAGGCTGCTTTATATCGTAGACGTTTTCTTTTAGAAAATTATTTAGCTTCAATTCACGAT---AACTCTTATGCTGAAAATGTTTATAATCAACAATTTAAAGGATCGTTAGATCTTGTCCGTCATTATTTTTCATTAAAATTTGACCAACCTCTGTATAAACATGAAGAACCTTTTTATATTGGTTGGGATGGAACTTTACGGAAATTTCTGGTAAAAAAAGCCTGTACGCCTTCCAATTTAAATGAAAAAGGGGGTTTTGCTTGGCCTATGAATTTTGAAGTCCTATTTCAATTAACAGCACTTATTTTTGTTGTAGCAGCAGGTCCTTTAGTTATTGTTTTATTAGCTAGCCGTAGTAATAGCATGCCAAGATCTCAAAAGAATGATAATTTTATCGATAAAACATTTACAGTTGTTGCCGATATTTTAATTAAAGTTTTGCCAACTTCAAATCGAGAAAAACAAGCTTTTACTTATTATCGAGATGGGATGTCGGCTCAAGCAGAAGGGGAATATGCCGAAGCTCTTCAAAATTATTATCAAGCTTTAAAATTAGAAATAGATCCATATGATCGAAGTTATATTTTATATAATATTGGATTAATACACACAAGTAATGGAAAGCATGGTCGAGCATTAGAATACTATTATCAAGCTTTAAAACGAAATCCATCGTTGCCTCAAGCTTTAAATAATATTGCCGTAATTTATCATTATCGTGCTGAACAAGCAACAGAAAAGTATCAATCTGAAGTTGCTAAAATTTTATATAATAAAGCGGCGGATTATTGGAATGAAGCCATTAGATTGACGCCTACCAATTATTTAGAAGCCCAATCTTGGTTAAAGCAACGTGAAATTCGTCGTTATAATGTTATAGGGTCCCGTAGGATTAGCAATTATTGGTGGGCTATTATTATTGGAAGTGGGGGGTTGGGTTTTTTATTTACGGGTTTATCAAGCTATCCGATAATTTTTCCACAGGGTTTAGTTATGTCTTTTTATGGAATTTTAGGAATCTTTTTTAGTCTATATTTAGGGCTTACAATTTTATTTAGTGTTGGTGAAGGATTTAATGAATTTAATAAAGAACTCCGAATTTTTCGTTGGGGCTTTCCTGGTAAAAATAGACGTATTGATCTTTCTTATTCGATTGATGATGTTAAAGCAATTCGTGTAGAATTAAAAAATCCAAAACGGACAATCTATTTATGTAAACAGCAAATACCATTAACTCGTGGTCAGCCGCTTACTCTTGAAGAAATTGAAATGCAAGCCGCTGAATTGGCTCAATTTTTACAAAAAGATTTA
	'Oedogonium cardiacum SAG 575-1b'          ---ATGAAATTACGACCTGAAGAAATTAGTAGTATTATTCTACAACAAATTGAACAATACAATCAAGACGTTCAAGTTGTCAATTTTGGTAACGTTTTCCAAGTAGGTGACGGGATTGCTCGTATTTACGGACTGGAAAAAGTTATGGCTGGTGAACTATTAGAATTTGACGACGGTACTATTGGAATTGCATTAAACCTTGAGTCTAAAAATGTTGGTGCTGTTTTAATGGGTGACGGATTAAATATCAAAGAAGGGAGTAAAGTTAGAGCTACCGGAAAGGTTGCTCAAATTCCAGTAGGTGACGCTTATCTTGGACGTGTTGTTGATCCTTTAGCTCGTCCTATTGACGGGAAAGGTGATATTGTAACAAAAGAAACTCGATTAATTGAATCTCCTGCGCCAGGAATTATCTCTCGTCGATCTGTATATGAACCATTACAAACAGGTCTAGTTTCAGTTGATGCTATGATTCCGATTGGTCGTGGTCAACGCGAACTAATTATCGGTGATCGTCAAACTGGAAAAACAGCTATCGCTTTAGATACTATTTTAAATCAAAAAGGAAAAGATGTAATTTGTGTTTATGTAGCTATTGGTCAAAAAGCATCATCTGTTGCACAAGTTGTGAATAGTTTACGTGAGCGTGGTGCTTTAGAATATACGATTATTGTTGCAGCCAATGCGGATTCTGCTGCGACTCTTCAATATTTATCACCATATACAGGTGCAACCTTAGCTGAATATTTTATGTATACAGGTCGTCATACGCTTGTAATTTATGATGATTTGTCGAAACAAGCTCAATCATATCGTGAAATGTCATTATTATTACGCCGTCCTCCAGGACGTGAAGCTTATCCTGGTGATGTATTCTATTTACATTCACGTTTACTGGAAAGAGCTGCTAAATTAAATGATTCATTAGGTGCCGGTAGTATGACAGCTCTTCCAATTGTAGAAACTCAAGAAGGAGATGTATCTGCATATATTCCAACAAATGTAATTTCAATTACAGACGGACAAATCTTCTTATCTGCTGATATTTTTAATGCGGGGATTCGACCTGCTATTAATGTTGGTATTTCAGTTTCTCGTGTTGGTTCAGCTGCACAACCTAAAGCTATGAAACAAGTAGCAGGTAAGTTAAAATTAGAACTCGCTCAATTTGCTGAATTAGAAGCATTTTCTCAATTTGCTTCGGATCTTGATCAAGCTACACAAAATCAACTAGCCCGTGGACAACGTCTTCGTGAACTTTTAAAACAACCTCAATCATCACCGCTTTCTCTAGAAGATCAAGTTGCTAGTATTTATGCTGGTACGAACGGTTATTTAGATAAATTAGAAGTTTCACAAGTTCGAAGTTTTTTAGCCGGATTCCGTCAATATTTAGCAGAGAAGCATGTATATGGTGAAATTTTACGTACGAAAACGTTCACTCCAGAAGCAGAAACAATTTTAAAACAAGCTCTTCAAGAATATATTAGTGAAATGCCTATTTCGACAAAAAATATTGGATCAATAGTACAAATTATCGGCCCTGTTGTTGATATTATTTTTCCAACAGGAAATGTTCCTAATATTTATAATGCTCTTGTAATTAAAGGGAAAAATACAGCTGGGCAAGATATGTCTGTAACTTGTGAAGTTCAACAATTATTAGGCGATCGTTGTATTCGAGCTGTTGCTATGAATCCAACAGAAGGTTTAATGCGAGGAATGGAAGTAGTAGATACAGGAAATCCATTACTAGTTCCGGTAGGAAAGGACACCTTAGGTCGAATTTTTAATGTTTTAGGAGAACCGGTTGATAATATGGGACCAGTTCAAACAGAAAAACTTCCAATTCACAGACCAGCGCCAGCTTTTACAGATTTAGATACTCGTTTATCAATTTTTGAATCAGGTATTAAAGTTGTTGATCTTTTAGCACCATATCGACGTGGTGGTAAAATTGGTTTATTCGGTGGTGCGGGCGTTGGTAAAACAGTTTTAATTATGGAATTAATCAACAATATTGCAAAAGCTCATGGTGGTGTTTCTGTTTTTGCTGGTGTTGGCGAACGTACTCGTGAAGGAAATGATCTTTACATGGAAATGAAAGAATCTAAAGTTATCGTAGAAGATAATTTAGGTGAATCTAAAGTAGCTTTAGTTTATGGACAAATGAATGAACCACCTGGGGCTCGTATGCGTGTAGGTTTAACAGCATTAACAATGGCTGAATATTTCCGTGATATTAATAAACAAGACGTATTATTATTTATTGATAATATATTCCGATTTGTTCAAGCGGGTTCAGAAGTATCTGCGTTATTAGGACGTATGCCATCTGCCGTAGGTTATCAACCTACTCTTGCGACAGAAATGGGTTCTTTACAAGAACGTATTACTTCAACAAAAGATGGATCAATTACTTCTATTCAAGCAGTTTATGTACCGGCAGATGATTTAACAGACCCTGCCCCTGCTACAACATTTAGTCATTTAGATGCAACAACTGTATTATCTCGAGGGCTTGCTGCAAAAGGTATTTACCCAGCGGTAGATCCATTAGCTTCAACAAGTACAATGTTACAACCTTGGATTGTTGGTGATGCTCATTATAATTGTGCACAAAAAGTAAAAGAAACGTTACAACGTTATAAAGAACTTCAAGATATTATTGCTATTTTAGGTCTTGATGAATTATCAGAAGAAGACCGTTTAATTGTAGCTCGTGCTAGAAAAATTGAACGTTTCTTATCACAACCTTTCTTTGTAGCCGAAGTTTTTACAGGTTCACCTGGTAAATATTGTTCTCTTGCTGAAACAATAGATGGATTTAATAAAATCTTAAGCGGTGAACTTGATAGTCTTCCTGAACAAGCTTTTTATTTAGTGGGTACGATTGATGAAGCTATTACGAAAGGGGCTAAATTACAAATGAGTTTACAAATTTGTATAATGACACCTGAACGTTTATTTTGGAATGGCGAATCTGATGAAATCATTTTACCTACTAATACTGGTGAAATGGGGGTTTTAAAAAACCATGCTCCAATTATTACTGGATTAGATGTAGGTGCAATGTTAATAGCGCAAGGATGGAATTCTTTTGCAATTATGGGTGGTTTTGGCATTATAGGACAAAATCGTGTAATTTTATTAGTTAATGAAGCTGAATTCCCAGAAACGATCGATCCACAAGAAGCAGAAAATGTACTACTAACTGCTAAATTAGAACAAGCTCAAGGTACAAAACAAAGAGTTGAAGCAAATTTTGCCTTTAAACGTGCTAAAGCTCGCTATCAAGTTGTTGGTTTTGGATTTAATGATAATATTTTAGAAACAAATATTATTAATTTAGCAGCTGTTGTTGGAATAGTTGTTTTTTTTGTAGGTAAAAATTTCAGTATTTTATTAGAAAATCGCCAACAAACTATTTTAAATAATCTTCGTGAGGCAAATCAAAGAGCTTCTGAAGCTTTAGAAAGATATAATCAAGCAAAAAAACAATTAGAATTAGCTGAAAAAAAAGCAAAGGATATTCGACAAGAAGGTACATTAAAAGCTCGTCAAGAAAAAGAGAACTGTTTTAATCAATATAAACTTGATTTAGTACGTTTAGAAGAATATAAACAAGAAACTCTTCAATTTTATCAACAAAAAGCTTTTCAACAAATTTATGTTTCGATTGTTTCTCGAGCTTTAGGAGAAGTTAAACAAAAAGAACAATTTCATGCTACAATAAATAATTTTGTTATTGCAAGATTGACAATGAACCCACTTATTGCTGCTTCATCTGTTATTGCTGCTGGATTAGCTATAGGCTTAGCTGCTATTGGTCCTGGTGTAGGACAAGGTACAGTTGCTGGTAATGCTGTTGAAGGTATTGCTCGCCAACCAGAAGCAGAAGGAAAAATTCGCGGTACGCTTTTATTAAGTTTTGCTTTTATGGAATCTTTAACGATTTATGGTCTAGTTGTAGCACTTGCTCTTCTATTTGCTAATCCATTTAACCCTGTATTTGATATATCAGAAGTAGCTGTTGGTCAACATTTATATTGGCAAATCGGTGATTATCAACTTCATGGTCAAGTTTTAATTACTTCATGGATCGTTTTGGGGGGTGTTATAATATTTACTCTTCTAGCAAATAGTGATTTAAAACCTGTTGGATTACAAAATTTTACAGAACTTGTTACTGAATTTATTAGAGATTTAGCTAAAACTCAAATAGGAGAAGAATATTTAAAATGGGTACCTTTTTTAGGAACAATTTTTATATTTGTATTTGTCTCAAACTGGGCCGGAGCTCTATTACCGTGGCGATTAATTGAATTAAATGGAGAATTAGCGGCCCCTACTAATGATATTAATACAACAGTTTCATTAGCATTATTAACTTCAGTTTCTTATTTTTATGCAGGGATTCGAAAAAAAGGTTTGGGATATTTTAAACGTTATATTCAACCGGTAGTTTTTTTATTACCACTGAATGTTTTAGAAGATTTTAGTAAACCTCTGTCTTTAAGTTTCCGATTATTTGGTAATATTCTTGCAGATGAATTAATTGTTGGTGTTTTAGTTGCTTTAGTTCCTTTATTTGTACCAATTCCATTGATGTTATTAGGTGTATTTACAAGTGCCATCCAAGCACTTGTATTTGCAACATTAGCGGGTGCATATATCGGAGAATCTATTGAAGATGAAAATTTATTAGCAAATCTTTCTTTTTGTTTATTATTTTGCACGTTTTATTGGATGCTCTGTTCAAATTTTTGTTTATTAAGTTTATTATTATTTTGGCAAAATTCCGGGCATTTTCCATTAAGTAATTTATATGAATCCTTAATTTTTTTATCTTGGGGTATTACAACGATTCATTTATTAGGATGTGTTACATCATTTATTAATACTTTTGCGAGTTTTAGTTTACCATCGGAAATGCAAAAACCTAGTGCATTAGTTCCTGCTTTACAGTCAAATTGGCTATTTATGCATGTAACTGTTATGATTATTAGTTACGCTGCTTTAATTATAGGTTGTTTATTATCTTTTGTTTTTTTAATAGCTAAAAATTTAGATAATCTAAGTTATCGAATTTTAGGAATAGGATTTCCTTTTTTAACAATAGGTATATTATCTGGATCCGTTTGGGCAAATGAAGCTTGGGGATCTTATTGGAGTTGGGATCCAAAGGAAACTTGGGCTTTGCTAACTTGGTTAGTTTTTGCTGTTTATTTTCATTCACGCTTAATCAAAGGTTGGGAAGGAAAAAAACCAGCGATTCTGGCCACTTTTGGTTTTATTGTAGTATGGATATGTTTTATTGGAGTAAATTTACTAAAAAGCGGACTACATAGTTATGGATTTGAAAGAATTGGGTTGATTCCTCGATCGATGATTCGTATTATGGATCGGTTTTATCAACAATTATCAAGCACCGGTGATCCATTGGTGAAACAATTTCGTTTTTCAAAATATTTATTATTAACTACTCTCAAATCTTTATGGATTTTAATATTAGTTCCACTTTTTATCAATTTTCTAAGTAAAAATTACTTATTTCGACCGTTGACAGAATATTTTTGGAATCAAGCAGAAATTTTTCTAAATTTCGAATTACAAGAGCGAGCTTTTGAAGAAATTCGAGATTTTGAAGAAAAAATGTATTTTGAATCTTTAGAACAAAAAATGACTGAATTATATAATCAACAAAGTATTGAAGCTATTACAAATTTGTTAGCAGATTTAATGGGCTTAGCAACTCTTGGTTTTTTATTTGTTAATATGAAAATGTCGATTGTTAATACGACAGCTTTCCTATTTGAATCCTTCTTTAGTTTAAATGATAGTAAAAAATCGTTTTTAATGCTTTTGTTCACAGATTTACTTGTAGGTTTCCATTCTCCACGTGGATGGGAAGTAATTTTTCAATTCATATTTGCTCATTTTGGCTTACCTGAAAATGAAAATGTTATTTTTTTATTGGTAGGTACTTTTCCAGTATTATTGGATGTATTGTTTAAATATTGGATTTTCCGCCATTTAAATCGACATTCTCCGGCGACTGTTGCTACTTATCAATCTATGGTAGAAATGCCAGTAGGTGTTCCAAAAGTTCTTTATTATTGGGATGATGAATTACCACTACAATGGATTGATTTATATCATTTAATCTTCCGACGTCGCCTTATTTTTGTAATGTCAGAATTAGATCAAGAATTATGTAATCAAATAGCTGGAATGATGATTTATATTCATTTTGAGGATAAACGAAAAGAATTTGTATTTATTAATTCAACAGGCGGGTCAGTTCATAGTGGTATTACAGTATATGACGCTTTACAATTTGTTAAAGCAGGAACTGTTACAGTTTGTTTAGGAACTGCATTTTCTGCTAGTAGTTTAGTATTAGCTGGAGGAAATATTGGACATAGGTATGTTTCTGAAGGTGGTCATGTTATGATTCATCAACCTGGAGGAATTCAAGGACAAGCTTCAGATGTCGTAGTAGATACACATGAATTAATGCGTGTTCGTCGACAAGCAGCAACGATCTATGCACTTTGTTCAAAACGTTCTTTTCATGAAATTTTAAAGGATTTAGATCGTGATTATTTTATGACACCACAAGAAGCCATTGATTATGGTTTAGCGGATGAAATAACCGCTATATTGTCTTCAAAAAATATTTTATTAGTTTCTTCCAATGTCCAAGCATTTGCTGCAGAGACTGGCTTAAAACTTTTTATGGAAGATGCAAAAAGAGAAAAACTGTTTGAAATTGCACAAGCTCATTCCCCTTGTATAGTTTTTTTAGAAGATATTGATGTAATTGGTTCGAAAAGAAGAGTAAGACTTGTAAAAGATTTAATTAAATTACTTGAAAAAGGATTTATTGTATTTGCAACTACGAATAAATTAGCAGATCCATCATTAAGACGTCCGGGACGTTTTGATGAAACAGTTTCTGTTTTAATACAGTTTGCAGCGAAAATTGGGATTTTCTATCTTTGTCAAAAACAACAATGGCATTTAAAGGATAAACAATTTCAAATATCTGATAGACATCGATTAGATTATTTAGTACAATTGTTAACAGAAATTATGAGTAAAATATACGATTGGTTTGAAGAACGTTTAGAAATTCAAGCAATTGCAGATGATATTTCAAGTAAATATGTTCCTCCTCATGTAAATATTTTTTATTGTCTTGGTGGAATTACATTTACATGCTTTTTAGTTCAAGTAGCAACTGGATTTGCTATGACATTTTACTATCGTCCTACAGTAGCTGAAGCTTTTGCCTCAGTTCAATATATTATGACAGATGTTAATTTCGGTTGGTTAATTCGTTCTATTCACCGTTGGTCTGCTAGTATGATGGTACTTATGATGATCCTTCATGTTTGTCGTGTTTACTTAACAGGAGGATTTAAAAAACCTAGAGAATTAACATGGGTAACTGGTGTATTAATGGCTGTATGTACTGTTTCTTTTGGTGTAACAGGATATTCATTACCATATGACCAAATTGGTTATTGGGCGGTGAAAATTGTAACTGGTGTACCAGATTGTATTCCAGTTATTGGACCAACAGTTGTTGAATTATTACGTGGAGGTTCTGCGGTAGGTCAGGGGACTTTAACGCGTTTTTATAGTTTACATACATTTGTTCTTCCTTTATTAACAGCTGTTTTTATGTTAATGCATTTTTTAATGATTAGAAAACAAGGAATTTCAGGTCCAATGGCAGTAACAAAAAAACCAGACTTAAGTGATCCTGTTCTAAAAATGAAATTAGCTAAAGGCATGGGACATAACTATTATGGTGAACCAGCTTGGCCTAATGATTTACTTTATATTTTCCCTGTTTGTATTTTAGGTACATTCGCATGTGTTATTGGATTAGCTGTATTAGATCCAGCAGCTATTGGTGAGCCAGCTAATCCTTTTGCAACTCCATTAGAAATTTTACCTGAATGGTATTTTTACCCTGTTTTTCAAATTTTACGTACTGTACCTAATAAATTACTTGGTGTATTACTTATGACAGCAGTTCCATTAGGTCTTTTAACAGTACCTTTTATTGAAAATATCAATAAATTTCAAAATCCATACCGACGTCCAATTGCTACAACATTCTTTTTATTAGGAACATTAGTAGCAACTTGGTTAGGAATTGGGGCGACTTTTCCAATTGATATTTCATTAACTTTTGGATTAATGGTAGAACCTTTATTATCTGGAATTGTTTTAGGATTAGTTCCTGTCACTATTGCAGGATTATTTGTTACAGCTTATTTACAATACCGTCGTGGTGATCAAGCGATGTTAACAATTATTAGTTATCTTGCACTTATTACAGGTGCACTTGTTTTTACTTTAGTTTTATATTTAGGTCTTTTAAAAGTTAAACTTATGACAATTAAAGCTCCAGAAAGTGAAGCAAAAAGAGTTAAAATTACAGTTGATCGAAATCCAGTTGAAACAAGTTTTGAAAAATGGGCAAAACCTGGACATTTTTCTCGCAGTTTAGCAAAAGGTCCTAATACTACAACATGGATTTGGAATTTACACGCAGACGCGCATGACTTTGATAGTCACACTACAGATTTACAAGATATTTCTCGTAAAATTTTTAGTGCTCATTTTGGACAATTAGCAGTAATTTTAATTTGGCTTAGTGGTATGTATTTTCACGGTGCACGTTTTTCTAACTATGAGGCATGGTTAGGTGATCCAACACATATTAAACCAAGTGCTCAAGTTGTTTGGCCAATCGTTGGTCAAGAAATTTTAAACGGAGACGTTGGAGGCGGTTTCCAAGGTGTTCAAATAACATCTGGCTTATTCCAAATGTGGCGAGCGAGCGGGATTACAACTGAGTTAGAATTATATTCTACAGCCATCGGAGGACTTGTTTTATCAGCAGCTTTGTTTTTTGCTGGTTGGTTTCATTATCATAAAGCAGCTCCTAAATTAGAATGGTTCCAAAACGTTGAATCAATGTTAAATCACCATTTAGGTGGACTTATAGGATTAGGTAGTTTAGGCTGGGCAGGTCACCAAATTCATGTATCATTACCAATTAATAAATTATTAGATGCTGGCGTAGATCCTAAAGAAATTCCATTACCACATGATTTTATTTTAAATAAGCAATTTATTGTGGACCTTTATCCAAGTTTTGGTAAAGGATTAGAACCATTTTTCACACTAAATTGGTCAGAATATTCTGATTTTCTGACTTTTAAAGGTGGATTAAATCCAGTAACTGGTGGTCTTTGGTTAACTGATACAGCACATCACCATGTTGCAATTGCTGTTCTGTTTTTAATTGCTGGACATATGTACCGAACATCGTGGGGTATTGGTCATAGTATCAAAGAAATTTTAGAAGCACATAAAGATCCATTAACTGGCGAAGGGCATAAAGGTCTTTACGAAATTTTAACAACTTCTTGGCATGCACAATTAGCTATTAATTTAGCATTATTTGGTTCATTATCAATTATTGTAGCACATCATATGTATAGTATGCCACCATATCCTTACCTCGCTACAGATTATGGTACACAATTATCTTTATTTACACACCATGTTTGGATTGGTGGTTTTTGTATTGTTGGAGCAGGTGCACATGGAGCAATTTTTTTAGTACGTGATTATGATCCTGCTAGTAATTATAATAATCTTTTAGATCGTGTTTTACGTCACAGAGATGCTATCATATCCCACTTAAATTGGGTTTGTATTTTCCTAGGTTTCCACTCTTTTGGTCTTTATATTCATAATGATACAATGAGTGCATTAGGTCGTCCGTCAGACATGTTTTCAGATACAGCTATTCAATTACAACCTTTTTTTGCACAATGGATTCAAAAAACACATTTCTTAGCTCCTCAATTAACTGCACCAAACGCTTTAGCTGCGACAAGTCAAACTTGGGGTGGTGATTTTGTTGCCGTTGGTGGAAAAGTTGCTATGATGCCTATTTCATTAGGAACAGCCGATTTCTTAGTTCACCATATTCATGCATTTACAATTCATGTAACAGTTTTAATTCTTTTAAAAGGTGTATTATTCGCTCGTAGTTCTCGATTAATTCCAGATAAAGCAAATCTAGGATTCCGATTCCCTTGTGATGGACCTGGTCGTGGAGGTACTTGTCAAGTATCAGCTTGGGACCATGTTTTCTTAGGACTTTTCTGGATGTATAACTCTTTATCAATTGTTATTTTCCATTTTTCTTGGAAAATGCAGTCTGATGTTTGGGGTACTGTTACTTCTAACATTTCTCATATAACTGGTGGTAACTTTGCTCAAAGTGCAAATACTATTAATGGATGGTTACGTGACTTCTTATGGAGTCAAAGTTCACAAGTAATCCAATCTTATGGTACCGCCGCTTCCGCTTATGGATTAATTTTCTTAGGAGCACATTTTGTTTGGGCTTTCTCTTTAATGTTCTTATTTTCAGGCCGTGGTTATTGGCAAGAACTTATTGAATCAATTTTATGGGCTCACTCTAAATTAAAAGTAGCTCCTACAATTCAGCCGCGTGCTTTAAGTATTACTCAAGGGCGTGCTGTTGGTGTAGCGCATTATTTACTAGGAGGTATAGCTACAACGTGGTCGTTCTTTTTAGCACGTATAACAAGTGTTATGGCAACAAAATTCCCACAATTTAGTCAAGGTCTCGCACAAGATCCTACAACACGTCGTATTTGGTTTGGAATTGCTACTGCCCATGACTTTGAAAGTCATGACGGTATGACAGAAGAACTATTATATCAAAAAATATTTGCATCTCATTTTGGGCAATTAGCAATTATTTTTTTATGGACTTCTGGTAATTTATTTCATGTAGCTTGGCAAGGTAATTTTGAACAATGGGTTCAAGACCCTTTACATGTTAGACCAATTGCTCATGCAATTTGGGATCCACATTTTGGTCAATCTGCAGTAGAAGCTTATACTCGTGGTGGTGCTACAGGCCCTGTGAATATAGCAACATCAGGAGTTTATCAATGGTGGTATACAATTGGTATTAGAACAAATCAAGAATTATACAATGGTTCATTGTTCTTATCGATTTTAGCTGGTTTATTCTTATTTGCTGGTTGGCTTCATTTACAACAAAATTTCCGCCCTTCATTATCATGGTTTAAAGATGCTGAATCTCGACTTAATCATCATTTATCTGGATTATTTGGAGTAAGCTCTTTTGCTTGGACTGGGCATTTAGTACATGTAGCAATTCCTGAATCACGTGGTCAACATGTTGGATGGGATAATTTTTTAACTCAACTCCCACATCCACAAGGTTTAACACCTTTTTGGACTGGGAATTGGGCAGCTTATGCTCAAAATCCAGATACATCAAGTCATCTTTTTGGAACTTCAACAGGTAGTGGTGAGGCTATTTTAACATTTATTGGAGGTTTTCACCCACAAACTCAAAGTTTATGGTTAACTGATATGGCACACCACCATTTAGCTATTGCTATTCTTTTTGTTTTGGCTGGTCATATGTATCGTACAAATTTTGGAATTGGACACCGTTTTTCGGATATTTTAGATACACATATACCGCCAGGTGGTGGACTTGGGGAAGGACATCGTGGATTATTTAATACAATAAATAATTCATTACATTTCCAATTAGGATTAGCATTAGCATCAGTAGGAACAATTACTTCACTAGTTGCACAACACATGTATTCATTACCACCTTATGCTTTTTTAGCTAATGATTTTACAACTCAAGCAGCGTTATATACACATCATCAATATATTGCTAGTTTTATTATATGTGGTGCATTTGCACATGGTGCTATTTTCTTTATTCGTGATTATGATCCTGAACAAAATAAAGGAAATGTATTAGCTCGTATGTTAGATCATAAAGAAGCAATTATTTCACATTTAAGTTGGGTTTCGTTATTTTTAGGATTCCATACATTAGGACTTTATGTTCATAATGATGTTGTGCAAGCTTTTGGTACGCCTGAAAAACAAATTTTAATTGAACCTGTGTTTGCCCAATGGATTCAAGCTGCTCACGGTAAAGCTTTATATGGTTTTGATTTATTATTATCTTCTTCACAAAGTATTGCAGGTAAAACTCTTTGGTTACCTGGTTGGCTTGAAGCGATTAATAATAATAATAATTCACTATTTTTAAATATTGGACCTGGTGATTTCTTAGTTCACCACGCTATTGCATTAGGATTACATACTACTACATTAATTTTAGTAAAAGGTGCTTTAGATGCACGTGGATCGAAATTAATGCCAGATAAGAAAGATTTTGGATACAGTTTCCCTTGTGATGGTCCTGGTCGTGGAGGTACTTGTGATATTTCAGCTTATGATGCTTTTTATTTAAGTATTTTCTGGAGTTTAAATACAATTGGTTGGGTAACTTTCTATTGGCATTGGAAACACCTTTCTTTATGGCAAGGAAATGTAGCACAATTTGACGAATCATCTACCTATTTAATGGGTTGGCTACGTGACTATTTGTGGTTAAATTCTTCTCAATTAATTAATGGATATAACCCATTTGGAATGAATAGTTTATCAGTATGGGCTTGGATGTTTTTATTTGGTCATTTAGTTTATGCGACAGGATTTATGTTTTTAATTTCTTGGCGTGGTTATTGGCAAGAATTAATTGAAACATTAGTTTGGTCTCATGAAAAAACTCCGTTAGCCAATTTGGTTTATTGGAAAGATAAACCAGTTGCTCTTTCGATTGTACAAGCACGATTAGTAGGTCTTGTACATTTCTCTGTAGGTTATGTTTTTACTTATGCGGCGTTTTTAATTGCTTCAACATCAGGTAAATTTATGTCACATATTGTTAAAATTTATGATACTTGTATTGGTTGTACTCAATGTGTTAGAGCTTGTCCACTAGACGTTCTTGAAATGGTACCATGGGATGGATGTAAAGCCGGGCAAATGGCATCAGCTCCTCGAATAGAAGAATGTGTTGGTTGTAAACGTTGTGAATCAGCATGTCCTACTGATTTTTTAAGTGTTCGTGTTTATACAAATGCTGAAAGTACTCGTAGTATGGGATTAGCTATGAAAGATTTTACAACTTACTTATCTACTGCTCCTGTTGTGGCATTTGCTTGGATCACTATCACAGCTGGCTTGTTAATTGAAATTAATCGTTTCTTTCCAGATCCATTAGTTTTTTCTATGACAGCAATTTTAGAAAAATCTGAAGTAAAAGGCACTTGGGCTCGTTTTTGTGAGTGGGTTACTAGCACTGACAACCGTCTATACATTGGTTGGTTCGGATGCTTAATGATCCCTACTCTTTTAACTGCAACTTCTGTATTCATCATCGCATTCATCGCAGCTCCTCCTGTAGACATCGATGGTATCCGTGAGCCAGTTTCTGGTTCTCTTCTATATGGTAACAACATCATTTCTGGTGCTGTTGTTCCTACATCTAACGCTATTGGTCTGCATTTCTACCCAATTTGGGAAGCTGCTACTCTAGACGAATGGCTTTACAACGGTGGTCCTTACCAACTAATCGTTTGCCACTTCTTCTTAGGTATTTGTTCTTATATGGGTCGTGAGTGGGAATTATCTTTCCGTTTAGGTATGCGTCCTTGGATCGCAGTAGCTTACTCAGCTCCTGTAGCTGCAGCAACTGCTGTATTCATCATCTACCCAATCGGACAAGGTTCTTTCTCAGATGGTATGCCTCTGGGTATTTCTGGAACTTTCAACTTCATGATCGTTTTCCAAGCTGAGCATAACATTTTAATGCACCCATTCCACATGCTAGGTGTTGCTGGTGTATTCGGTGGTTCATTATTCTCTGCAATGCATGGTTCATTAGTTACTTCATCTTTAATCCGTGAAACAACTGAAAACGTTTCTACAAACGCTGGTTACCGTTTCGGTCAAGAAGAAGAAACTTACAACATCGTAGCTGCGCATGGTTACTTTGGTCGTCTAATCTTCCAATATGCTTCATTCAACAACTCTCGTTCACTACACTTCTTCTTAGCTATTTGGCCAGTTGTTGGTATCTGGTTCACTGCTTTAGGTATCTCAACTATGGCTTTCAACTTAAACGGTTTCAACTTCAACCAATCAGTTATCGATAGCCAAGGACGTGTTATCAACACTTGGGCTGATGTAATCAACAGAGCTAACCTAGGTATGGAAGTTATGCACGAAAGAAACGCTCACAACTTCCCTCTAGATCTTGCG---------------------ATGGGATTACCTTGGTATCGTGTACATACTGTTGTATTAAATGACCCTGGGCGTTTAATTGCTGTTCATTTAATGCACACTTCTCTTGTATCTGGATGGGCTGGTGCGATGGCCTTATATGAACTTGCTGTATTTGATCCATCAGATCCAGTATTAAATCCAATGTGGCGTCAGGGAACGTTTGTTCTTCCATTTATGACTCGTTTAGGTGTAACTCAATCTTGGGGTGGTTGGACAATTAGTGGAGAAACTATTGGAAACACCGGTTTCTGGACATATGAAACAGTAGCAGCTGCTCATATTATACTTTCTGGTTTATTATTTTTAGCTGCAATTTGGCATTGGATTTACTGGGATTTAGACCTTTTCCGTGATCCGCGAGAAAAAAAACCTGCTCTTGATTTACCTAAAATTTTTGGTATTCACCTTTTCTTAGCTGGACTTCTTTGTTTTAGCTTTGGAGCGTTTCATATTACAGGTTTATACGGACCTGGTATTTGGGTATCAGATCCTTATGGAATTACTGGAAGTGTTCAACCAGTAGCACCATCTTGGGGTGCTGATGGTTTTGATCCATTTAATCCAGGCGGTATAGCTGCTCATCATATTGCTGCAGGTGTTCTAGGGATTTTAGCAGGTTTATTTCATCTATGTGTTCGTCCTTCTTTACGTCTTTATTTAGGTTTATCTATGGGTAGTATTGAAAGCGTACTATCAAGTAGTATTGCTGCTGTTTTCTGGGCAGCTTTTGTAGTTGCTGGAACAATGTGGTATGGATCAGCGGCAACACCTATTGAATTATTTGGACCTACACGTTATCAATGGGATCAAGGATTCTTCCAACAAGAAATTGAAAAACGAGTACAATCAACTATTGCTGCTGGAAGTTCTTCAGAAGCTTGGTCACAAATCCCTGAAAAATTATCCTTCTATGATTATATTGGAAATAATCCAGCTAAAGGTGGTTTATTCCGTTCAGGTGCTATGAATAGTGGTGATGGTATTGCTGTAGGTTGGTTAGGTCATGCAGTATTTAAAGACCAAGAAGGTCGTGAACTTTATGTTCGTCGTATGCCTACTTTCTTTGAAACATTCCCTGTATTACTACTAGATAAAGATGGTATTGTTCGAGCAGACGTTCCATTCCGTCGTGCAGAATCAAAATATAGTATTGAACAAGTAGGGGTATCTGTTACTTTTTATGGTGGTGAATTAGATGGTGTAACTTTTAGTGATCCAGCTACTGTCAAAAAATATGCAAGACGTGCTCAATTAGGAGAAATTTTTGAATTTGATCGTGCAACTTTACAATCAGATGGTGTTTTCCGTAGTAGCCCTCGTGGTTGGTTTACATTTGGTCATGTTACATTTGCTTTACTGTTTTTCTTTGGACATATTTGGCATGGTGCACGTACTCTAGCTCGTGATCGTTTTGCTGGTATTGATGAAGATATTACTGATCAAGTAGAATTCGGTAAATTCCAAAAAGTTGGTGATCCTAGTTCTTTCCGTGGAGCTATGGAAACGCTTTATAATGGAACATTAACCCTGGGCGGAAAAGACCAAGAATCTACGGGTTTTGCTTGGTGGGCTGGAAATGCTCGATTAATTAATTTATCAGGTCGACTACTAGGTGCACATGTAGCACATGCAGGTCTTATTGTTTTCTGGGCTGGGGCTATGAATTTATTCGAAGTAGCGCATTTTGTTCCAGAAAAACCTATGTATGAACAAGGTTTAATCTTACTTCCTCACCTTGCAACTTTAGGTTACGGTGTAGGTCCTGGTGGAGAAATTATTGATACTTTTCCTTATTTTGTATCAGGTGTTTTACACTTAATTTCTTCTGCTGTTCTTGGATTTGGTGGTGTTTATCATTCATTAATTGGTCCAGAAACTTTAGAAGAAACATTCCCTTTCTTTGGATATGTTTGGAAAGATAAAAACAAAATGACAAACATTTTAGGTGCACACTTGATTATTTTAGGGATTGGTGCATGGCTATTAGTTTGGAAAGCTCTATATTTTGGAGGTGTTTATGATACATGGGCTCCTGGTGGTGGTGATGTACGTATTATTACAAATCCAACAACTAACCCATCTGTTATTTTTGGTTACTTATTAAAATCTCCGTTTGGTGGAGACGGTTGGATTGTTTCTGTAGATAATATGGAAGATATTATTGGTGGTCATATCTATATAGGAACGATTAATATTTTAGGAGGTCTTTGGCATGTATTTACTCAACCATGGGCTTGGACACGTCGTGCTTTTGTATGGTCTGGTGAAGCTTATTTATCATATAGTCTTGCTGCAATTTCTGTTATGGGCTTTGTTGCTTGTTGTATGTCTTGGTTTAACAATACTGCTTATCCTAGTGAATTTTATGGTCCTACAGGTCCTGAAGCGTCTCAATCTCAAGCTTTTACTTTCTTAGTTCGTGACCAACGTTTGGGTGCTAATGTAGCTTCTGCGCAAGGTCCTACGGGTCTAGGGAAATATTTAATGAGATCTCCAACAGGTGAAATTATTTTTGGTGGTGAAACTATGCGTTTCTGGGATTTCCGTGGGCCGTGGTTAGAACCATTACGTGGTCCAAATGGTTTAGACTTAAATAAATTAAAAAATGATATTCAACCATGGCAAGAACGTCGTGCAGCTGAATACATGACACACGCTCCTTTAGGATCATTAAACTCAGTAGGTGGCGTTGCAACAGAAATTAATGCAACAAACTTCGTATCTCCTCGTAGTTGGTTAGCTACAAGTCATTTTTGTTTAGGATTCTTCTTCTTTGTAGCTCATTTATGGCATGCTGGTCGTGCACGTGCTGCTGCAGCTGGTTTTGAAAAAGGAATTGATCGTTTCAATGAACCTACACTTTCTCTACGTCCTTTAATGACAATCACCATTGGTCAATACGTAGAACAACGCACTTGGTTCGATGATGTGGATGACTGGCTACGTAAAGAGCGTTTCGTTTTTGTAGGTTGGTCTGGCTTATTATTATTACCTTGCGCATATTTAGCGCTAGGTGGATGGTTTACAGGAACAACTTTTGTTACTTCTTGGTATACTCACGGATTAGCAACTTCTTACTTAGAAGGTTGTAATTTTTTAACAGCTGCTGTATCTACTCCAGCTAATAGCTTATCTCATTCTTTATTATTCCTTTGGGGTCCTGAAGCACAAGGTGACTTAACTCGTTGGTTCCAATTAGGTGGTTTATGGACATTTGTTGCTCTTCATGGTTCTTTTGCACTTATCGGATTTATGTTACGTCAGTTTGAAATTGCTCAAGCTTTAAAACTACGTCCATATAATGCAATCGCTTTTTCAGCACCAATCTCTGTTTTTGTTTCTGTTTTTCTTATTTATCCTTTAGGTCAATCAGGTTGGTTCTTTGCTCCAAGTTTTGGAGTTGCTGCAATTTTCCGTTTCATTTTATTTTTCCAAGGTTTCCATAACTGGACACTGAATCCATTCCACATGATGGGGGTTGCTGGTGTATTAGGTGCAGCTCTTCTTTGTGCTATTCATGGAGCAACTGTTGAAAATACTATATTTGAAGACGGTGATGGAGCAAATACATTCCGTGCTTTCAACCCAACACAATCAGAAGAAACATACTCAATGGTTACAGCTAATCGTTTCTGGTCTCAAATTTTTGGTGTTGCTTTCTCTAACAAACGTTGGTTACATTTCTTTATGTTATTTGTACCTGTAACTGGTTTATGGATGAGTGCTATTGGTGTTGTAGGTCTTGCATTTAATCTTCGAGCATACGATTTCGTTTCTCAAGAAATCCGCGCTGCTGAAGATCCTGAATTTGAAACATTCTATACAAAAAATATTCTTCTAAATGAAGGTATTCGTGCATGGATGGCTGCACAAGATCAACCGCATGAAAAACTAGTATTCCCTGAAGAAGTATTACCACGTGGTAATGCTATGTCTGGTAAACCAAATGAACGTCCTTTTTCAGATATTTTGAGTAGTATTCGTTATTGGGTTATTCACAGTATTACTATTCCTTCTTTATTTATCGCTGGTTGGCTTTTTGTAAGTACTGGTTTAGCGTATGATATTTTTGGTACTCCGCGACCAAATGAATATTTTACAGAAGATCGACAAGAAACTCCATTAATTACCGATCGTTTTAACGCATTAGAACAGGTTAAACAATTATCACAAAATATGACTGCCGCATATCCTATTTTTACAGTAAGATGGTTGGCTGTTCACGCATTAGCAATTCCAACAGTTTTCTTTTTAGGATCAATTACTGCTATGCAATTTATTCAAATGGCAACATCGAAACCACCAGGAATTCAAACGAATTTAGGTCGATTATTAAAACCATTAAATTCTGAATCTGGTAAAGTATTACCTGGTTGGGGAACAACAGTATTAATGGGAGTTTTTATTGGACTTTTTGCAGTTTTTTTATTAATCATTTTAGAAATTTATAATAGTTCTATTCTTTTAGATGATGTAACAATGAGTATGTTAACATTAAAAATTTTTGTTTATACAGTAGTCACTTTCTTTGTATCTTTATTCGTATTTGGGTTTTTATCTAATGACCCTGGACGTAATCCAGGAATGGCTAATACTGGAGTAACTGGTCGTATCCCACTATGGCTTGTTGGGGTAGTAGTTGGTATTGCAGCAATAGGTTTAGTTGGAGTTTTCTTCTATGGTTCTTACGTAGGTTTAGGTTCTTCGATTTTAGTTCTAGCAAAATTACCAGAAGCTTATGCTATTTTTGATCCAATTGTTAATGTTTTACCAGTTATTCCTGTATTTTTCATTTTATTAGCTTTTGTTTGGCAAGCTGCGGTAAGTTTTATTTCTCGTCCAAATCCTAATAAACAAGTAGTAGAATTAAATCGTACTAGTCTTTATTGGGGCTTATTGCTAATTTTCGTATTAGCTGTTTTATTTTCAAGCTATATCTTCATGGAAGTTAACATTTTAGGACTAACAGCAACTGCATTATTTATTATTATTCCAACTTCTTTTTTATTAATTCTATATGTGAAAACAATGGAAAGTCCAGCGTTTTTTTTCACGCTTTTTTTATGGTTTTTTTTATTAAGTATAACCATTTATTCCATTTATATTGGTTTTGGTCCCCCATCAAAACGTTTGAGAGATCCATTCGAAGAACATGAGGATATGGAAGCTTTAGTTTACACTTTTTTATTAATTGGAACTTTAGGTATTATTTTCTTTATTTTCTTTAGAGAACCTCCTCGCATTGTTCGCATGACTTCGATTTTTCAATTAACACTTTTTGCTTTTGTAGCGTTTTCTGCTGTTTTAGTTGTAGGTGTACCAGTTGTTTTTGCTCTTCCTAACGGTTGGACAGAAAATAAGCGTGTAGTTCTATCTGGTATTGGTATTTGGATTTTATTAGTTTTTGTTATTGGGATTTTAAACTCTTTTGTAATGGCTCCACAAACAGAAACTAGAGCAGGTGCTGGGTTTAAGGCCGGCGTAAAAGATTATCGATTAACTTATTATACGCCAGACTACATTGTTAAAGATACTGATATTCTTGCAGCTTTCCGTATGACTCCACAACCTGGTGTTCCACCAGAAGAGTGTGGTGCTGCAGTAGCGGCAGAGTCTTCAACAGGAACATGGACTACAGTATGGACTGATGGTTTAACTAGTTTAGACCGTTATAAAGGTCGATGCTATGATATTGAGCCTGTACCAGGTGAAGAAAACCAGTATATTGCATATGTAGCATACCCACTAGACTTGTTTGAAGAAGGTTCAGTAACAAACCTATTTACATCTATCGTAGGAAACGTATTCGGATTCAAAGCTTTACGTGCACTACGTTTAGAAGATTTACGTATTCCAGCTGCTTATGCTAAAACTTTCCAAGGTCCACCACACGGTATTCAAGTTGAACGTGATAAACTGAACAAATATGGACGTGGTTTACTAGGTTGTACAATTAAACCTAAACTAGGTCTTTCTGCTAAAAACTATGGTCGTGCTGTTTACGAATGTTTACGTGGCGGTCTAGACTTTACTAAAGACGATGAAAACGTTAACTCACAACCATTCATGCGTTGGAGAGACCGTTTCCTATTTGTAGCAGAGGCTATCTATAAAGCTCAATCAGAAACAGGTGAAATTAAAGGGCATTATTTAAATGCAACTGCTGGAACTTGTGAAGAAATGCTTAAACGTGCAGTATGTGCAAAAGAACTAGGTGTACCTATTATTATGCACGACTACTTAACTGGAGGTTTCACTGCTAACACTAGCCTTTCAAATTACTGTCGTGACCACGGACTTCTTCTACACATTCACCGTGCTATGCACGCAGTTATTGACCGTCAGCGAAATCACGGAATCCACTTCCGTGTGCTAGCGAAAGCACTACGTATGTCTGGTGGTGACCACTTACACTCTGGTACTGTAGTAGGTAAATTAGAAGGTGAACGTGAAGTAACTTTAGGTTTTGTTGACCTAATGCGTGACGATTATATTGAAAAAGATCGTAGCCGTGGTATTTACTTTACACAAGATTGGGTTTCATTACCAGGTGTTATGCCAGTTGCTTCAGGTGGTATCCACGTATGGCACATGCCTGCTCTTGTTGAAATTTTCGGTGATGATGCTTGTCTACAATTCGGTGGTGGTACATTAGGTCACCCATGGGGTAACGCTCCAGGTGCTGCTGCTAACCGTGTAGCTTTAGAAGCTTGTACTCAAGCTCGTAACGAAGGTAGAGATTTAGCGAGAGAAGGTGGTGATGTTATCCGTGCAGCGTGCAAATGGTCTCCAGAACTTGCTGCTGCTTGTGAAGTTTGGAAAGAAATTAAATTTGAATTTGAAACTATTGACAAAATGATCCAACCACAATCATTTTTAAATGTTGCCGATAATAGTGGTGCAAGAAAATTAATGTGTATTCGTGTTTTAGGTGGCGGT---AATCAATCCGCTAATATAGGAAATATTATTATTGCTGTTGTTAAAGATGCAATTCCTAATACAGCTTTTAAAAAATCAGACATAGTTCGCGCGGTTATTGTTCGAACTAAAAAAGGCATTAAGCGTGAAAATGGTATGACTATTCGTTTTGATGATAATGCAGCTGTTGTTATCAATAAAGAAGGAAATCCTAGAGGAACTCGTGTTTTTGGTCCAATTGCGAGAGAATTAAGAGATCAAAATTTAACTAAAATTTTATCATTGGCTCCGGAAGTGATGTTAAGCCCTAAAAAAACAAAATATCGAAAACAGCATCGTGGGAGAATGAAAGGAAAAGCTCAACGCGGTAATAAAATAGCTTATGGTGGATTTGCTTTACAAGCGATCCAACCATGTTGGATTACTTCACGACAAATTGAAGCAGGTCGACGTGTTTTAACTCGTTTTGTTCGACGTGGTGGAAAATTATGGATTCGTATATTCCCTGATAAACCAATAACTATGCGTGCATCTGGTACTCGAATGGGGTCTGGGAAAGGCTCACCACAATATTGGGTGGCTGTGGTTAAACCTGGTCGTATTTTATATGAAATTAAAGGAATTTCTATTAAATTAGCAACACGGGCATTAAAAATAGCTGGTTATAAAATGCCAATTCAAACAAAAATTATGGGAATTCGTTTTTTACGTCCGTATACTCCAGGTACAAGAAATCGTTCTGTCTCGGATTTTAAAGAAGAAAAATCGTTAACTTTTTGGCTTCATCGTTCAAAAGGTCGCAATAATCGTGGAATTATTACCTGCCGTCATCGCGGTGGCGGTCATAAACGTCTATATAGGCAAATTGATTTTCAACGAGATAAAACAGGAATTGTAGGAAAAGTTTTAAGTATTGAATATGATCCAAATCGCAATGCCCGAATTGCCTTAATTCAATATCAAGACGGTGAAAAAAAATATATAATAAGTCCACGTGGACTTAATGTAGGAGAAACAATTATTTCTGATGTTAATGCACCTATTCAACCTGGTAATTGTCTTCCTTTAAGAAATATTCCATTAGGTACTGAATTGCATAATGTTGAATTTCAACCAGGATCTGGTGGGAAATTAGCACGCGCCGCTGGAACTCTAGTAGAATTATTAGCCAAAGAAGGGGATTTTGTAACTATCCGTTTACCTTCTAAAGAAATTCGTTTTATTTCTCGAAATTGTTGGGCAACGATCGGCGCTGTTGGTCATATGGAAGCATATAACGTTGTAATAGGAAAAGCTGGACGTAATCGATGGTTAGGTAAACGACCAACAGTCCGTGGATCAGTAATGAATCCAGTTGATCACCCTCATGGAGGTGGTGAAGGACGTGCACCTATTGGTCGAAGTCGTCCAGTAACTCCATGGGGTCGACCTGCATTAGGACAACCGACAAGAAAAAAAACTAAATATAGTACAAAATTAATTCTTCGAAAACGAAAAATGACTCGTGTAAAAAGAGGTATTATTGCTCGTAAGAGACGTCAGAAAATTTTAAATATGAATAAAGGATTTCGAGGAGCTGCTTCAGTTTTATTTCGAACAGCCAATCAGCGTTATATGAAATCATTAAGATCGGCATATGAAAATAGACATAATAAAAAAAGGAATTTTCGAAAACTTTGGATTTCTCGTTTGAATTCCGCAGTTCGATTAAATGGATTATATAGTCAATTTGTTTATATGTTAAAAAAGTCAGGTATTATTTTAAATCGTAAAATTTTATCACAATTAAGTATATGTGATCCGCAAATTTTTCATGAACTTATTGATTTAATCAAATATCCGGTAAATTACAAATCGTATCGTATGAATAAACAATATATGTTTGATGTTGATCTGCGATTAAGTAAACCACAGATTAAAAAACTATTTGAAGATTATTTTAAAGTTAAGGTTATAGCTGTTAATACTCATCGCCCACCTCGTCAAAAAAGCGCTGGCTATAAAACTAGATTAAAAAGAGTTATTGTTAAATTACAAAATGATCAATCTATGAAAGTTCGAGCTTCTGTAAAAAAAATTTGTACAAATTGTCGCTTAATTCGACGAAGACGACAAATTTTAGTAATTTGTACAAATCCTAAACATAAACAAAGACAAATGAAACAGCGTTTAAAACAATTATATATGGAAACAATTGTTCCAAAATTAATGGAAAAATTTAAATATAAAAATATTCACCAAGTTCCTCGTATAAAAAAAATTGTAATAAATCGAGGCATTGGAGAAGCATCGCAAAGCAATAAAATACTTGAATCTTCTTTTAAAGAACTTAATTTAATTGCTGGGCAAAAAGGTGTAATAACTCGTTCAAAAAAAGCAATAGCAACTTTTAAATTACGTAAAAATGTTCCAGTTGGTGTGACCGTTACTCTTCGCGGTGAACGTATGTACGGTTTTCTAGATAGAATGATAAATTTAGCTCTTCCGCGAATTAGAGATTTTCAAGGAATTAATCCTAAAAGTTTTGATAAATTTGGAAGTTATAGTCTTGGTTTAGAAGAACAATTAATGTTTCCGGAAATGGAATATGATAAAATAGATCAAATTTGTGGAATGGATATCTCCATTGTCACAACTTCAACAAAAATTGAAGAAGGATTAATTTTGCTAAAAGAATTTGGATTACCATTCAAGTCTCAAATTGTTAAGAATTTAAGAAATATTTACGGACAATTTTATATAGGTCCTTTTTTTATAGGTCAAGGATTAACTATTGCAAATGCATTACGACGAACTCTTTTGTCTGAATTGTCAAGTTTAGCCGTAACATCGATTCAAATTCATCAATATCAAACAATTCAAGGTTTACAAGAATCGGTTTTTGATTTATTACTTAATATGAAAGATATTGGTTATCTTCAAGTTCAAGGCCCGTGTATTATTAAAGCAAAAGATTTATTGCTTCCTCCTTTTATTCAATGTGTTGATCCTGAACAATATATTGCTACATTATCAGAAGATGGTATTAAATTTGTTATCCGACAAATAATATCTGTTAATTATATTATTATTTTAGAAATATGGACAAATGGTAGTATTTCTCCAATAACAGCATTAAAAGTTAGTATTCAAAAATCTGATTTTACTGAACTACAACGTAACAGTTTTTTAAATTTTTTAAAAAATGGATTAATAGAAGAATTATCTAATCCGGAATTCATTTTTTATCCAGAATATTATAAACTTAAACGACCTAAATGGAATGTGCGTGAATCCATTTTATTAGGAAAAAGTTATGTAGCAGAACTTTATCCAGCGCAATGGGTTCTTATTGGAAATTTACCTTTAATGACTAAACGTGGTTATTTTATAATAAATGGAGCTGCGCGTGTCATTATGAATCAAATCATAAGAGGACCCGGCATTTATTATTCGGAATATGCAGATTTTGTTTCACTTCGAGGTTATTGGCTGCGATTATCTGTAAAAGATCAGTTTTTTTGGGCAGAAATGAAAAAACCCAAAATCCCTCTTTTGTGGTTTTTATTAGCTATAGGATTTCGATATTGGGATTTACAAACTCGCAAATGGTTATTTCAAAGATTTATGAATCCACGATATGATATCGGAACTATAGGTCGATTAGCTTTAAAATTTAATTTATCTACTCCCTATGATTTATTATTTGCTACTGATTATTTGATGAAAGTTGAAAAAGATGATATTGATCATTTACAAAATAGAAAACTTCGAACAGCTTCTGAAATTATCCAAATTCAAATTGGGATTGGATTAATTTTAGAAAAATACGAATCTTTAATTACAACAAAATCTAATAGTGCATTAACTGAATTTTTTGGAAGCCCTCTTTCTCAGTTTATGGATCAAATCAACCCATTAGCAGAAATAACTCATAAAAGACGTTTAACATCATTAGGTCCAGGAGGAATTACAAAGGATAATGCTACAATGATTATTAGAGGGATTCACCCTACCCACTATGGACGTATTTGTCCTGTAGAAACTCCTGAAGGAAAAAACGCTGGATTAGTTAACTCTATTACAACTTATAATTCCAGTATTGAAACACCTTTTTATAAAGTATATAAAGGACAAGTTATGTTTTTATCTGCTGATGACGAAGTTGCAGCTGATTTTCCGGGATTTATAAGATTTTCTCGTAATCAAGTTCATTATATGTCAATTTCACCCATCCAAATGATTTCAATTGCAACTTCTTTGGTTCCTTTTTTTGAACATGATGATGCAAATCGTGCTTTAATGGGAGCTAATATGCAACGACAAGCTGTTCCTCTTATTCGACCAAAACGACCAATTGTAGGAACAGGTGTTGAAATACGTTCAGTTGCAGATTCAGGCCATATTATTGAATCCCGCACTGGTGGTATTGTTAGTTATGTCAGTGCTAAAAAAATTATATATCATCTCGAAAACTACCATAGATCGAATCAAGATACATGTTTAGTTCATCGACCAACAATCAATGAAGGAAATTGGGTGCAACCTGGTGATATTTTAGCAGATTGTTCTTCAAGCAAAAATGGTGAATTAGCCATTGGGCAAAATATTTTAATTGCTTATATGCCTTGGGAAGGTTATAATTATGAAGATGCTATGTTAATTAGCGATCGTTTAGTTTATGATGAAATTTATACTTCAATTCATATTGAACGTTATGAAATTGGATTTGAAAAAATTTTAAGTCATTTAGACAAAAATGGAATTACAGTATTAGGGAGTTGGTTGAAAGAAGGTGATATATTAGTTGGAAAAACACCAACTGATAAAAAAGTCAAAGAAAAATTATTATATGATATTGATACATCATTGCGCGTCCCGAAAGGAGCAAAAGTAATTACTATTGAAATTCATGTTTATTTAGCAGAAAAAAGAAAAATTCAAGTAGGAGATAAAATAGCAGGTCGACACGGAAATAAAGGCATCGTTTCTAAAATTTTACCAATTCAAGATATGCCTTATTTAGCTGATGGAAGTTTTGTAGACTTAGTATTAAATCCATTAGGTGTTCCATCAAGAATGAACGTAGGTCAAATTTATGAGTGTCTTCTTGGACTTGCTGGTTATTATTTAGGAGAGTATTATCGAATTTTGCCATTTGATGAAAAAATTGGTGAAGAGGCTTCTCGGAGTTTTGTTTTTTCAAAACTTTATGAAGCAGGAATGAAAACAGGAAATTATTGGCTATTTGATCCCAAAAACCCAGGGAAAACATATCTTTTTGATGGAAGGACTGGAGAAAAATTTGAACAACAGGTTATGATAGGATATGCTTATATTTTAAAACTTGTTCATTTAGTTGATGATAAAATTCGATCAACAGGACCTTATTCAGCAGTAACTCAACAACCCTTAAGAGGGCGTTCCAAACAAGGTGGTCAAAGACTTGGAGAGATGGAAGTCTGGGCGTTAGAAGGATATGGTGCGGCGTTTACTCTTTTAGAGTTATTAACAATAAAATCAGATGATAAAATTGGTCGTTTAACCATCTGGGATTCAATATCCATACCAGAATCTTTTAAAGTATTAGTTTGTGAATTGAAAGCGTTATGTTTTGATTTTTTAATAACAATTGATTTAGCATCACCAGAAAAGATTAAAGAGTGGGCTCCAAACGGTCAAGTTACTAATCCCAATACTTTACATTATAAAACATTAAAGCCTTTAAAAGGAGGTCTATTTTGTGAACGTATTTTTGGACCTATAAAAGATTTTGAATGTGCTTGTTTTTGTTCAAAATGTGATATTGAATATACTTGGTCTGATATTCGAAGATATCAACTTGGTTATATTCAATTAGTTACTCCTGTTACACATTTATGGTATTTAAAAGGAATGAGTTATATAAGATCTGTATTAGAAGCAATTGCTTATAGTGAATTAAAATTATTAAAAGAAAAGAAAATCGAAATTGAAAAATCCATTAAATATATAAGACGATATATGATAATTCGAAATCTTCCGGTCCTTCCTGCCGATTTGAGGCCTATTTTTAAATTAGCATCTGATTTGAACCGACTATATCAAAAAGTTATTTATCGTAATGATCGATTTGCTCAACGTATGTTACAAGAAGCTGTTGATAATTTAATTGAAAATGGGAAAGATAGAGGTAGGCCATTAAAATCCTTAGGGGAATTATTAAAAGGAAAAAAAGGTAGATTCCGTCAAAACTTATTAGGAAAACGTGTTGATTATTCAGGTCGTTCTGTAATTGTTGTAGGCCCTAAGTTAAAATTACATGAATGTGGATTACCTATTGAAATGGCAATTGAATTATTTCTTCCTTTCCTTTTAAAAAATAAATATACAGCAAAAATATATAGAATTACACAACTTTTACGTCAAGTTCCTATTTTATTAAACCGAGCACCTACTTTACATCGATTAGGGATTCAGGCTTTTTTACCTAAATTAGTCGAAGGAAAAGCTATTCTTCTCCATCCATTAGTTTGTTCGGCTTTTAATGCCGATTTTGATGGAGATCAAATGGCCGTACATGTTCCTATAACAAATGAAGCTAGAATAGAAGCTTGGAAATTAGTATTATCCAGAAATAATTTATTATCACCTGCCACAGGAGAACCGATTTTGTTACCTAGTCAAGATATGGTTTTAGGTTGTTATTATTTAACAATTTTTAGTGATTTTGAAAAAATTCATACAAACATTTGGGAAGAACCAGAAATTCAAGTATTGTTTAGTGTTGTAAGAACAACTCCAGGTCGCATTTTATTTAATTATTGGAATCAAACTTTTGATAAAAATCGACTAAAAAATTTTATTTTTTGGTGTTTAAAAAATTACGGACAAAATAAAACAATTAAAGTTTTAGAAATTTTAAAATATCTTGGTTTTAAATATGCGACTAAAGCAGGATTATCTTTAAGTATTGATGATTTAATAATTCCACCAACAAAATCTAAATTATTAATAGAAGCCGAGCTAACTACCAGAACAGCTATGTTACAATATAAAAATGCTCAAATAACCAATTTGGAACGTTTTCAACAAATTATTGAAACATGGCACATCACTAGTGAAAAAATGAAAGATGATATGATTTATCATTTTAAAACGACAAATATCTTTAATCCTTTATATATGATGGCATTTTCTGGAGCTCGGGGTAATGTTTCCCAAGTTCGTCAATTGGTTGGAATGCGTGGTTTAATGGCTAATCCACAAGGACAAATTTTAGATTTTCCTATTCAAAGTAATTTTCGTGAAGGTTTAACTTTAACAGAATATGTCATTTCTTGTTATGGAGCAAGAAAAGGTGTTGTTGATACTGCCTTGCGTACAGCAAATGCTGGATATCTAACACGACGTTTAGTTGATGTTGCACAACATGTAATTATTTCAAATTTTGATTGCGGAACCCATAGGGGTATTATAATAAGCGAAAAATTATTATTTTCGTTACGACAACGTCTATTAGGCCGTGTTTTAGCTAAAGATGCAAAAAAAAATCAAGAAATATCAGACCATTTATCAGAAATTATTATTAGATCCCCATTAACATGTCAACTTTGTTATGGTTGGAGTTTAGCAGAAGGTAGATTAGTCGGGGTTGGAGAAACTGTTGGTATTATTGCAGCACAATCAATAGGTGAGCCCGGGACCCAATTAACTATGCGAACTTTCCATACAGGAGGTTTTGCTGGTGAACTATTAGATCAATTAATAGCACCATTTGATGGAATTATAAAGTATCCTGGTAATATGATTCGTACACCTCAAGGAAAAATTGCTTTCTTAACTCGGATAGATAGTCAATTGATTCCACCTTATACTATATTATTTATAAGAAATATGGAGACTGTATCCAAAAATCAATTAATAGCTCAATTATATTCTGATTTAGAAGGTGAAATCAAAAGTACAAATGGTTATATTTGGTCTGGTGATTTTTTAACCAATTCAAGTATTCGACTATATTTCTTAACAAAATCAGGATTATTTGGTGGTCAAATAATTCATTTAAATCAACATACATTACGGAAAGGGCAACCCATTTCCCCACATTGTATATTCCATTCATATAATAGTGATTTTATCGAACAAAATAAACCAGTTCTGAGTTTACCTTATCAACAACTAAAAACAGGTGATATTGTTCAAGGAATTCCAAAAATTGAGCAATTATTTGAGGCTACTTTTGCTGGGAAACTCGAATATGATAATGAGATTATTTTCGCTGTTCGTAGAAGTATAGAACTTGTTCAAATGATAATAGTTAATTCAATTCAAAGAATTTACCGATCGCAAGGTGTTAATATTTCTGATAAACATTTAGAAGTTATAGTTAAACAAATGACTAAAAAAGTTGAAATTATACAATCCGGTTTTTTAATAGGTGAGTTTGATGAATTATGGTATCCTTTAATATTAGGAATAAGTAAAGCTTCCTTACAAACTAGTTTTTTATCTGCGGCTAGTTTTCAATATACAACAAGAATTTTAAGTCAGTCGGCTTTTTTTAAAAAACGTGATTTTTTAAAAGGACTTAAAGAAAATATAATTGTTGGAAATATTATTCCAGCAGGAATGTCAAAACAATTACGTCAAAAAACAAAAAGAAGACTATATAGAGGTGTAATTCATATTCAAACAAGCTATAATAATACTATAATTACTGTTACTAATATTAAAGGAGATGTTATGTGCTGGAGTTCTGCTGGATCTTCTGGATTAAAAGGAAAAAGAAAATCAACAGCATACGCAGCTAAATTAGCAGCAGCTAATGCAGCTAGAAAAGATTCATTACGTGAAGCAAAAGTTTTAATAACGGGCCCTGGTCCTGCACGTGAAACCGCAATTCATGAAATTTACAAAGCTGGTATAAAACTGACGGTAATTCGAGAAAAAAGCACAGTTCCGCATAATGGATGTAGACCACCAAAAAGAAGACGTATGCCTACTATTCAACAATTAATTAGATTTGCTAGAAAAAAAATTGTTAATAAAACAAAAGCACCTGCTTTAAAAATTTGCCCGCAAAGACGTGGTATTTGTTTAAGAGTTTATACAGTTACACCAAAAAAACCGAACTCAGCTTTAAGAAAAGTTGCACGAGTTCGGTTAAGTACTGGTTTTGAAGTAACTGCTTATATTCCAGGGATAGGACATAATCTTCAAGAACATGCTGTTGTATTAGTTCGTGGTGGTCGTGTAAAAGATTTACCAGGAGTAAGATATCATATTATTCGTGGTGCTTTAGATACAGCAGGGGTAAAAGGTCGTATACAAAGTCGATCAAAGTATGGGGTAAAAAAAATGGCTAAAATCAGTTTAATTCAAAGAGAATTCAAACGTCAACGTTTAGTTTTGAAATATGAAAAAAAACGTACTTTCTTAAAAAGAGAAATTCAACGAACTCCTTTTTTAAAACAGAAATTACAATTTCACAGAATTTTACAACAACTTCCTCGAAATAGTGCATCTGTGAGACTCCATAATCGATGTCTTGTAACCGGACGTTCTCGAGGTTATTATCGAGATTTTGGTTTATCAAGACATGTGTTACGCGAAATGGCACATCAAGGATTCTTACCAGGGGTCATCAAATCGAGTTGGCCGATTATTGCACCGAAACGTAAATTTATTGATTATAAAAATCGTAGTTTATTACAAGAATATATAAGTTTTGATGGAAAAATCCTTCCAAAAAGAAAAACAGGAGTTACTACAAAACAGCAAAGATTTTTAACAAAAGCTATTAAGACAGCTCGTATTCTTGGTTTATTACCATTTAAAAAAATGGTAAGATCATTAAAAAAAGGACCTTTTGTTGCAAATGATTTATTTAAAAAAATTGAAAAACTTAATAACAAAGGAAAAAAAAAAGTTTTAGTAACATGGTCTCGATCATCAACGATAGTTCCGGTAATGATTGGACATACTATAGCAGTTCATAATGGTAGAGAACATATTCCTGTTTTTATTACTGATAAAATGGTAGGTCATAAACTAGGCGAATTTTCTCTAACAAGGACTTATCGTGGTCATGCTAAAGATAAAAAATCTAAAAAAAAAATGTTGAAACGAGGCATGCATTATGGTCATAATATTGTAAAATGTCATCCTGAAATGAAACGTTTCATAAATAATAAAAACCTTATTAATTTAATACAAACAAAATATTACTTAAAAAAATGTTTATGGACATTGGCTCAATTATCGTATAAACAAAAAAACATTTTATTTGTAGGAACAACAATACCATCATCTCGTTTTATAGGAACCGCTGCTATTAAAACAAGATCTTTTTTTGTTAATATTCGTTGGTTAGGTGGAATGTTAACAAACTGGAAAACAATAAAAAAATTAATTATCAAATTACATACTCTTGAAAAAGAACAAAAAAAAAAACAATCAGCAGCACGACAAAAGGAAAGACTTCGTTTAGAAAAATATTTAAAAGGTATTGCTCTGATTCAAAAAATTATTATGACATCCCAAAAACGTGATATTAGTGCAGCTCTTGAATGCCAAAAATTAGGAATAACAAATTTTAGTATTATCGATACTGATTGTGATCCAAGATTAGCTGATTATATAATTCCAGCAAACGATGATTCTGCTTCTTCAATAAAATTTATTTTATATTATTATTCAAAAGCAATTAGAACTGGTTTAATGGGACAAAAAATACATCCTTTAGGTTTTCGGGTAGGGATAACAAAAAAACATAAAGCAAAATGGTTTGCTAATTCAGATTATCCTCAATATATTTTAGAGGATATTTTATTAAGGAAACGATTAACTTCATTAATTAGAATCGTTGAAGTAAAAATTGAAATTAAAATTCAAATGTATGCAGAATACATAGCTATTGAAATTATCGCTGTTTGTTTAGCTTATTTTATTACACAAAAACTTGAAAAACGTTTTTCATTCCGAAGTATTATGAAACAAAAAGGAATTAAAATTCAATTATCTGGGCGCTTGAATGGAGCTGAAATTGCTCGAACTGAATGGATACGTGAAGGGCGAGTACCGCTTCAAACTTTAGAAGCAGACGTTGATTATTCTTATAAAACAGCTCAAACTTTATATGGAATTATTGGTGTTAAGGTTTGGGTTTTTATGTCACGATATTTAGGACCACGTTTAAGAATTGTACGTTATTTAGTAGGTTTAACTCGTAAAAAAGTATTACCTCCTGGTCAACACTTTTTAATTAGATTAAAATTAAAACAACGTATTCGTTATCATTATGGTATAACAGAAAAACAACTAGTAAATTATGTTCGCCAAAAAGGTTCTACAGGTCGTGTACTTTTAAGACTTTTAGAAATGCGATTAGATAATACTGTTTTTCGTCTTCATATGGCACCAACAATCCGTGCCGCTCGTCAACTTATCACTCATGGACATATTTATGTTAATAATAAAAAAGTTAGTATTCCTAGTTATTCTTGTAAGCCTAAAGATATTATAACCCCAGCTCCCAAAACCAGATCAATTCAATTATTAAATAACTTTCCTCCACATTTGGAATTAGAAAGACTTATTGTTGAATATTATATGTCAAGAAAAGGAAGTTTTAAAAAACGTATATTGTTACCTGATCCCATTTATAATTCTATCTCAGTTCACATGTTAGTGAACCGCGTATTAAAAAATGGTAAAAAATCATTAGCTTATAAAATCGTTTATAGTGTTTTGCGCAAAATTAGTGATAATACAAATCAAAATCCATTAGAAATTTGGGAAAAAGCATTAAATAATGTTAAACCCCGCGTTGAAGTCAAACCACGTCGGAGAGCAGGATCAATCCAGCAAGTACCAGCACCCAGAGCATATGCTATTGCAATTCGTTGGATTTTAGCAGCGTGTAGAAAACGTTCTGGAAAAAATACTATTACAAAATTAGTTTCTGAAATTTCTGAAGCTGCTGCAAAAGGAGGAATGGCTTTCCGTAAAAAAGAAGAACTTCATAAAATAGCATTAACGAATCAAATGAATTCGAGAAACGTTAATGATACAATTAGTGACATGCTTACTCGTATACGAAATGCTTGTTTAGTAAAAAAACGTACTGTTTTAATTACATACACACGAATGACGATTCAAATTGTTGAAATTTTAGAAAAAGAAGGGTTAATTAATTCTTATCAAATTTTTTTGAAAAAAACATCTTGTATAACAAATCTTCGTAGAATAAGTAAGCCTGGTTTACGTATTTATGCTAATAATAAAGAACTACCGCGTATTTTAGGAGGTGCTGGAATTGTTATACTATCAACTTCAAAAGGTATTATGACAGATCGCGAAGCACGTTTTCGCAGAATAGGCGGTGAATTATTATGTTCTGTTTGGGGGAGACGAAAAGAAGCTATTGCTCAAGTAACACTTTGTTTTTTTGTAATTAATGGTTATCCTCAACAGAATCCTCACTGTATTACTTGTGTGGATGCACCATTAATTTATGTTAAAGTCAAAGGGGGTGGTATTGTCGGTCAAGCAGAAGCTATTAAATTAGGAGTAGCTAGGGCTCTATGTGAAAAATTTTTAAAGGATAAAGGTTATTTAACACAAGATTCGAGATCAAAAGAACGTCGCAAATATGGTTTAAAAAAAGCTCGTAAAGCGTCTCAGTATCATAAAATGGCTAGAGCTAAATTTGAACGTACAAAACCACACGTAAATATTGGAACAATTGGACATGTTGACCACGGAAAAACAACTTTAACAGCAGCAATTACAATGGCATTAGCTGTTCGTGGTGGAGCAAAAGCAAAAAAATATGATGAAATCGATTCAGCACCTGAAGAAAAAGCACGAGGTATTACTATTAATGCAGCACATGTAGAATATGAAACTGAAAATCGTCATTATGCGCATGTAGATTGTCCTGGTCACGCAGATTATGTTAAAAATATGATTACAGGTGCTGCACAAATGGACGGTGCTATTCTAGTTGTATCTGCTGCTGATGGACCGATGCCGCAAACAAAAGAACATGTTCTACTTGCAAAACAAGTAGGTGTTCCGGCTATTGTTGTTTTCTTAAATAAAGAAGATCAAGTAGATGATGCAGATTTAATAGAGTTAGTTGAATTAGAGGTTCGAGAAATTTTAGATAAATATGGCTTTGCAAGTGCAGAGATTCCGGTAATTAAAGGATCTGCTTTATTAGCTCTAGAAGCTCTTGTTGAAAATCCTCAAGGTGAAAATCCATGGGTTGACAAAATATACCACCTTATGGATACTGTTGACGAGGCTATTCCAACACCAGAAAGAGAAACAGATAAACCGTTCTTATTAGCAATTGAAGATGTTTTTAGTATTACAGGACGTGGAACTGTAGCAACAGGACGTGTAGAAAGAGGGAAATTAAAAATTGGGGATTCTGTGGAACTTGTTGGTCTTGGAACACGTAATACAACAGTAACTGGAATTGAAATGTTTCAAAAAATTTTAGATGAAGCTCTTGCAGGGGATAATGTTGGAGTTTTACTTCGTGGAGTTCAAAAAAAAGATATTGCGCGAGGGATGGTTTTAGCACAACCAGGGACTATTACACCACACACAAAATTTGAGGGTCAAGTTTATATTTTAACACCCGAGGAAGGTGGTAGAAAAACAGGGTTTTTTAAAGGTTATCAACCACAATTTTATGTAAGAACAACTGATGTTACTGGTACTATTGTCTCTTCTATGATGCATTCAATGATTTGTCCTGGGGATTATGTTAATATGTTAGTTGAATTAAAAACACCAATTGCTATTGAAAAATCTATGCGATTTGCAATTCGTGAGGGTGGTCGAACAGTAGGTGCTGGAACAGTGAACACTATTAGTTTAGCAACTGTAATTAAAGATTATATTGAAATTATTCACAAAACAACTTTATATTTTTATATAATTAATACTCATCTTTTTACAGATATTTTTAGTGTACCTATTATAGTTCCAAATATTGCAGATTCATCAGAAATTTCTGTATTTTTAGACACAAAATTTTTTATCGGTTTATTAAATAGTTTATTTTTATGGTTACCTACTTCAGCAGCAACTTTTCTTTGTTTGCGTCGATTTGTAATGCAAGGAATGGAAATTGGATATATTGCTGCTATTGGAACAATGACTGCTAATATTTTTTGGTTAATTTGTGTTTTATTTGGAATTCGTTGGATAGTTATTCCATGGATGAGTTTAGATATTTTACGTTATTGGCTTGGTTTTATGTTACTTATTAAGTATTTTTGGGATATTTTCCTATTTTTCTTATTAGCCCTGACTGAACAAACGAGTCTTTATCCATTCCTTAGTCATTTTTCTTTATCTGCACAAAGTACCTATTTATTTAGTTTTTATTTATTAGGAATTTTTATTGGAAGCTTTAGTTTTATAAATATGGTACGAATAATACATTTTTTATTTCAGACATTAACAATAGCATTAGCTTGTGCAAGTTTACCTTATTTTAGTATTGAATATTTTATAACAAAACCATTAGGATTTTTACCTAATGATCAAATTTATGAAGATCTTCATTATGGAGCTGATTATGAATGGACTCGTGAATCTTGGATTAGATATTCACATTATAACAATGAAATATGGGCTTTTATAATGAAGGCGGACATTGATAATTTTATAAAACGTCAACCAAGTTCTCATTTATTAACAAGTAATGAAGAACGTTTATTACACTTAAGACGATTTCTTTTAGGAGAACATTATGAAACATTAAGATGGGGAAAAAGTTTTGCAAATCGAATATACAATCAACAATTTAAAGGAACATTTCACAAAGTAAGACATTTATTTGCATTAACTTTTGATCAACCCCTGTATAATCATAAAGAGCCTTTTTATGCAGGATGGGATGAAAGTTTAAGAAAGTTTGTTATAACAAATCGTTTATTATCAAATCTTTATTCTATTTATGGAGGTTTGATTTGGCCGATGAATATAGATATTTTATCTCAACTGATTGCAATTGCTGTTACTCTTTTTTTAGGACCTGTTGTAGTTATTTTAATTGCTAGTCGTAATGGAAATATGCCACGATCTCAAAGGAATGACAATTTTATTGATAAAACCTTTACAGTAGTTGCTGATATTTTATTAAAAATATTACCTACATCTCAGCGTGAAAAAAGAGCATTTGCTTATTATCGAGATGGTATGTCAGCTCAATCTGAAGGTGAATATGCAGAAGCATTACAAAATTATTATGAAGCTATGCGTTTAGAGGTAGATGCTTATGATAGAAGTTATATTCTTTATAATATTGGATTAATTCATACAAGTAACGGAGAACATGCTAGAGCATTAGAATATTATTATCAAGCATTAGAAAGAAATCCTTCCTTACCAAGTGCTTTAAATAATATTGCTGTAATTTACCATTATCGTGGTGAACAAGCGATAGAAAAAGGTCAAGCAGAGATTTCTCAAATTCTTTTTGATAAAGCAGCAGATTACTGGAAAGAAGCTATTCGTTTAGCACCAACAAATTATATTGAAGCACAAAACTGGTTAAAAATGACTGGCATTCGCCGGTATGTGATATTAGGTTCACGCAGATTTAGTAATTATTGGTGGGCATCCGTTATTTTCTTAGGTGCTTTAGGTTTTACTTTAACAGGAATTTCAAGTTATCCATTTGTTTTTCCTCAAGGTTTAGTGATGTCTTTTTATGGCATTTTAGGTTTATTATTAAGCATATATTTATGGTTAACTATTTTATGGAATGTTGGAGGTGGGTTTAACGAATTTAATAAAAAAGAAAGAATTTTTAGATGGGGTTTTCCGGGGAAAAAAAGGTTTATTGATATAAAATATCCTTTAAATGAAATAGAAGCAATTAGAATTGAATTGAAAAATCCTAAACAAACAATTTATGTTCGAAAAAAAGATATTCCACTTAATCAAGGTCAACCTTTAACAATTGAAGAAATTGAGAAACAAGCTGCTGAATTAGCTCAATTTTTACAAGTTTCTGTT
	Oedocladium_carolinianum_UTEX_LB_1686      ---ATGAAATTACGACCTGAAGAAATTAGTAGTATTATTCTACAACAAATTGAACAATACAATCAAGAAGTTCAAGTTGTAAATTTTGGTAACGTTTTTCAAGTAGGTGACGGGATTGCTCGTATTTACGGATTGGAAAAAGTTATGGCAGGTGAGCTATTAGAATTTGAGGATGGTACTATTGGAATTGCTTTAAACCTTGAATCAAAAAACGTTGGTGCTGTTTTAATGGGTGACGGATTAAATATCAAAGAAGGGAGTAAAGTTAGAGCTACAGGAAAAGTTGCTCAAATTCCTGTAGGTGATGAATATCTTGGACGTGTTGTTGATGCATTAGCTCGTCCTATTGATGGAAAAGGTGATATTGTAACAAAAGAAACTCGATTAATTGAATCTCCTGCACCAGGAATTATTTCCCGTCGATCTGTATATGAACCATTACAAACAGGTCTAGTTTCAGTTGATGCAATGATTCCGATTGGTCGTGGTCAACGAGAACTAATTATCGGTGATCGTCAAACTGGAAAAACAGCAATCGCTTTAGATACTATTTTAAATCAAAAAGGAAAAGATGTAATTTGTGTTTATGTAGCTATTGGTCAAAAAGCATCCTCTGTTGCACAAGTTGTTAATAGTTTACGTGAACGTGGTGCTTTAGATTATTCTATTATTGTTGCTGCTAATGCAGATTCTGCTGCTACTCTTCAATATTTATCACCATATACAGGGGCTGCTTTAGCTGAGTATTTTATGTATACAGGTCGCCATACACTTGTAATTTACGATGATTTATCGAAACAGGCTCAATCATATCGTGAAATGTCATTATTATTACGTCGACCTCCAGGACGTGAAGCATATCCTGGTGATGTATTCTATTTACATTCACGTTTACTGGAAAGAGCTGCAAAGTTGAATGATTCTTTAGGCGCTGGTAGTATGACAGCCCTTCCAATTGTAGAGACTCAGGAAGGGGATGTTTCTGCTTATATCCCAACAAATGTAATTTCAATTACAGACGGACAAATCTTCTTATCTGCGGATATATTTAATGCAGGGATTCGACCTGCGATAAATGTTGGTATTTCCGTTTCTCGTGTTGGTTCAGCGGCTCAACCGAAAGCTATGAAACAAGTAGCAGGTAAATTAAAATTAGAACTTGCTCAATTTGCTGAATTAGAAGCATTTTCTCAATTTGCTTCGGATCTTGATCAAGCTACACAAAATCAGTTAGCGCGTGGACAACGTCTTCGTGAAATTTTAAAACAACCTCAATCATCACCACTTTCTCTAGAAGATCAAGTTGCTAGTATTTATGCTGGTACAAACGGTTATTTAGATAAATTAGAAGTTTCTCAAGTTCGAAGTTTTTTAGCAGGATTCCGTCAATATGTAGCAGATAAACATTCATATGGTGAAATTTTACGTACGAAAACTTTTACTCCAGAAGCAGAAACTATTTTAAAACAAGCTCTTCAAGAATATCTTAGTGAAATGGCGATTTCTACAAAAAATATTGGATTAATAGTACAAATTATAGGTCCTGTTGTGGATATTGTTTTTCCAACGGGAATTGTTCCTAATATTTATAATGCTCTTGTTATTAAAGGAAAAAATACAGCAGGACAAGATATGTCTGTAACTTGTGAAGTTCAACAATTATTAGGCGATCGTTGTATTCGAGCTGTTGCTATGAATCCAACAGAGGGTTTAATGAGAGGAATGGAGGTTGTAGATACAGGAAATCCATTACTGGTTCCAGTAGGAAAAGATACTTTAGGTAGAATTTTTAATGTTTTAGGAGAACCTGTTGATAATATGGGACCTGTTAATACAGAAAAACTTCCAATTCACAGACCAGCTCCGGCTTTTGTAGATTTAGATACTCGTTTAGCTATTTTTGAATCAGGTATTAAAGTTGTTGATCTTTTAGCACCATATCGACGTGGTGGTAAAATTGGTTTATTTGGTGGTGCTGGTGTTGGGAAAACTGTTTTAATCATGGAATTAATCAACAATATTGCGAAAGCACATGGTGGTGTTTCTGTATTTGCGGGTGTTGGTGAACGTACTCGAGAAGGAAATGATCTTTATATGGAAATGAAAGAATCTAAAGTTATTGTAGAAGATAATTTAGGTGAATCTAAAGTAGCTTTAGTTTATGGTCAAATGAATGAACCGCCGGGGGCTCGTATGCGTGTAGGTTTAACTGCATTAACAATGGCAGAATATTTCCGTGATATTAATAAACAAGATGTATTATTATTTATTGATAATATTTTCCGATTTGTTCAAGCAGGTTCAGAAGTATCTGCATTATTAGGACGTATGCCATCAGCTGTAGGTTATCAACCTACTCTTGCAACAGAAATGGGTTCATTACAAGAACGTATTACTTCTACAAAAGATGGATCAATTACTTCGATTCAAGCAGTTTATGTACCTGCAGATGATCTAACAGACCCTGCTCCAGCTACAACATTTAGTCATTTAGATGCAACAACAGTATTATCTCGCGGATTAGCTGCAAAAGGTATTTATCCTGCTGTTGATCCATTGGCTTCAACAAGTACAATGTTACAACCTTGGATTGTTGGTGATGTTCATTATAATTGTGCACAAAAAGTAAAAGAAACTTTACAGCGTTATAAAGAACTTCAAGATATTATTGCTATCTTAGGTCTTGATGAATTATCAGAAGAAGACCGTTTAATTGTAGCTCGTGCTAGAAAAATTGAACGTTTTTTATCACAACCTTTTTTTGTAGCAGAAGTTTTTACAGGATCACCTGGTAAATATTGTTCTCTTGCGGAAACAATAGATGGATTTAATAAAATATTAAGTGGTGAACTTGATAGTCTTCCTGAACAAGCTTTTTATTTAGTAGGGACTATTGATGAAGCTATTACTAAAGGTGCTAAATTACAAATGAGTTTACAAATTTGTGTAATGACACCTGAACGTATATTTTGGAATGGCCAATCTGAAGAAATTATTTTACCTACAAATACCGGCGAAATGGGAGTTTTAAAAAATCATGCTCCAATTATTACTGGATTAGATGTAGGTGCGATGTTAATAGCACAAGGATGGAATTCGTTTGCTATTATGGGTGGATTCGGAATTATAGGACAAAACCGTGTAATTTTATTAGTTAATGAAGCTGAATCAGCAGATACTATAAATCCACAAGAAGCAGAGAATGAACTAACAAATGCTAAATTAGAACAAGCTCAAGGTACAAAACAAAGAGTTGAAGCAAATTGTTCCTTTAAACGTGCTAAAGCTCGTTATCAAGTTGTTGGTTTTGGATTTAATGATAATATTTTAGAAACAAATATTATTAATTTAGCAGCGGTTGTTGGAATCGTTGTTTTTTTTGTAGGAAAGAATTTCAGTATTTTGTTAGAAAATCGTCAACAAACTATTTTAAATAATCTTCGTGAGGCAGATCAACGAGCTTCAGAAGCTTTAGAAAAATATAATCAAGCAAAAAAACAATTAGAATTAGCTGAAAAAAAGGCAAATGAAATTCGACAAGAAGGTACATTAAAAGCTAGTCAAGAAAAAGATAATTGTTATAATCAATACAAAATTGATTTAGCACGTTTAGAAGAATACAAACAAGAAACTCTTCAATTTTATCAACAAAAAGCTTTTCAACAAATTTATGTATCAATTGTTTCCCGGGCTTTAGGAGAAGTGAAACAAAAAGACCAATTTCACGCTACAGTAAATAATTTTGTTATTGCAAGACTGACAATGAACCCACTTATTGCTGCTGCATCTGTTGTTGCTGCTGGATTAGCTGTAGGCTTAGCTGCTATTGGTCCTGGTTTAGGACAAGGCACAGCTGCTGGTTATGCTGTTGAAGGTATTGCTCGTCAACCAGAAGCAGAAGGAAAAATCCGCGGTGCACTTTTATTAAGTTTTGCTTTCATGGAATCTTTAACTATTTATGGTCTAGTTGTAGCGCTTGCTCTTTTATTTGCTAATCCATTTTGCCCTGTTTTTGATATTTCAGAAGTATCTGTTGGTCAACATTTTTATTGGCAAATTGGTGATTATCAACTTCATGGTCAAGTTTTAATTACTTCATGGCTTGTTTTAGGAAGTGTTATAATATTTACGCTTCTAGCAAATAGTAATTTAAAACCTGTTGGATTACAAAATTTTACAGAACTTGTTACCGAATTTATTAGAGATTTAGCTAAAACTCAGATAGGAGAAGAATATTTAAAATGGGTGCCTTTTTTAGGAACTATTTTTATATTTGTATTTGTCTCAAACTGGGCCGGAGCTTTATTACCTTGGCGATTAATTGAATTAAGTGGCGAATTAGCAGCCCCAACAAATGATATTAATACAACAGTTGCATTAGCATTATTAACTTCAATTTCTTATTTTTATGCAGGAATACGAAAAAAAGGTTTAGGGTACTTTAAACGTTATATATCACCTGCTGTTTTTTTATTACCAATTAATGTTTTAGAAGATTTCAGTAAACCTCTTTCTTTAAGTTTCCGATTATTTGGGAATATTCTAGCAGATGAATTAGTTGTTGGTGTTTTAGTTGCTTTAGTTCCATTATTTGTACCAATTCCTGTAATGTTATTAGGCGTTTTTACAAGCGCAATCCAAGCACTTGTATTTGCAACATTAGCAGGTGCGTATATTGGAGAATCGATTGAAGATGAAAATTTATTAGCAAATCTTTCTTTTTGTTTATTATTTTGCACTTTTTATTGGATGCTTTTTTCAAATTTTAGTTTAGTAAGTTTATTAATATTGTGGCAACAATCGGGACATTTTCCATTGAGTAATTTATATGAATCTTTAATTTTTTTATCGTGGGGTATAACAACAATTCATTTATTAGGATGTGTTACATCATTTATTAATACTTTTGCAAGTTTTAGTCTCCCACCCGAAATGCAAAAACCTAGTGCATTAGTTCCCGCTTTACAGTCAAATTGGCTTTTTATGCATGTAACTGTTATGATTTTAAGTTATGCTGCTTTAATTATAGGTTGTTTATTATCTTTTGTTTTTTTAATTGCTAAAAATTTAGATAACCTTAGTTATAGGATTTTAGGAATAGGATTTCCTTTTTTAACAATAGGTATATTATCTGGTTCTGTTTGGGCAAACGAGGCTTGGGGATCTTATTGGAGTTGGGATCCAAAAGAAACTTGGGCATTACTAACTTGGTTAGTTTTCGCTGTTTATTTCCATTCACGTTTAATCAAAGGTTGGGAAGGAAAAAAACCGGCGATTCTGGCCACATTGGGTTTTATTGTAGTATGGATATGTTTTATTGGAGTAAATTTACTAAAAAGTGGACTACATAGTTATGGATTTGAAAGAATTGGGTTGATTCCTCGATCGATGATTCGGATTATGGATAGGTTTTATCAACAATTATCAAGCACCGGTGATCCATTGGTGAAACAATTTCGTTTTTCAAAATATTTATTATTAACTACTCTTAAATCTTTATGGATTTTAATATTAGTTCCACTTTTTATCAATTTTCTAAGTAAAAATTACTTATTTCGACCTTTGACAGAATATTTTTGGAATCAAGCAGAAATTTTTCTAAATTTCGAATTACAAGAGCGAGCTTTTGAAGAAATTCGAGATTTTGAAGAAAAAATGTATTTTGAATCTTTAGAACAAAAAATGACTGAATTATATAATCAACAAAGTATTGAAGCTATTACAAATTTGTTAGCAGATTTAATGGGCTTAGCAACACTCGGTTTTTTATTTGTTAATATGAAAATGTCGATTGTTAATACGACAGCTTTCCTATTTGAATCCTTCTTTAGTTTAAATGATAGTAAAAAATCGTTTTTAATGCTTTTGTTCACAGATTTACTTGTAGGTTTCCATTCTCCACGTGGATGGGAAGTAATTTTTCAATTCATATTTGCTCATTTTGGCTTACCTGAAAATGAAAATGTTATTTTTTTATTGGTAGGTACTTTTCCAGTATTATTGGATGTATTGTTTAAATATTGGATTTTCCGCCATTTAAATCGACATTCTCCGGCGACTGTTGCTACTTATCAATCTATGGTAGAAATGCCAGTAGGTGTTCCAAAAGTTCTTTATTATTGGGATGATGAATTACCCCTTCAATGGATTGATTTATATCATTTAATCTTCCGACGTCGTCTTATTTTCGTAATGTCCGAATTAGATCAAGAATTATGTAATCAAATAGCTGGAATGATGATTTATATTCATTTTGAAGATAAACGAAAAGAATTTGTATTTATTAATTCCACTGGTGGTTCTGTTCATAGTGGTATTACAGTCTATGATGCTTTACAATTTGTTAAAGCAGGTACTGTTACCGTTTGCCTAGGAACAGCTTTTTCGGCCAGTAGTTTAGTTTTAGCTGGTGGAAATATTGGACATAGGTATGTTTCTGAAGGTGGTCATGTTATGATTCATCAACCCGGAGGTATTCAAGGACAAGCTTCAGATGTTGTAGTAGATACACATGAACTAATGCGTGTTCGTCGACAAGCAGCTACAATTTACGCACTTTGTTCAAAACGCTCTTTTCATGAAATTTTAAAGGATTTAGATCGTGATTATTTTATGACACCCCAAGAAGCCATTGATTATGGTTTAGCGGACGAAATAGATAAAACAACTTATTCCAAAAATATTTTATTAGTCTCTTCTAATATACAAGCCTTTGCTGCAGAGAGCGGATTAAAACTTTTTATGGAAGATGCAAAAAGAGAAAAACTTTTTGAAATTGCACAAGCTCATTCTCCTTGTATTGTTTTTTTAGAAGATATTGATGTAATTGGTTCAAAAAGAAGAGTCCGACTTGTAAAAGATTTAATTAAATTATTAGAAAAAGGATTTATTGTCTTTGCAACTACTAATAAATTAGCAGATCCATCATTAAGACGTCCAGGACGTTTTGATGAAACAGTTTATGTTTTAATACATTTTGCAGGTAAAATTGGGATTTTTTCTCTTTGTCAAAAACAACAATGGCATTTAAAAGATAAACAGTTTCAAAGGTCAGATAGACATCGATTAGATTATTTAGTACAATTATTAACTGAAATTATGAGTAAAATATACGATTGGTTTGAAGAACGTTTAGAAATTCAAGCAATTGCCGATGATATTTCAAGTAAATATGTTCCTCCTCATGTAAATATTTTTTACTGTATTGGTGGAATTACATTTACATGCTTTTTAGTTCAAGTAGCTACTGGATTTGCGATGACATTTTATTATCGTCCAACGGTAGCTGAAGCTTTTGCTTCAGTTCAATATATTATGACAGATGTTAACTTTGGCTGGTTAATTCGTTCAATTCATCGTTGGTCTGCAAGTATGATGGTACTTATGATGATCCTTCACGTTTTTCGTGTTTATTTAACTGGAGGTTTTAAAAAACCTAGAGAATTAACATGGGTAACTGGTGTTTTAATGGCTGTTTGTACAGTTTCTTTTGGTGTAACAGGCTATTCATTACCATATGACCAAATTGGATATTGGGCGGTGAAAATTGTAACTGGTGTACCTGATTGTATTCCAGTTATTGGACCAACTGTTGTAGAATTATTACGTGGAGGTTCTGCTGTTGGTCAAGGAACATTAACACGTTTTTATAGTTTACATACATTTGTTCTTCCTTTATTAACAGCTGTATTTATGTTAATGCATTTTTTAATGATTAGAAAACAAGGAATTTCAGGTCCAATGGCAGTAACAAAAAAACCAGACTTAAGTGATCCTGTTCTAAAAATGAAATTAGCTAAAGGCATGGGACATAACTATTATGGTGAACCAGCTTGGCCTAACGATTTACTTTATATTTTCCCTGTTTGTATTTTAGGTACATTTGCATGTGTAATTGGATTAGCTGTATTAGATCCAGCTGCTATTGGTGAACCAGCAAACCCATTTGCAACTCCTCTAGAAATTTTACCTGAATGGTATTTTTACCCTGTTTTCCAAATTTTACGTACTGTACCAAATAAATTACTTGGTGTTTTATTAATGACAGCTGTTCCATTAGGTCTTTTAACAGTACCTTTTATTGAAAATATTAATAAATTTCAAAATCCATATAGACGTCCAATTGCTACAACATTCTTTTTATTAGGTACACTAGTAGCTATTTGGTTAGGAATTGGAGCAACTTTTCCAATTGATATTTCATTAACTTTTGGATTAATGGTAGAACCTTTATTATCTGGAATTGTTTTAGGATTAGTTCCTGTCACTATTGCAGGATTATTTGTTACAGCTTATTTACAATATCGTCGTGGAGATCAAGCGATGTTAACAATTATTAGTTATCTTGCACTTCTTACAGGTGCACTTATTTTTACTTTAGTTTTATATTTAGGTCTTTTAAAAGTTAAACTTATGACAATTAAAGCTCCAGAAAGTGAAGCAAAAAGAGTTAAAATCACAGTTGATAGAAACCCAGTTGAAACAAGTTTTGAAAAATGGGCGAAACCTGGACATTTTTCTCGCAGTTTAGCAAAAGGTCCTAATACTACAACATGGATTTGGAATTTACACGCAGACGCACACGATTTTGATAGTCATACTAGTGACTTACAAGATATTTCTCGAAAAATTTTTAGTGCACATTTTGGACAATTAGGAGTAATTTTAATTTGGCTTAGTGGAATGTATTTTCATGGTGCACGTTTTTCTAACTACGAAGCTTGGTTAAGTGATCCAACACATATTAAACCAAGTGCTCAAGTTGTTTGGCCAATTGTTGGTCAAGAAATTTTAAACGGTGATGTTGGAGGTGGTTTTCAGGGTGTTCAAATAACATCAGGGTTATTCCAAATGTGGCGATCTAGTGGTATTACTACTGAATTAGAATTATATGCAACAGCAATAGGAGGGCTTGTTTTATCTGCCGCTTTATTTTTTGCTGGTTGGTTCCACTATCATAAAGCAGCTCCTAAATTAGAATGGTTCCAAAATGTTGAATCAATGTTAAATCACCATTTAGGTGGGCTTATAGGCTTAGGTAGCTTAGGATGGGCAGGTCACCAAATTCATGTTTCATTACCAATTAATAAATTATTAGATGCTGGTGTTGATCCTAAAGAAATTCCATTACCACATGATTTTATTTTAAATAAACAATTTATGGTAGATCTTTACCCAAGTTTTGGAAAAGGATTAGAACCATTTTTCACACTAAATTGGTCAGAATATTCTGATTTTCTTACTTTTAAGGGTGGATTAAATCCAGTAACTGGTGGTCTTTGGTTAACAGATACTGCACATCACCATATTGCAATTGCTGTTTTATTTTTAATTGCTGGACATATGTATCGTACTTCATGGGGTATTGGTCATAGTATAAAAGAAATTTTAGAAGCACATAAAGATCCATTAACTGGTGAAGGACATAAAGGTCTTTATGAGATTTTAACAACTTCTTGGCATGCACAATTAGCAATCAATTTAGCATTATTTGGTTCTTTATCTATTATTGTAGCACATCATATGTATAGTATGCCGCCTTACCCTTATCTAGCAACAGATTATGGTACACAATTATCTTTATTTACTCATCATGTTTGGATTGGTGGTTTTTGTATTGTAGGGGCTGGTGCACATGGGGCAATCTTTTTAGTACGTGATTATGATCCTGCTAGTAATTATAATAATCTTTTAGATCGTGTTTTACGTCACAGAGATGCAATAATTTCACATTTAAATTGGGTTTCAATCTTCCTAGGTTTCCACTCTTTTGGTCTTTATATTCATAATGATACAATGAGTGCATTAGGTCGTCCTTCGGATATGTTTTCAGATACAGCTATCCAATTACAACCATTTTTTGCACAATGGATTCAAAAAACACATTTCTTAGCTCCTCAGTTAACTGCACCAAATGCATTAGCTGCAACAAGTCAAACTTGGGGTGGTGATTTTGTTGCAGTTGGTGGAAAAGTTGCTATGATGCCTATTTCATTAGGAACAGCCGATTTCTTAGTTCATCATATTCATGCTTTTACAATTCATGTTACAGTTCTAATCCTTTTAAAAGGTGTTTTATTTTCTCGTAGTTCAAGATTAATACCTGATAAAGCAAATCTAGGATTCCGATTCCCTTGTGATGGACCGGGGCGTGGGGGTACTTGTCAAGTATCTGCTTGGGACCATGTTTTTTTAGGATTGTTCTGGATGTATAATTCTTTATCAATCGTAATCTTCCATTTTTCTTGGAAAATGCAATCTGATGTTTGGGGTACTGTTACTTCTAACATTTCTCATATTACTGGTGGAAACTTTGCTCAAAGTGCAAATACTATTAATGGATGGTTACGTGACTTCTTATGGAGTCAAAGTTCACAAGTAATCCAATCTTATGGTACAGCCGCTTCTGCTTATGGACTAATTTTCTTAGGAGCGCATTTTGTTTGGGCTTTCTCTTTAATGTTCTTATTTTCAGGTCGTGGTTATTGGCAAGAATTAATTGAATCAATTTTATGGGCTCATTCTAAATTAAAAGTAGCTCCAACAATTCAACCACGTGCTTTAAGTATTACTCAAGGACGTGCTGTTGGTGTAGCACATTATTTATTAGGAGGAATTGCTACAACATGGTCATTCTTCTTGGCACGTATAACTTCAGTTATGGCAACAAAATTTCCACAATTTAGTCAAGGTCTTGCACAAGATCCAACAACACGTCGTATTTGGTTTGGAATTGCTACTGCCCATGACTTTGAAAGTCATGATGGTATGACAGAAGAACTATTATATCAAAAAATATTTGCATCTCATTTTGGTCAATTGGCTATTATTTTTTTATGGACTTCTGGTAACTTATTTCATGTGGCTTGGCAAGGGAATTTTGAACAATGGGTTCAAGACCCTTTACATGTTAGACCAATTGCTCATGCAATTTGGGATCCGCATTTTGGTCAATCAGCAGTAGAAGCCTATACTCGTGGTGGCGCGACAGGTCCTGTTAATATTTCAACATCAGGTGTTTATCAATGGTGGTATACTATTGGTATTAGAACAAATCAAGAATTATATAATGGTTCTTTATTTTTATCTATATTAGCTGGTTTATTCTTATTTGCAGGTTGGCTTCATTTACAACAAAATTTCCGTCCTTCATTATCATGGTTTAAAGATGCTGAATCTAGACTGAATCATCATTTATCTGGTTTATTTGGTGTAAGTTCTTTTGCTTGGACAGGACATTTAGTACATGTTGCAATTCCAGAATCACGTGGTCAACACGTCGGATGGGATAATTTTTTAACGCAATTACCACATCCACAAGGATTAACTCCGTTCTGGACTGGGAACTGGGCAGCTTATGCTCAAAATCCAGATACATCAAGTCATCTTTTTGGAACTTCAACTGGTAGTGGTCAAGCAATTTTAACTTTTATTGGAGGTTTTCACCCGCAAACTCAAAGTTTATGGTTATCCGATATCGCACACCACCATTTAGCAATTGCTATTCTTTTTGTTTTAGCTGGCCATATGTATCGCACAAATTTTGGAATTGGACACCGTTTTTCTGATATTTTAGATACTCATATACCGCCAGGTGGTGGACTTGGTGAAGGACATCGTGGATTATTTAATACAATAAATAATTCTTTGCATTTCCAATTAGGATTAGCATTAGCGTCCGTAGGAACAATTACTTCGTTAGTTGCACAACATATGTATTCATTACCGCCTTATGCTTTTTTAGCAAATGATTTTACAACGCAAGCAGCATTATATACACATCATCAATATATTGCTAGCTTTATTATTTGTGGTGCATTTGCGCATGGTGCTATTTTCTTTATTCGTGATTATGATCCGGAACAAAATAAAGGAAATGTGCTTGCTCGTATGCTTGATCATAAAGAAGCAATCATTTCACATTTAAGTTGGGCTGCTTTATTTTTAGGATTCCATACATTAGGACTTTATGTTCATAATGATGTTGTTCAAGCTTTTGGTACTCCTGAGAAACAAATTTTAATTGAACCTGTATTTGCACAATGGATTCAAGCTGCTCATGGTAAATCTTTATATGGTTTTGATTTATTATTATCTTCTTCACAAAGTGTTGCAGGTAAAAGTCTTTGGTTACCTGGTTGGCTTGAAGCAATAAATAATAATAATAATTCATTATTTTTAAATATCGGACCTGGTGATTTTTTAGTTCACCATGCAATTGCATTAGGATTACATACTACTACATTAATTTTAGTAAAAGGTGCTTTAGATGCACGTGGATCTAAATTAATGCCAGATAAAAAAGATTTTGGATACAGTTTCCCTTGTGACGGTCCAGGGCGTGGGGGTACTTGTGATATTTCCGCTTATGATGCTTTTTATTTAAGTATTTTCTGGAGTTTAAATACAATTGGTTGGGTAACTTTCTATTGGCATTGGAAACATCTTGCTTTATGGCAAGGAAATGTTGCACAATTTGACGAATCATCAACATATTTGATGGGTTGGTTACGTGACTATTTATGGTTAAATTCTTCTCAATTAATTAACGGATATAACCCATTTGGAATAAATAGCTTATCCGTTTGGGCTTGGATGTTTTTATTTGGTCATTTAATTTATGCGACAGGATTTATGTTTTTAATTTCTTGGCGTGGTTACTGGCAAGAATTAATTGAAACATTAGTTTGGTCTCATGAAAAAACTCCTTTAGCAAATTTAGTATATTGGAAAGACAAACCAGTAGCTCTTTCTATTGTACAAGCTAGATTAGTTGGTCTTGTACATTTCTCTGTTGGTTATGTTTTTACTTATGCCGCTTTCTTAATTGCATCTACATCCGGTAAATTTATGTCACATATTGTTAAAATTTATGACACTTGTATTGGTTGTACTCAATGTGTTCGAGCTTGTCCACTAGACGTTCTTGAAATGGTTCCATGGGATGGATGTAAAGCAAGTCAAATGGCATCAGCTCCTCGAATAGAAGAATGTGTTGGTTGTAAACGTTGTGAATCAGCATGTCCTACTGATTTTTTAAGTGTTCGTGTTTATACAAATGTTGAAAGTACTCGTAGTATGGGGTTAGCTATGAAAGATTTTACAACTTACTTATCTACTGCTCCTGTTGTGGCATTTGCTTGGATCACTATCACAGCTGGCTTATTAATTGAAATTAATCGTTTCTTTCCAGATCCATTAGTTTTTTCTATGACAGCAATTTTAGAAAAATCTGAAGTAAAAGGCACTTGGGCTCGTTTTTGTGAGTGGGTTACTAGCACTGACAACCGTCTATACATTGGTTGGTTCGGATGCTTAATGATCCCTACTCTTTTAACTGCAACTTCTGTATTCATCATCGCATTCATCGCAGCTCCTCCAGTAGACATCGATGGTATCCGTGAGCCAGTTTCTGGTTCTCTTTTATACGGTAACAACATCATTTCTGGTGCTATCGTTCCAACATCTAACGCTATTGGACTGCATTTCTACCCTATTTGGGAAGCAGCTACTCTAGACGAATGGCTTTACAACGGTGGTCCTTACCAACTAATCGTTTGCCACTTCTTCCTAGGTATTTGTTCTTACATGGGTCGTGAATGGGAACTATCTTTCCGTCTTGGTATGCGTCCTTGGATCGCAGTAGCTTACTCAGCTCCTGTAGCTGCAGCAACTGCTGTATTCATTATCTACCCAATCGGACAAGGTTCTTTCTCAGATGGTATGCCTCTAGGTATTTCTGGAACTTTCAACTTCATGATTGTTTTCCAAGCTGAGCATAACATTTTAATGCACCCATTCCACATGTTAGGTGTTGCTGGTGTATTTGGCGGTTCATTATTCTCTGCAATGCACGGTTCACTAGTTACTTCATCTTTAATCCGTGAAACAACTGAAAACGTTTCTACAAACGCTGGTTACCGTTTCGGTCAAGAAGAAGAAACTTATAACATCGTAGCTGCTCATGGTTACTTTGGTCGTCTAATTTTCCAATATGCTTCATTCAACAACTCTCGTTCACTTCACTTCTTCCTAGCTATTTGGCCAGTTGTTGGTATTTGGTTCACTGCTTTAGGTATTAGCACAATGGCTTTCAACCTAAACGGTTTCAACTTCAACCAATCAGTTATCGACAGCCAAGGACGTGTTATCAACACTTGGGCTGACGTTATTAACAGAGCAAACTTAGGTATGGAAGTAATGCACGAAAGAAACGCTCACAACTTCCCTCTAGATCTTGCG---------------------ATGGGATTACCTTGGTATCGTGTACATACTGTTGTATTAAATGACCCTGGACGTTTAATTGCTGTTCATTTAATGCATACTTCTCTTGTATCTGGATGGGCTGGAGCTATGGCTCTATATGAACTTGCTGTATTTGACCCTTCAGATCCGGTATTAAATCCAATGTGGCGTCAAGGAACTTTTGTTCTTCCCTTTATGACTCGCTTAGGAGTAAGTCAATCTTGGGGTGGTTGGACAATTAGTGGAGAAACTATTGGAAATGCTGGTTTCTGGACATATGAAACAGTAGCAGCTGCTCATATTATACTTTCTGGTTTATTATTTTTAGCAGCAATTTGGCATTGGATTTACTGGGACTTAGACCTTTTCCGTGATCCACGAGAAAAAAAACCTGCTTTAGATTTACCTAAAATTTTTGGTATTCACCTTTTTTTAGCTGGACTTCTTTGTTTTAGCTTTGGAGCCTTCCATATTACTGGTCTATATGGACCTGGTATTTGGGTATCAGATCCTTATGGAATAACTGGGAGTGTGCAACCTGTAGCACCATCTTGGGGTGCTGATGGTTTTGATCCATTTAATCCGGGTGGTATCGCTGCGCATCATATTGCAGCCGGTGTTTTAGGTATTTTAGCAGGTTTATTTCATCTATGTGTTCGCCCTTCACTACGCCTTTATTTAGGTTTATCTATGGGTAGTATTGAAAGTGTACTTTCAAGTAGTATTGCAGCTGTTTTCTGGGCAGCTTTTGTAGTTGCTGGAACAATGTGGTATGGATCAGCTGCAACTCCTATTGAATTATTTGGACCTACACGTTATCAGTGGGATCAAGGATTCTTTCAACAAGAAATTGAAAAACGAGTACAATCAAGTCTTGCTGCTGGTAGTTCTTCAGAAGCTTGGTCTCAAATTCCGGAAAAATTATCTTTTTATGATTATATTGGAAATAATCCAGCTAAAGGTGGTTTATTTCGTTCCGGCGCTATGAATAGTGGTGATGGTATTGCTGTAGGTTGGTTAGGTCATGCTGTATTTAAAGATCAAGAAGGGCGTGAACTTTATGTTCGTCGTATGCCTACTTTCTTTGAAACATTTCCTGTATTATTACTTGATAAAGATGGTATTGTTCGAGCAGACGTTCCATTCCGTCGCGCAGAATCAAAATATAGTATTGAACAAGTTGGTGTATCAGTTACTTTCTATGGTGGTGAATTAGACGGAGTAACGTTTAGCGATCCAGCTACAGTTAAAAAATATGCAAGACGTGCTCAATTAGGAGAAATTTTTGAATTTGATCGTGCAACTTTACAATCAGATGGAGTTTTCCGTAGTAGTCCTCGCGGTTGGTTTACATTCGGTCATGTTACTTTTGCTTTAATCTTTTTCTTTGGGCATATTTGGCATGGTGCACGTACTTTAGCTCGCGATCGTTTTGCTGGTATTGATGAAGATATTAATGATCAAGTTGAATTTGGTAAATTCCAAAAAGTTGGTGACCCAAGTACTTTCCGTGGAGCTATGGAAACGCTTTATAATGGAACATTAACCCTAGGCGGAAAAGACCAAGAATCTACGGGTTTTGCTTGGTGGGCTGGAAATGCTCGATTAATTAATCTATCAGGTCGACTACTAGGTGCACATGTAGCACATGCTGGTCTTATTGTTTTCTGGGCTGGTGCTATGAATTTATTCGAAGTAGCGCATTTTGTTCCAGAAAAACCTATGTATGAACAAGGTTTAATTTTACTTCCTCACCTTGCTACTTTAGGTTATGGTGTGGGTCCTGGTGGAGAGATTATTGATACTTTTCCTTATTTTGTGTCAGGTGTTTTACACTTAATTTCTTCAGCAGTTCTTGGATTTGGTGGTGTTTATCACTCATTAATCGGTCCAGAAACTTTAGAAGAAACATTTCCATTTTTTGGATATGTTTGGAAAGATAAAAACAAAATGACGAACATTTTAGGTGCACACTTGATTATTTTAGGACTTGGTGCATGGTTATTAGTTTGGAAAGCTCTATATTTTGGAGGTGTTTATGATACATGGGCTCCCGGTGGTGGTGATGTTCGTATTATTACTAATCCAACAACTAATCCATCTGTTATTTTTGGTTACTTATTAAAATCTCCATTTGGTGGAGATGGTTGGATTGTTTCTGTTGACAATATGGAAGATATTATTGGTGGTCATATTTATATTGGAACTATTAATATTTTAGGAGGTCTTTGGCACGTATTTACTCAACCATGGGCTTGGACGCGTCGTGCTTTTGTATGGTCAGGTGAAGCCTATTTATCATATAGTCTAGCTGCCATTTCTCTAATGGGCTTTATTGCTTGTTGTATGTCTTGGTTTAATAATACAGCTTATCCAAGTGAATTTTACGGTCCAACAGGTCCTGAAGCATCGCAATCTCAAGCTTTCACATTCCTAGTTCGTGACCAACGTTTAGGTGCTAATGTAGCGTCTGCTCAAGGTCCAACAGGTCTTGGTAAATATTTAATGAGATCGCCTACTGGTGAAATCATTTTTGGTGGTGAAACTATGCGTTTTTGGGATTTCCGTGGACCTTGGTTAGAACCATTACGTGGTCCAAATGGTCTAGATTTAAATAAATTAAAAAATGATATTCAACCATGGCAAGAACGTCGTGCGGCTGAATACATGACTCATGCTCCTTTAGGATCATTAAACTCTGTAGGAGGTGTTGCAACAGAAATTAATGCAACAAACTTTGTTTCTCCACGTAGTTGGTTAGCTACAAGTCATTTTTGTTTAGGATTCTTCTTCTTTGTAGCACATTTATGGCATGCTGGTCGTGCACGTGCTGCTGCAGCTGGATTTGAAAAAGGAATTGATCGTTTCAATGAACCTACTCTTTCTCTAAGACCTTTAATGACAATCACCATTGGTCAATACGTAGAACAACGCACGTGGTTCGATGATGTGGATGACTGGCTACGTAAAGAACGTTTTGTTTTTGTAGGTTGGTCTGGCTTATTATTATTACCTTGCGCATATTTAGCGTTAGGTGGTTGGTTTACAGGAACAACTTTTGTTACTTCTTGGTATACTCATGGATTAGCTACTTCTTATTTAGAAGGTTGTAATTTTTTAACTGCTGCTGTATCTACTCCAGCTAACAGTTTATCTCATTCTTTATTATTCCTTTGGGGCCCTGAAGCACAAGGTGATCTGACTCGTTGGTTCCAATTAGGTGGTTTATGGCCGTTTGTTGCTCTTCATGGTTCTTTTGCACTAATAGGCTTTATGTTACGTCAGTTTGAAATTGCTCAAGCTTTAAAATTACGTCCTTATAATGCTATTGCATTTTCAGCACCAATCGCTGTTTTTGTTTCTGTTTTTCTTATTTATCCTTTAGGTCAGGCTGGTTGGTTCTTTGCTCCTAGTTTTGGAGTTGCTGCAATTTTCCGTTTCATCTTATTCTTTCAAGGTTTCCATAACTGGACACTGAATCCATTCCACATGATGGGTGTTGCTGGAGTTCTAGGTGCCGCACTTCTTTGCGCGATTCATGGAGCAACTGTTGAAAATACTATCTTTGAAGATGGTGATGGGGCAAATACATTCCGTGCGTTTAATCCAACTCAATCTGAAGAAACATACTCAATGGTTACAGCAAATCGTTTCTGGTCTCAAATTTTTGGTGTTGCTTTCTCTAACAAACGTTGGTTACATTTCTTTATGCTATTTGTACCTGTAACTGGCTTATGGATGAGTGCAATTGGTGTTGTAGGTCTGGCTTTTAATCTTAGAGCATACGATTTCGTTTCTCAAGAAATCCGAGCTGCTGAAGACCCAGAATTTGAAACATTTTATACAAAAAATATTCTTTTAAATGAGGGTATTCGTGCATGGATGGCAGCACAAGACCAACCGCATGAAAAACTAGTTTTCCCTGAAGAAGTATTACCACGTGGTAATGCTATGTCTGGTAAACCAAATGAACGTCCTTTTTCAGATATTTTGAGTAGTATTCGTTACTGGGTTATTCACAGTATTACTATTCCTTCTTTATTTATAGCAGGTTGGCTTTTTGTAAGTACTGGATTAGCTTATGATATTTTTGGTACTCCAAGACCAAATGAATATTTTACAGAAGATCGTCAAGAAACTCCATTAATTACAAATCGTTTTAACGCTTTAGAACAAGTTAAACAATTATCACAAAATATGACTGCCGCATATCCTATTTTTACAGTAAGATGGTTGGCTGTTCACGCATTAGCAATCCCAACGGTTTTCTTTTTAGGATCTATTACTGCTATGCAATTTATTCAAATGGCAACTTCGAAACCTCCAGGAATTCAAACAAATTTAGGTCGATTATTAAAACCATTAAATTCAGAATCCGGGAAAGTATTACCTGGTTGGGGAACAACAGTATTAATGGGTGTTTTTATTGGACTTTTTGCAGTTTTTTTATTAATTATTTTAGAAATTTATAATAGTTCGATTATTTTAGATGATGTAACAATGAGTATGTTAACATTAAAAATTTTTGTTTATACAGTAGTCACTTTCTTTGTATCTTTATTCGTATTTGGTTTTTTATCTAATGACCCTGGACGTAATCCTGGAATGGCTAATACTGGAGTAACTGGTCGTATCCCACTATGGCTTGTTGGGGTAGTAGTTGGTATTGCAGCAATCGGTTTAGTTGGAGTTTTCTTCTATGGTTCTTACGTAGGTTTAGGTTCTTCAATTTTAGTTTTAGCAAAATTACCAGAAGCTTATGCTATTTTTGATCCAATTGTTAATGTTTTACCTGTAATTCCTGTATTTTTTATTTTATTAGCTTTTGTTTGGCAAGCTGCAGTAAGTTTTATTTCTCGTCCAAATCCTAATAAACAAGTTGTAGAATTAAACCGTACTAGTCTTTATTGGGGCTTATTGCTAATTTTTGTATTAGCTGTTTTATTTTCAAGCTATATTTTCATGGAAGTGAACATTTTAGGACTAACAGCAACTGCATTATTTATTATTATTCCAACTTCTTTTTTATTAATTCTATATGTGAAAACAATGGAAAGTCCAGCATTTTTTTTTACAATTTTTTTATGGTTTTTTTTATTAAGTATAACAATTTATTCTATTTATATTGGTTTTGGTCCCCCATCAAAACGTTTAAGAGATCCATTCGAAGAACACGAAGATATGGAAGCTTTAGTTTACACTTTTTTATTAATTGGAACTTTAGGTATTATTTTTTTTATTTTCTTTAGAGAACCTCCTCGTATTGTTCGCATGACTTCTATTTTTCAATTAACACTTTTTGCTTTTGTAGCGTTTTCTGCTGTTTTAGTTGTAGGTGTACCGGTTGTTTTTTCTCTTCCTAACGGTTGGACAGAAAATAAGCGTGTTGTTTTATCTGGTATTGGTATTTGGATTTTATTAGTTTTTGTTATTGGAATTTTAAATTCTTTTGTAATGGCTCCACAAACAGAAACTAAAGCAGGTGCTGGGTTTAAGGCCGGCGTAAAAGATTATCGATTAACTTATTATACGCCAGACTACATTGTGAAAGATACTGATATTCTTGCAGCTTTCCGTATGACTCCACAACCAGGCGTTCCACCAGAAGAGTGTGGTGCTGCGGTAGCGGCAGAGTCTTCAACAGGAACATGGACTACAGTATGGACTGATGGTTTAACTAGTTTAGACCGTTATAAAGGTCGATGCTATGATATTGAGCCTGTACCAGGTGAAGAAAACCAGTATATTGCATATGTAGCATACCCACTAGACTTGTTTGAAGAAGGTTCAGTAACAAACCTATTTACATCTATCGTAGGAAACGTATTCGGATTCAAAGCTTTACGTGCACTACGTTTAGAAGATTTACGTATTCCAGCTGCTTATGCTAAAACTTTCCAAGGTCCTCCACACGGTATTCAAGTTGAACGTGATAAACTGAACAAATACGGGCGTGGTTTACTTGGTTGTACAATTAAACCTAAATTAGGTCTTTCTGCTAAAAACTATGGTCGTGCTGTTTACGAATGTTTACGTGGCGGTCTAGACTTTACTAAAGATGATGAAAACGTTAACTCACAACCATTCATGCGTTGGAGAGACCGTTTCCTATTTGTGGCTGAGGCTATCTATAAATCTCAATCAGAAACAGGTGAAATTAAAGGGCATTATTTAAATGCAACAGCTGGAACTTGTGAAGAAATGCTTAAACGTGCAGTATGTGCTAAAGAACTAGGTGTACCTATTATTATGCATGACTACTTAACTGGAGGTTTCACTGCTAACACTAGCCTTTCAAATTACTGTCGTGACCACGGACTTCTTCTACATATTCACCGTGCTATGCACGCAGTTATCGACCGTCAGAGAAATCACGGAATCCACTTCCGCGTATTAGCGAAAGCACTACGTATGTCTGGTGGTGACCACTTACACTCTGGTACTGTAGTAGGTAAATTAGAAGGTGAACGTGAAGTAACTTTAGGTTTTGTTGACCTAATGCGTGACGATTATATTGAAAAAGATCGTAGCCGTGGTATCTACTTTACACAAGATTGGGTTTCATTACCAGGTGTTATGCCAGTTGCTTCTGGTGGTATCCACGTATGGCACATGCCTGCTCTTGTTGAAATTTTCGGTGATGATGCTTGTCTACAATTCGGTGGTGGTACATTAGGTCACCCATGGGGTAACGCTCCAGGTGCCGCTGCTAACCGTGTAGCTTTAGAAGCTTGTACTCAAGCTCGTAACGAGGGTAGAGATTTAGCTAGAGAAGGTGGCGATGTTATCCGTGCAGCGTGCAAATGGTCTCCAGAACTTGCTGCAGCTTGTGAAGTTTGGAAAGAAATTAAATTTGAATTTGAGACTATTGACAAAATGATCCAACCACAATCATTTTTAAATGTTGCTGACAATAGTGGTGCAAGAAAATTAATGTGTATTCGTGTTTTAGGTGGCGGA---AGTCAATCCGCTAATATAGGAAATATTATTATCGCTGTTGTTAAAGATGCAATTCCTAATACAGCTTTTAAAAAATCGGATATAGTTCGTGCGGTTATTGTTCGAACGAAAAAAGGCATTAAGCGTGAAAATGGTATGACTATTCGCTTTGATGATAATGCCGCTGTTGTTATAAATAAAGAAGGAAATCCGAGAGGAACTAGGGTTTTTGGTCCAATTGCTAGAGAATTAAGAGATCAAAATTTAACTAAAATTTTATCCTTGGCTCCAGAAGTGATGTTAAGCCCTAAAAAAACAAAATATCGAAAACAGCATCGTGGTAGAATGAAAGGAAAAGCTCAACGCGGAAACAAAATAGCTTATGGTGGTTTTGCTTTACAAGCAATACAACCATGTTGGATTACATCACGACAAATTGAAGCAGGTCGACGTGTTTTAACTCGTTTTGTTCGACGTGGTGGAAAATTATGGATTCGTATTTTTCCGGATAAACCAATAACTATGCGTGCTTCTGGAACTCGAATGGGATCTGGGAAAGGTGCACCACAATATTGGGTGGCTGTCGTTAAACCAGGTCGTATTTTATATGAAATTAAAGGAATTTCTATGAAATTAGCAACACGCGCTTTAAAAATAGCTGGTTATAAAATGCCAATTCAAACAAAAATTATGGGAATTCGTTTTTTACGTCCTTATACTCCAGGTACAAGAAATCGTTCTGTTTCAGATTTTAAAGAAGAAAAATCTTTAACTTTTTGGCTGCATCGTTCAAAAGGTCGGAATAATCGTGGAATTATTACCTGCCGTCATCGTGGTGGTGGGCATAAGCGTCTATATCGACAAATAGATTTTCAACGAGATAAAACAGGAATTTTGGGAAAAGTTTTAAGTATTGAATATGATCCAAATCGCAATGCTCGAATTGCTTTAATTCATTATCAAGACGGTGAAAAAAAATATATAATAAGTCCACGTGGACTAAATGTAGGAGAAACTATTATTTCTGATGTTAATGCACCTATTCAACCGGGAAATTGTCTTCCTTTAAGAAATATCCCATTAGGCACTGAATTACATAACGTTGAATTTCAACCTGGATCCGGAGGGAAATTAGCCCGAGCTGCTGGAACTTTAGTTGAATTATTAGCGAAAGAAGGGGATTTTGTAACTATTCGTTTACCTTCTAAAGAAATTCGTTTTATTTCGAGAAATTGTTGGGCAACCGTTGGTGCTGTTGGTCATATGGAAGCATATAACGTTGTAATAGGAAAAGCTGGACGTAATCGATGGTTAGGTAAACGACCAACAGTTCGTGGATCTGTTATGAATCCAGTTGATCACCCTCATGGAGGTGGTGAAGGACGCGCCCCTATTGGTCGAAGTCGTCCAGTAACTCCATGGGGTCGACCAGCATTAGGACAACCAACAAGAAAAAAAACAAAATATAGTACAAAATTAATTATTCGAAAAAGAAAAATGACTCGTGTAAAAAGAGGTATTGTTGCTCGTAAGAGACGTCAAAAAATTTTAAATATGAATAAAGGATTTCGAGGGGCTGCTTCGGTTTTATTTAGAACAGCCAATCAACGGTATATGAAATCATTAAAATCCGCATATGAAAATAGACATAATAAAAAACGTAATTTTAGAAGACTTTGGATTTCACGTTTAAATTCCGCTGTTCGTTTAAATGGACTATATAGTCAATTTGTTTATATGTTGAAAAAATCCGACATTATTTTAAATCGTAAAATTTTATCACAAATAAGCATATGTGATCCGCAAATTTTCAACGAGCTTATTGATTTAATAAAATACCCTGTAAATTATAAATCATATCGTATGAATAAACAATATATGTTTGATGTGGATCTCCGATTAAGTAAACCACAAATTCAAAAACTTTTTGAAGATTATTTTAAAGTTAAAGTTATATCTGTTAATACCCACCGTCCTCCACGTCAAAAAAGCGCTGGTTATAAAACTCGATTAAAAAGAGTTATTATTAAATTACAAAACGATCAATCTATGAAAGTTCGAGCTTCTGTAAAAAAAATTTGTACAAATTGTCGTTTAATTAGAAGAAGACGACAAATTTTAGTAATTTGTTCAAACCCTAAGCATAAACAAAGACAAATGAAACAACGTTTGAAACAATTATACATTGAAAAAATTGTCCCAAAATTAATGGAACAATTTCAATATAAAAATATTCATCAAGTTCCTCGTATAAAAAAAATTGTAATAAATCGTGGAATTGGAGAAGCATCTCAAAGTAATAAAATACTTGAATCTTCTTTTAAAGAACTTAATTTAATAGCTGGACAAAAAGGAGTTATCACTCGTTCAAAAAAAGCTATAGCAACCTTTAAACTACGCAAAAATGTTCCAGTCGGTGTCACTGTGACTCTCCGTGGGGAACGTATGTATGGTTTTTTAGATAGAATGATAAATTTAGCTCTTCCACGAATTAGAGATTTTCAAGGAATTAATCCTAAAAGTTTTGATAAATTTGGAAGTTATAGTCTTGGTTTAGAAGAACAATTAATGTTTCCTGAAATTGAGTATGATAAAATAGATCAAATTTTTGGAATGGATATCTCGATTGTGACAACTTCTACTAAAATTGAAGAAGGTTTAATTTTGTTAAAAGAATTTGGATTACCATTTAAATCTCAAATAGTTAAAAATTTAAGAGATATTTATGGACAATTTTATATAGGTCCTTTTTTTTTAGGTCAAGGATTAACTATAGCAAATGCTTTACGACGGACTCTTTTATCTGAATTACCTAGTTTAGCAATTACTTCGGTTCAAATGCATCAATATCAAACAATTCAAGGTTTACAAGAATCTGTATTTGATTTTTTACTTAATATTAAAGATATTGGTTACCTTCAAGTACAGGGTCCTTTTATTATTAGAGCGAAAGATTTAATACTTCCCCCTTTGATTCAATGTGTTGATCCTGAACAATATATTGCTACATTATCTGAAGACGGCCTTAAATTTGTAATACGACAAATAATATCTGTAAATTATATTATTCTTTTAGAAATTTGGACAAATGGTAGTATTTCTCCAATAATTGCATTAAAATTAAGTATTCAAAAATCTGATTTTACTGAACTGCAACGCAAAAGTTTTCTTAATTTATTACAAAATGGATTAATCGAAGAATTATCTAATCCTGAATTAATTTTTTATCCTGAATATTATAAACTTAAACGACCGAAATGGAATGTTCGTCAATCCATTTTATTAGGAAAAAGTTATGTAGCAGAACTTTATCCAGTACAGTGGGTTCTTATTGGAAATTTACCTTTAATGACTAAACGTGGTTATTTTATCATAAATGGAGCTGTACGTGTAATTATGAATCAAATAATTAGAGGACCTGGGATTTATTATTCTGAATATGCAGATTTTGTCTCACTTCGAGGTTATTGGCTTCGATTCTCTGTTAAAGATCATTTTTTTTGGGCGGAGATGAAGAAACCTAAAATTCCTCTTTTATGGTTTCTTTTAGGTATAGGTTTTAGATATTGGGATTTACAAGCTCGCAAATGGTTATTTCAAAGATTTATGAATCCTCGATATGATATTGGAATGATAGGCCGATTAGCCTTAAAATTAAACTTATCCACTTCTTATGATTTATTGTTTGCTACTGATTATTTGATGAAAGTTGAAAAAGATGACATAGATCATTTACAAAATAGAAAACTTCGTACAGCAGCTGAAATTATTCAAATTCAAATAGGAGTTGGATTAATTTTAGAAAAATACGAATCTTTAATCACTACTAAATCTAATGGTGCTCTAACAGAATTTTTTGGAAGTCCACTTTCTCAGTTTATGGATCAAATCAATCCATTAGCAGAAATTACTCATAAAAGACGTTTAACATCATTAGGTCCGGGAGGCATTACAAAAGATAATGCTACAATGATTATTAGAGGGATTCATCCTACACATTATGGAAGAATTTGTCCTGTCGAAACACCAGAAGGTAAAAATGCTGGACTCGTTAATTCTATTACAACTTATAATTCTAGTATTGAAACACCATTTTATAAAGTCTATAAAGGGCAAGTTATTTATTTGTCCTCTGATGAAGAAGTTGCAGCTGATTTTCCAGGTTTTATAAGATTTTTTCGTAATCAAGTTCATTATATGTCTCTTTCACCTATACAAATGATTTCAATTGCAACTTCTTTAGTTCCTTTTTTTGAACATGATGATGCAAATCGTGCTTTAATGGGAGCTAATATGCAGCGCCAAGCTGTTCCTCTTATTCGACCAAAAAGACCAATTGTAGGCACAGGTGTTGAAATACGTTCAGTTGCTGATTCAGGACATATTCTTGAATCTATAACGGGAGGCATTGTTAGTTATGTTAGTGCTCAAAAAATTATCTATCATCTTGAAAACTACCATAGATCTAATCAAGATACATGTTTAGTTAATCGACCAACAATCAATGAAGGAAATTGGGTGCAGCCTGGTGATATATTAGCCGATTGTTCTTCCAGTAAAAATGGTGAATTATCCATTGGGCAGAATATTTTAATTGCTTATATGCCATGGGAAGGTTATAATTATGAAGATGCTATGTTAATTAGTGATCGTTTAGTTTACGATGAAATTTATACTTCAATTCATATTGAACGTTATGAGATTGGACTTGAAAAAATTGTAAGTCATTTAGATAAAAATGGAATTGCAATACTAGGAAGTTGGGTTAAAGAAGGTGATATATTAGTTGGAAAAACACCAACTGATAAAAAAGTTAAAGAAAAATTATTATATGATATTGATACATCATTACGTGTACCTAAAGGTGCAAAAGTAATTAACATAGAAATTCATGTATATTTAGCTGAAAAAAGAAAAATTCAAGTAGGAGATAAAATAGCAGGTCGCCATGGCAATAAAGGTATAGTTTCTCAAATTTTGCCAATTCAAGATATGCCTTATTTAGCCGATGGAAGTTCGGTAGATTTAGTATTAAATCCATTAGGTGTTCCATCAAGAATGAATGTAGGTCAAATTTATGAGTGTCTTCTTGGGCTTGCTGGTTATTATTTAGGAGAATATTATAGAATTTTGCCATTTGATGAAAAAGTTGGTGAAGAGGCATCGCGGAGTTTTGTTTTTTCAAAACTTTATGAAGCAGCAATGAAAACAGGAAATGATTGGTTATTTGATCCTAAAAATCCAGGAAAAACATATCTTTTTGATGGAAGAACTGGAGAAAAATTCGAACAACAGGTTACTGTAGGGTATGCTTATATATTAAAACTTGTTCATTTAGTTGATGATAAAATTCGATCAACAGGACCTTATTCAGCTGTAACTCAACAACCCTTAAGAGGACGTTCAAAACAAGGCGGTCAAAGGCTAGGAGAGATGGAAGTTTGGGCTTTAGAAGGCTATGGTGCGGCATTTACGCTTTTAGAATTATTAACAATTAAATCCGATGATAAAATAGGTCGTTTAACCATCTGGGATTCAATATCTATACCAGAATCCTTTAAAGTATTAGTTTGTGAATTAAAAGCATTATGTTTTGATTTTTTAATTACAATAGATTTAGCATCACCAGAAAAAATCAAAGAATGGGCTCCAAATGGTCAAGTTACTAATCCAAATACGTTACATTATAAAACATTAAAACCTTTAAAAGGAGGTCTCTTTTGTGAACGTATTTTTGGTCCTATAAAAGATTTTGAATGTGCTTGTTTTTGTGCAAAATGTGACATTGAATATACTTGGTCTGATATTCGAAGATATCAACTCGGTTATATTGAATTAGTTACTCCGATTACACATTTATGGTATTTGAAAGGAATGAGCTATATAAGATCCGTATTAGAAGCAATAGCTTATAGTGAACTTAAATTTTTAGAAGAGAAAAAAATTGAAATTGAAAAATCAATTAAGTATATAAGGCGATTTATGATAATTAAGAATCTGCCTGTACTTCCTGCTGATCTTAGACCTATTTTTAAATTAGCATCAGATTTAAACCGACTATATCAAAAAGTTATGTATCGTAATGATCGATTTGCGCAACGTATGTTACAAGAAGCTGTTGATAATTTAATTGAAAATGGAAAAGATCGAGGAAGACCGTTAAAATCTTTAGGAGAATTATTAAAAGGAAAAAAAGGTCGATTTCGTCAAAATTTATTAGGAAAACGTGTTGATTATTCCGGCCGTTCTGTAATTGTTGTAGGTCCTAAATTAAAATTGCATGAATGTGGATTACCTATTGAAATGGCTATTGAGTTATTTCTTCCGTTTCTTTTAAAAAATAAGTATACAGCCAAAATGTATCGAATTACACAACTTTTACGGCAAATTCCTATTTTATTAAATAGGGCTCCGACTCTACATCGATTGGGGATTCAGGCTTTTTTACCTAAATTAGTAGAAGGAAAAGCTATTCTTCTCCATCCATTAGTTTGTTCTGCTTTCAATGCCGATTTTGATGGTGATCAAATGGCTGTACATGTTCCTATAACAAACGAAGCTAGAATAGAAGCTTGGAAATTGGTTTTATCCAGAAACAATTTATTATCACCTGCTACAGGAGAGCCTATTTTATTACCTAGTCAAGATATGGTTTTAGGTTGTTATTATTTAACAATTTTTAGTCATTTTGAAAATATTCATACAAACATTTGGGAAGAACCAGAAATTCAAGTTCAATTTAATGTTATAAGAACAACCACAGGTCGCATTTTATTCAATTTCTGGAATCAAAATTTTGATAAAAATAGATTAAAAAATTTTGTTTTTTGGTGTTTTAAAAATTATGGACAAAACAAAACAGTTAAAGTGTTAGAAATATTAAAACACCTTGGTTTTCAATATGCAACTAAAGCTGGATTATCTTTAAGTATTGACGATTTAATAATTCCACCAACAAAATCAAAATTATTAATCGACGCAGAACTAATTACACGAACAGCAATGATACAATATAAAAACGCTCAAATTACTAATTTAGAACGTTTTCAAAAAATTATAGAAACTTGGCACATAACAAGTGAAAAAATGAAAGATGATATGATTTATCATTTCAAAACTACAAATATTTTTAATCCTCTATATATGATGGCATTTTCTGGTGCTCGAGGAAATGTTTCCCAAGTCCGTCAATTGGTTGGTATGCGTGGCTTAATGGCTAATCCACAAGGGCAAATTTTAGATTTTCCGATTCAAAGTAATTTTCGTGAAGGTTTAACTTTAACAGAATATGTAATTTCTTGTTATGGAGCAAGAAAAGGTGTTGTAGATACAGCATTGCGTACAGCAAATGCTGGATATCTTACGCGACGTTTAGTTGATGTTGCACAACATATAATAATCTCCAATTTTGATTGCGGGACAAATAGAGGTCTTATAATTAGTGAAAAATTATTATTTTCATTACGACAACGCCTATTGGGACGTGTTTTAGCTAAAGATGCTAAAAAAAATGAAGAAATTTCAGACAATTTATCAGAAATTATTATTCGATCCCCATTGACTTGTCAACTTTGTTATGGTTGGAGTTTAGCAGAAGGCAAATTAGTTGGAGTTGGAGAAACAGTTGGGATTATTGCAGCACAATCAATCGGTGAACCAGGAACACAATTAACGATGCGAACTTTTCACACAGGAGGATTTGCTGGTGAATTATTAGATCAATTAATAGCACCTTTTGATGGAATTATAAAGTATCCTGGTAATATGATTCGTACACCTCAAGGAAAAATTGCCTTTTTAACTCGTATCGAAAGTCAATTTATTCCACCTTATACTATATTATTTATAAGAAATGGGGAAACTGTAGCAAAAAATCAATTAATAGCACAATTATACTCTGATTTAGAAGGTGAGATAAAAAGTACAAATGGTTATATTTGGTCTGGAGATTTTTTAACAAATTCAAGTATTAAAAAAAAATTTTTAACAAAATCCGGTTTATTTGGTGGTCAAATCATCCATTTGAATCAATATACATTACGTAAAGGTCAACCTATTTCTCCGAATTGTATATTTCATTCATATAATAGTGATTTTATCGAACAAAATAAACCGGTTCTAAGTTTACCTTATCAACAACTGAAAACAGGTGATATTGTTCAAGGAATTCCAAAAATTGAGCAATTATTTGAAGCGACATTTGCTGGAAAACTGGAATATGATAATGAAATTATTTTTGCAGTACGAAGAAGTATCGAATTGGTTCAAATGATAATTGTTAATTCAATACAAAGAATTTACAGATCTCAAGGAGTTAATATTTCTGATAAACATTTAGAAATTATAGTAAAACAAATGACTAAAAAAGTGGAAATTATTCAATCAGGATTTTTAGTAGGTGAATTTGATGAATTATGGTATCCTTTAATATTAGGAATCAGTAAAGCCTCATTACAAACAAGTTTTTTATCTGCAGCTAGTTTTCAATATACAACAAGAATTTTGAGCCAAGCAGCTTTTTTTAAAAAACGCGATTTTTTAAAAGGACTTAAAGAAAATATAATTGTTGGTAATATTATTCCAGCAGGAATGTCAAAACAATTGCGTCAAAAAACAAAAAGAAGACTTTATAGAGGTGTCATTCATATTCAAACAAGCTATAATAATACAATAATTACAGTTACTAATATTAAAGGAGATGTTATGTGTTGGAGTTCTGCAGGATCTTCCGGCTTAAAAGGAAAAAGAAAATCAACAGCATATGCAGCAAAATTGGCAGCAGCTAATGCTGCAAGAAAAGATTCATTACGCGAAGCAAAAGTTTTAATTACAGGACCAGGTCCTGCACGTGAAACAGCAATTCATGAAATTTATAAAGCCGGTATCAAACTGACAGTAATTCGAGAAAAAAGTACAGTTCCTCATAATGGATGTAGACCACCAAAACGACGACGTATGCCTACTATTCAACAATTAATTCGATTTGCTAGAAAAAAAATCGTTAATAAAACAAAAGCGCCTGCTTTAAAAATCTGTCCACAAAGACGTGGTATTTGTTTAAGAGTTTATACAGTTACACCCAAAAAACCTAACTCAGCATTAAGAAAAGTAGCACGCGTTCGCTTAAGTACTGGTTTTGAAGTAACTGCTTATATTCCAGGAATAGGACATAACCTGCAAGAGCATGCTGTTGTTTTAGTTCGCGGTGGACGTGTAAAAGATTTACCGGGGGTAAGGTATCATATTATTCGCGGTGCTTTAGATACAGCAGGGGTAAAAGGTCGTGTACAAAGTAGATCTAAGTATGGAGTAAAAAAAATGGCTAAAATCAGTTTAATTCAAAGAGAATTCAAACGTCAACGTTTAGTTTTGAAATATGAAAAAAAACGTACTTTCTTAAAAAGAGAAATTCAACGAACTCCTTTTTTAAAACAGAAATTACAATTTCACAGAGTTTTACAACAACTTCCTCGAAATAGTGCATCTGTGAGACTCCATAATCGATGTCTTGTAACAGGACGTTCTCGGGGTTATTATCGAGATTTTGGTTTATCAAGACATGTGTTACGCGAAATGGCACATCAAGGATTATTACCAGGTGTCATCAAATCGAGTTGGCCCGTTATTGCACCGAAACGTAAATTTATTGATTATAAAAACCGTAGTTTATTACAAGAATATATAAGTTTTGATGGTAAAATTCTTCCAAAAAGAAAAACAGGAATTACGACAAAACAACAACGATTTTTGACAAAAGCTATTAAAACAGCCCGTATTCTTGGTTTGCTCCCATTTAAAAAAATGGTACGATCTTTAAAAAAAGGACCTTTTGTTGCAAATGATTTATTTAAAAAAATTGAAAAACTTAATAGCAAAGGAAAAAAAAAAGTTCTAGTAACATGGTCTCGATCATCTACAATAGTTCCAGTAATGATTGGACATACTATAGCCGTTCATAATGGTAGAGAACATATTCCTGTTTTTATTACGGATAAAATGGTAGGTCATAAACTAGGTGAATTTTCTCTAACAAGGACATATCGTGGTCATGCTAAAGATAAAAAATTCAAAAAAAAAATGTTAAAAAGAGGTATGCATTATGGTCATAATATTGTAAAATGTCATCCTGAAATGCGACGTTTTACAAATAACAAAAATCTAATTAATTTAATCCAAACAAAATATTATTTAAAAAAATGTTTATGGACTCTTGCTCAATTATCTTATAAACAAAAAAACATTTTATTTGTTGGAACTACAATTCCTTCTTCTCGTTTTATAGGAACAGCTGCTATTAAAACACGATCTTTTTTCGTTAATGTTCGTTGGTTAGGTGGAATGTTAACAAATTGGAAAACCATAAAAAAACTTATTATAAAACTTCATAACCTTCAAAAAGAACAAAAAAAAAAACAAGCAGCAGCTCGTCAAAAAGAACGACTTCGTTTAGAAAAATATTTAAAAGGTATTGCTCTTATTCAAAAAATTATTATGACATCACAAAAACGTGATATAAGTGCAGCTCTTGAATGTCAAAAATTAGGAATAACTAATTTTAGTATAGTTGATACAGATTGTGATCCAAGATTAGCTGATTATATAATTCCAGCTAATGATGATTCTGCTTCTTCAATAAAATTTATTTTATATTATTATTCAAAAGCAATTCGAACAGGTTTAATGGGACAAAAAATACATCCTTTAGGTTTTAGGGTCGGAATAACAAAAAAACATAAAGCAAAATGGTTTGCTAATTCCGATTACCCTCAATATATTTTAGAAGATATTTTATTAAGAAAACTGTTAACTTCGTTAATTAGAATTGTTGAAATACAAATTGAACTTAAAATTAAAATATATGCTGAAGAACAAGCAATTGAAATTATAGCTATTTGTTTAGCTTATTTTATTACACAAAAACTTGAAAAAAGGTTTTCATTCCGAAGTGTTATGAAACAAAAAGGAATCAAAATTCAATTATCTGGACGTTTGAATGGAGCTGAAATTGCTCGAACTGAATGGATACGAGAAGGTCGCGTTCCACTTCAAACGCTAGACGCTGATGTTGATTATTCTTATAAAACAGCTCAAACTTTATATGGAATTATTGGTGTTAAGGTTTGGGTTTTCATGTCACGATATTTAGGACCACGTTTAAGAATTGTACGTTATTTAATTGGTTTAACTCGTAAAAAAGTTCTACCACCTGGCCAACATTTTTTAATTCGATTAAAATTAAAACAACGAATTCGTTATCATTATGGGATTACAGAAAAACAACTTGTAAATTATGTTCGTCAAAAAGGGTCTACGGGTCGTGTACTTTTAAGACTTTTAGAGATGAGATTAGATAATACAGTTTTTCGTCTTCATATGGCGCCAACTATTCGCGCAGCTCGTCAATTGATTACTCATGGACATATTTATGTTAATAATAAAAAAGTTAGTATTCCTAGTTATTCATGTAAACCTAAAGATATTATAACACCAGCACCCAAAACACGATCAATTCAATTGTTAAATAATTTTCCTCCACATTTAGAATTAGAAAGACTTATTGTTGAATATTATATGTCCAGAAAAGGTGGTTTTAAAAAACGTATATTATTACCAGATCCTATTTATAATTCGATATCAGTTCACATGTTGGTGAACCGTGTATTAAAAAATGGTAAAAAATCATTAGCTTATAAAATAGTTTATAGTGTTTTACGAAAAATTAGTGATAATACAAATCAAAATCCATTGGAAATTTGGGAAAAAGCATTAAACAATGTTAAACCACGTGTTGAAGTAAAACCCCGCCGTCGAGCAGGTTCGATTCAACAAGTACCATCACCAAGGGCATATGCTATAGCAATTCGTTGGATTTTAGCAGCCTGTAGAAAACGCTCTGGAAAAAATACTATTACAAAATTAGTTTCAGAAATTTCAGAAGCTGCTGCAAAAGGAGGGATGGCTTTTCGTAAAAAAGAAGAACTTCACAAAATCGCGTTAACTAATCAAATGAATTCGCGAAATGTGAATGATACAATCAGTGACATGCTTACTCGTATACGAAATGCATGTTTAGTAAAAAAACGTACTGTATTAATTCCATATACACGAATGACAATTCAAATTGTTGACATTTTAGAAAAAGAAGGATTAATCAATTCGTATCAAATTTTTTTGAAAAGAACTTCTTGTATAACAAATCTTCGTCGAATAAGTAAACCAGGTTTACGTATTTATGCTAATAAAAAAGAACTTCCACGTATTTTAGGAGGTGCTGGTATTGTTATACTTTCAACTTCAAAAGGTATAATGACTGATCGTGAAGCACGATTTCGTAAAATAGGTGGTGAAATCTTATGTTCTGTGTGGGGAAGACGCAAAGAAGCTATTGCTCAAGTAACACTCTGTTTTTTTTTAATTAATGGCTCTCCTCAACAAAACCCTCACTGTATTACTTGTGTTGATGCACCTTTAATTTATGTTAAAGTAAAAGGTGGTGGAATTGTTGGTCAAGCAGAAGCTATTAAATTAGGTGTAGCAAGGGCTTTATGTGAAAAATTTTTAAAAGATAAAGGTTATTTAACACAAGATTCAAGATCAAAAGAACGTCGCAAATATGGTTTAAAAAAAGCTCGTAAAGCATCACAGTATCATAAAATGGCTAGAGCTAAATTTGAACGTACAAAACCACACGTAAACATTGGAACTATTGGACATGTTGACCACGGAAAAACAACTTTAACAGCAGCAATTACAATGGCATTAGCTGTTCGTGGTGGAGCAAAAGCAAAAAAATATGATGAAATTGATTCAGCGCCTGAAGAAAAAGCACGAGGGATTACTATTAACGCAGCGCATGTAGAATATGAAACTGAAAATCGTCATTATGCTCATGTAGATTGCCCTGGTCACGCAGATTATGTTAAAAATATGATTACAGGTGCTGCACAAATGGATGGTGCTATTCTAGTTGTATCTGCTGCTGATGGACCTATGCCACAAACAAAAGAACATGTTTTACTTGCTAAACAAGTAGGTGTTCCAGCTATTGTTGTTTTCTTAAATAAAGAAGATCAAGTAGATGATGCGGACTTAATTGAGTTAGTTGAATTAGAAGTTCGCGAGATTTTAGATAAATATGGTTTTGCCAGTGCTGATATTCCTGTAGTTAAAGGATCTGCTTTATTAGCTCTAGAAGCTCTTGTTGAAAATCCTCAGGGTGAAAATGATTGGGTTGACAAAATCTATACACTTATGGATACTGTTGACAATTCGATCCCAACACCAGAACGAGAAACGGATAAACCTTTCTTATTAGCTGTTGAAGATGTTTTTAGTATTACAGGACGTGGAACGGTAGCAACAGGACGTGTAGAAAGAGGAAAATTAAAAATTGGGGATAACGTTGAACTTGTTGGTCTTGGAACACGTAATACAACCGTAACTGGAATTGAAATGTTTCAAAAAATTTTAGATGAAGCTCTTGCAGGAGATAATGTTGGAGTTTTACTACGTGGAGTTCAAAAAAAAGATATTGCACGCGGAATGGTTTTAGCACAACCCGGAACAATTACACCACATACAAAGTTTGAAGGTCAAGTTTATATTTTAACACCAGAAGAAGGTGGTCGAAAAACAGGCTTTTTTAAAGGTTATCAACCACAGTTTTATGTACGAACAACTGATGTTACTGGTACTATTGTTTCTTCGATGATGCATTCAATGATTTGTCCTGGAGATTATGTTAACATGTTAGTTGAATTAAAAACACCAATTGCTATTGAAAAAGCTATGCGATTTGCAATTCGTGAAGGTGGTAGAACAGTTGGCGCAGGGACAGTTAATACTATTAGTTTAGTAACTGTAATTAAAGATTATATTGAAATTGTTCACAAAACAACTTTATATTTTTATCTAATTAATACTCATGTTTTTACAGATATTTTTAGTTTTCCTATTATAGTTCCAAGTATTGCAGATTCATCAGAAATTTCTGTGTTTTTAGACGCAAAATTTTTTATAGGTTTATTAAATAGTTTATTTTTATGGCTACCGACATCAGCTGCTACTTTTCTTTGTTTGCGTAGATTTGTAATGCAAGGAATGGAAATTGGATATATAGCCGCAATTGGAACAATGACTGCTAATATTTTTTGGTTAATTTGTGTTTTATTTGGAGTTCGTTGGATAGTTATTCCATGGATGAGTTTAGATATTTTACGTTATTGGCTTGGTTTTATGTTACTTATCAAATATTTTTGGGATATTTTTCTATTTTTCTTATTAGCTCTTACTGAACAAACGAGTCTGTATCCATTTCTGAGTCATTTTTCTTTATCAGCACAAAGTACTTATTTATTTTGTTTTTATTTATTAGGAATTTTTATTGGAAGTTTTAGTTTTATAAATATGGTACGAATAACACATTTTATATTTCAAACATTAACTATCTCATTAGCTTGTGCAAGTTTACCTTATTTTAGTATTGAATATTTTATAACAAAACCATTAGGGTTTTTACCTAATGATCAAATTTATGAAGATCTTCATTATGGAGCTGATTATGAATGGACGCGTGAATCTTGGATTAGATATTCACATTATAATAATGAAATATGGGCTTTTATCATGAAGGCTGATATTGATAATTTTATAAAACGTCAACCAAGCAACCATTTGTTAACAAATAATGAAGAACGTTTATTACATTTAAGACGATTTCTTTTAGGAGAACATTATGAAACATTAAGATGGGGAAAAAGTTTTGCAAATCGAATGTACAATCAACAATTTAAAGGAACATTTCACAAAGTAAGACATTTATTTGCATTAACTTTTGATCAACCATTATATAATCATGAAGAACCATTTTATGCAGGGTGGGACGAAAGTTTAAGAAAATTTGTGATAACAAATCGTTTATTATCGAATCTTTATTCTATTATAGGTGGTTTTATATGGCCTATGAATTTAGATATTTTATCTCAACTTATTGCAATTTTTGTTACTCTTTTTTTAGGCCCTGTGGTTGTTATTTTAATTGCTAGTCGTAATGGCAATATGCCACGATCTCAAAGGAATGACAATTTTATTGATAAAACCTTTACAGTAGTTGCTGATATTTTATTAAAAATATTACCTACATCCCAACGTGAAAAAAGAGCTTTTGCTTATTATCGAGATGGTATGTCAGCGCAATCAGAAGGTGAGTATGCAGAAGCATTACAAAATTATTATGAAGCAATGCGTTTAGAGGTTGATGCTTATGACAGAAGTTATATTCTTTACAATATTGGACTTATTCATACAAGTAATGGGGAACATGCTAGAGCATTAGAATATTATTATCAAGCTTTAGAAAGAAATCCTTCATTACCGAGTGCTTTAAATAATATAGCAGTAATTTATCATTATCGTGGTGAACAAGCGATTGAAAAAGGTCAAGCCGAGATTTCTCAAATTCTTTTTGATAAAGCAGCGGATTATTGGAAAGAAGCAATTCGTTTAGCACCAACCAATTATATTGAAGCACAAAATTGGTTAAAAATGACAGGTATTCGTCGTTATGTTATATTAGGTTCACGCAGATTTAGTAATTATTGGTGGGCATCCGTTATATTCTTAGGTGCCTTAGGTTTTACTTTAACGGGAATTTCAAGTTATCCATTTGTTTTTCCTCAAGGTTTAGTTATGTCTTTTTATGGTATTTTAGGTTTATTATTAAGCATATATTTATGGTTAACTATTTTATGGAATGTAGGAGGTGGGTTTAATGAATTTAATAAAAAAGAACGCATTTTTAGGTGGGGTTTTCCTGGAAAAAAACGTTTTATTGATATAAAATATCCTTTAAAAGAAATAGAAGCAATTCGAATTGAATTGAAAAATCCTAAACAAACAATTTATGTAAGAAAAAAAGATATCCCACTCAATCAAGGTCAACCTTTAACTATAGAAGAAATTGAGAAACAAGCGGCTGAATTAGCTCAATTTTTACAAGTTTCTGTA
	Floydiella_terrestris_UTEX_1709            ---ATGAAAATGCGTCCTGAAGAAATAAGTAGCCTGATTATGAAGCAAATCGAAGAATACGGACAAGAAGTAAGACTTCTTGATTTTGGTACCGTATTCCAAGTTGGTGATGGAATTGCTCGTATTTATGGGTTAGATAAAGTAATGGCTGGTGAACTTTTAGAATTTGATGATGGGACGGTAGGGATTGCTTTAAACCTTGAGTCTAAAAACGTTGGTGCCGTTCTTATGGGCGATGGTTTAGATATTAAAGAAGGGATGAGAGTTCGTGCAACAGGAAGAGTTGCGCAAATCCCTGTTGGTGAAGGCTACTTAGGTCGTGTTGTTGACTCTTTAGCTCGTCCGATTGATGGAAAAGGTGAGATTCAAACAAGTGAAACTCGTTTAATTGATTCTGTAGCTCCTGGGATTATTTCAAGAAGATCAGTTCACGAACCTCTTCAAACAGGGCTTGTTGCTATTGATGCTATGATTCCAGTAGGTCGTGGACAACGTGAGCTTATTATCGGTGACCGTCAAACAGGTAAAACAGCTATTGCAATTGATACAATTTTAAACCAAAAAGGAAAAAATGTTGTTTGTGTTTATGTTGCAATTGGTCAAAAAGCTTCTTCAGTAGCTCAAGTTGTTACTGCTTTAAAAGAACGTGGTGCTTTAGATTATACGATTATTGTTGCATCAAACGCTGATTCAGCAGCTACTTTACAATATTTAGCACCTTACACAGGAGCTACTTTAGCTGAATTCTTTATGTACACTGGGCGTCACACGCTAGTGGTTTATGATGATTTATCTAAACAAGCACAAGCTTACCGTGAAATGTCTTTATTATTACGTCGTCCGCCAGGACGTGAAGCTTACCCTGGTGATGTATTCTATTTACACTCACGTTTACTTGAAAGAGCTGCTAAATTAAGCGATGCACTAGGTTCAGGAAGTATGACTGCCCTTCCAATCGTTGAAACTCTAGAAGGTGACGTTTCAGCTTATATTCCAACAAACGTAATTTCAATTACAGATGGTCAAATTTTCCTATCAGCTTCTCTATTTAACGGGGGTCTTCGTCCAGCTATTAACGTAGGTATTTCGGTTTCACGCGTAGGTTCAGCCGCGCAACCGAAAGCTATGAAACAGACTGCTGGTTCGTTGAAATTATCCCTAGCCCAATACAATGAGCTACAGGCTTTTTCTCAGTTTGCTTCTGATTTAGACCAAGCTACTCAAAACCAATTAGCTCGTGGTGCTCGATTAACTGAACTTTTAAAACAATCTCAATACTCGCCTCTTTCTTTAGCAAACCAAGTTGCTACTATTTACATTGGTATTAACGGTTACTTAGACTCAGTAGCTCCAGCAAAAGTGCGCTCTTTTGTTGAAAATTTCAGAAACTTCTTATCAACGGAATACTCTTACGCACAAATTCTTGCAACAAACACTTTAACAGCAGAAGCTGAGCGTATTTTAAAAGAAGCAATAGCTGAGTATAAATCACGCATGAATATTCAAACTAAAAAAACTGGTAATATTACTCAAATTATTGGTCCAGTTGTAGACATGGTTTTTCCTGCTGGTTCTGTACCAAACATTTATAATGCACTTGTTATTCGTGGAAAAAACACTGCAGGAATCGAAATGCTTGTAACTTGTGAAGTTCAACAACTTCTTGGTGACCGTTTAGTTCGTGCAGTTTCAATGAGCCCTACTGAAGGTTTAATGCGTGGAATGGAGGTTGTTGATACTGGGAACCCTTTACAAGTACCAGTTGGAAAACAAACTTTAGGACGTATTTTTAACGTTTTAGGTGAACCCGTTGACAACTTAGGGCCTGTAAATACTGAAAAACTACCTATTCATAGACCAGCTCCTGCTTTTACAGATTTAGACACTCGCCTTTCGATTTTTGAAACAGGGATTAAAGTTGTTGACCTTTTAGCTCCGTACCGTCGTGGTGGGAAAATCGGGTTGTTTGGGGGTGCCGGTGTTGGAAAAACGGTTTTAATTATGGAATTGATCAATAATATTGCAAAAGCACATGGTGGTGTATCAGTTTTTGCTGGTGTAGGTGAAAGAACTCGTGAAGGGAATGACCTTTATATGGAAATGAAAGAATCACGTGTTATTGTAGAAGAAAACCTAGGTGAATCAAAAGTAGCTCTTGTTTATGGTCAAATGAACGAACCACCTGGAGCACGTATGCGTGTTGGTCTAACAGCTTTAACAATGGCTGAATATTTCCGTGATATGAACAAACAAGACGTTCTTCTTTTTATTGATAATATTTTCCGTTTTGTACAAGCTGGTTCAGAGGTTTCTGCTTTATTAGGTCGTATGCCATCAGCAGTAGGTTACCAACCAACTTTAGCAAGTGAAATGGGTTCTTTACAAGAACGTATTACTTCTACTAAAGATGGTTCGATTACATCGATTCAAGCTGTTTACGTGCCTGCGGATGACTTAACTGACCCTTCAAGTGTAGCAACGTTCGCTCACCTTGATGCAACAACTGTATTGTCAAGAAACCTGGCAGCTAAAGGAATTTACCCAGCCGTTGACCCTTTAGATAGTAATAGTGTTATGCTGCAACCTTACATCGTAGGTGATGAGCACTACAGCTGCGCTCAACGTGTGAAAGGGACTCTTCAAAGATTAAAAGAACTTAATGATATCATTGCTATTCTAGGGTTAGACGAATTATCAGAAGAAGACCGTCTGACGGTAGCTAGAGCAAGAAAAATTGAAAGATTTTTAAGCCAACCATTCTTTGTAGCGGAAGTTTTCACAGGCTCACCAGGTAAATATGTAGCACTTTCAGAAACAATTCGTGGTATGAGCATGATTGTAAATGGTGAATTAGATGCACTTCCTGAACAAGCATTCTATTTAGTAGGGAATATTGAAGAAGCCATTGCAAAAGGTGCTTCTTTAACAATGAGTTTACAAATTTGTATTATGACACCTGAGCGTATTTTTTGGAATGGTCAATCAGAAGAAATTGTTTTACCAACAAATACTGGTGAAATGGGAGTTTTGAAAAATCACGCCCCAATTATAACAGGCTTGGATGTAGGTGCCATGTTAGTTAAAGAAGGTTGGAATTCTTTTGCTATTATGGGGGGGTTTGGGATTGTTGGTCAAAACCGTGTGATTTTATTGGTTAATGCTGCTGAATCATCAGAAACAATTAATGCAGAAAGTGCTGAAAATGATTTAAATACAGCTAAATTACAGGATGCTAAGGATCCGAAACAACAAGTAGAAGCAAACTGTGCTTTCAAGAGAGCAAAAGCACGTTTCCAAGTTGTGGGCTTTGGTTTCAATACGAACATTTTTGAAACAAACATTGTGAACTTAGCAGCAGTGCTTGGTATTGTTGTGTTTTTTGTTGGAAAAAACTTAACAGCTTTACTCGAAACACGTCAGCAAACCATTTTAAATAACCTTCGTGAAGCGGACCTTCGTGCGAGTGAGGCGCAAGAAAAGTTAAATAAAGCACGTTTAGAAGCAAGTATTGCTGAGAAAAAAGCAAAAGAAATTCGTAGTGAAGCAAATGCAAAAGCACAAGTTGAAAAAAATCTTCTTTTGAATAGCTATCAAATGGATTTAGCTCGTTTAGAACAATACAAACAAGAAACTCTAGGCTTTTTTAAAGAAAAAGCTTTAAGAGAAGTTTATGTTTCTCTTGTTTCGTTAGCTTTAAATCGTGTGAAGGAAAAGGACCAATTCCATATGACAGTTAATAATTCTTTTATTGCACGCTTTGCTATGAATCCACTTGTTGCTGCTGCATCAGTTATCGCTGCTGGTTTATCTGTAGGTCTTGCTGCTATTGGTCCTGGTATGGGACAAGGAACAGCTGCAGGCTATGCAGTTGAAGGTATTGCTCGTCAGCCAGAAGCTGAAGGTAAAATCCGTGGTGCTCTATTATTAAGTTTTGCGTTTATGGAATCATTAACTATTTACGGACTTGTAGTAGCTCTTGCTCTTCTATTCGCAAACCCTTTCACACCTTGGTGTGAGCTATCTGAAGTTTCAGTAGGACAACATTTGTATTGGCAAATTGGGGAGTATCAAGTTCATGGCCAAGTTCTTTTAACTTCTTGGTTTGTTTTAGGTACAGTTCTAATTTTTGGACTTGTTGCAAATACAAATTTGAAACCAGCTGGACCCCAAAATTTTAGTGAATTAGTAACTGAATTCATTCGTGATTTAGCTAAAACACAAGTTGGTGAAGATTACTTAAAATGGGTGCCTTTTTTAGGAACAATTTTTATTTTCATTTTTGTATCAAACTGGTCAGGTGCTTTATTACCATGGCATCTTATAGAATTAAGTGGTGAGTTAGCTGCGCCTACAAACGACATTAACACAACTGTAGCATTAGCTTTATTAACTTCAATCTCTTATTTTTACGCAGGAATTCGTAAAAAGGGTTTAGGCTATTTCAAAAGATACGTAGAACCAGCTGTTTTTTTATTACCAATTAACGTCCTGGAAGATTTTTCAAAACCATTATCTCTTAGTTTCCGTTTATTTGGGAACATTTTAGCTGACGAACTTGTTGTTGGTGTTTTAGTTGCTTTAGTTCCTTTATTCGTCCCTATTCCGGTAATGCTTTTAGGGGTGTTTACAAGTGCTATTCAAGCACTCGTTTTTGCAACTCTTGCTGGAGCCTATATTGGTGAAGCTTTAGCTGACGAGAATTTTTTATCAAATTTCTCTTTTGTTTTTTTATTTAGTACGTTTTATTGGATGGCCTTTTCAAATTTGAGCTTATTAACATTGCTGCTTTTGTGGAAAGAATCAGGCCATTTTCCACTTAGCAATTTATACGAATCCCTTCTGTTTTTATCTTGGAGTCTTACAAGTATTCATCTTTTTGGCGCCCTTCTTTCGTTCACCAATGCTTTTGCAAATTTTAGCCTACCTGATGAAATGAGAAATTCTTCAGCCTTAGTACCTGCATTGCAATCAAATTGGTTAGTTATGCACGTTACTATTATGATTTTAAGTTATGCAGCTTTAATTGTTGGGTGTCTTTTATCAATTTCTTTTCTAGTTGCCCAAATGCTTGACAATTTAAGTTATCGCATTTTAGGAATAGGGTTTCCTTTATTAACAATCGGAATTCTCTCTGGGGCTGTTTGGGCAAATGAAGCTTGGGGGTCTTACTGGAGTTGGGACCCGAAAGAAACATGGGCATTTTTAACTTGGCTGGTTTTTGCTGTGTACCTTCATACACGTTTGACAAAAGGTTGGCAAGGTCGAAAACCAGCCATTATAGCTTCGATAGGATTTGTGGTTGTTTGGATTTGCTTTTTAGGTGTGAATTTAATTGGTAAAGGGCTACATAGTTATGGTTGGGAAAGAATTGGTTTTATTCCTCGCTCAATTTTAAGAATGCTAGATAGATTTTATAATCAACTCTCAGGCACAGCTGAGCCTTTAGTTAAAGAGTTTCGTTTTTCAAAATATTTATTATTAACTAGTGTCAAATCGTTGCTTATTTTGTTTTTTCTTCCACTTTTAGCCAATTTTGCGACAAAAACTTATATTTTTCGTCCTTTAATCGAAGATTTTTGGGACCAATCTGAAATTTTCTTAAATTTTAATCTTCAAGAAAGAGCCTTTTATGAAATGTCTAGATTTGAAGAAAAAATTTACTTCGAATCTCTTCAAGAAAAAACAATAGAGTTATATAATCATGAAAGTAGAGAAGCTATTACGAATCTTTTAGCTGATTTCATGGGATTAGGAACTTTGTGTTTTTTACTTCTAAATATGAAAATGTCAATTACGAATACAACTGCCTTTTTATTTGAATCGTTTTTTAGTTTAAAAGATAGTCGTAAATCTTTCTTAATGTTATTATTCACTGATTTACTCGTTGGTTTCCACTCACCACGTGGTTGGGAAGTTTTGTTTTCAGGCTTGTTTGAACATTTTGGTTTACCTGAAAATGAAAATATTATCTTATTATTAGTCGGAACTTTCCCTGTTTTATTGGACGCACTTTTCAAATATTGGATTTTCAGACACCTAAACCGTCATTCTCCTGCAACTGTTGCTACTTATCAGTCTATGGTTGAAATGCCAGTAGGTGTTCCTAAAGTCCTTTATTATTGGGATGATGAGTTACCATTACAATGGATTGATTTATATAATTTAATTTTTCGAAGAAGATTAGTTTTTGTTATGGCGGAATTAGACCAGGATTTATGTAATCAAATCGCTGGAATGATGGTTTATATTCATTTTGAAGACAAACGAAAAGAATTTGTTTTTATTAACTCAACAGGTGGTTCAATCACAAGTGGAATTACGATTTACGATGCTTTACAATTTGTAAAAGCAGGGGCTGTGACAGTTTGTTTAGGTATGGCTTTTTCAGCGAGCAGCATGGTTTTAGCCGGTGGAAACATCGGTCACCGTTACGTTTCTGAAGGTTCTCATGTAATGATGCATCAGCCGGGTGGAATCAAGGGACAAGCGTCAGATGTGTTGCTTGATGCTCACGAAATTCTTCGTGTTCGTCGTCAGGCTGCTACAATTTATACGCTTTCGTCAAAAAGAGCTTTTCATGAAGTGTTAAAAGACTTAGATCGTGATTACTTTATGACTCCGCAAGAAGCTATTGATTACGGTCTAGCCGATGAAATTGGAACAATTTTTTTACCTAAAAATCTTTTATTAGTGACGAATTCTGTTAAAGCAATGGCTGGTGAAACGGGATTGAAATTGTTTGTAGAAGATGCAAAAAGAGAAAAACTCTTTAGAATTGCACAAGCTAATGTGCCATCGATTGTTTATTTAGAAGATATTCACATGATTGCTTCAAAAAGAAAAGGGCGTTTAGTCAAAGATTTAATTCGTTTATTTGAAAGTGGTTTTTTAGTTATTGCAACAACCAATAAGCTTTCTAATCCTGCATTAAGACAACCTGGTCGATTGGAAGAAACTGTTTTTGTATTATTGTGGTTTGCACAATCGAGTGCATTATCTTTAATATTTCAAAACCAACAATGGCATCTGAAAGAAAAACATTTTAATAAGCTTTCTGATTATAGATTAGACTTTTTATCTCAACATTTAACCGAAGTTATGAGTAAAGTTTATGATTGGTTCGAAGAACGTTTAGAAATTCAAGCAATTGCGGATGATATTTCGAGTAAATATGTACCACCACACGTAAACATTTTTTACTGTTTAGGTGGAATTACTTTTACTTGTTTTTTAGTTCAAGTAGCTACTGGTTTTGCAATGACTTTCTACTATCGTCCTACAGTTGCTGAAGCTTTCGCTTCTGTACAATACATCATGACGGACGTAAACTTCGGTTGGATTATTCGTTCAATTCACCGTTGGTCTGCTAGTATGATGGTTCTTTCTATGATTCTTCACGTTTTCCGTGTTTACCTTACAGGTGGTTTCAAACGTCCTCGTGAATTAACATGGTCAACAGGTGTAATTATGGCAGTTTGTACTGTATCATTTGGTGTAACAGGTTATTCTCTTCCTTGGGACCAAGTTGGTTACTGGGCTGTTAAAATTGTAACAGGTGTACCTGATGCAATTCCAGTAGTTGGACCAACAATTGTTGAACTTTTAAGAGGTGGTGTAGGCGTAGGTCAAGCTACACTGACACGTTTTTACAGTCTTCATACTTTTGTATTACCTTTATTAACAGCCGTTTTTATGCTTATGCATTTCTTAATGATTCGTAAACAAGGTATTTCTGGTCCTATGGCAGTTACAAAAAAACCAGATTTAAGCGACCCAGTATTAAAAATGAAATTAGCTAAAGGAATGGGTCACAACTATTACGGTGAACCAGCTTGGCCGAATGATTTACTTTATATTTTCCCTGTTGTTATTCTAGGTACTTTTGCAGGCGTTATCGGTTTAGCTGTACTAGACCCTGCTGGTATGGGGGAACCAGCAAACCCATTTGCAACACCGTTAGAAATCCTCCCTGAGTGGTATTTTTACCCTGTATTCCAAATTCTTCGTGTTGTACCTAACAAATTATTAGGGGTGTTATTAATGGGTGGTGTACCTGTTGGATTACTAACGATTCCATTCATCGAAAACGTTAACAAATTTCAAAACCCTTACCGTCGTCCTATTGCAACAACGTTTTTCTTATTAGGCACACTAGTTGCTGTTTGGTTAGGTATTGGTGCTACTTTCCCGATTGATATTTCTTTAACTTTTGGCTTAATGGTAGAAGCTTTGTTATCTGGAATCGTATTAGGATTAGTTCCTGTGACTATTGCAGGACTTTTTGTGACAGCTTATTTGCAATATAGACGTGGTGAAAGAGCTATGTTGACTATTATTAGCTATGTAGGGTTACTTTTTGGTGCTTTAACATTTACTTTGGTTCTTTATTTAGGCCTTTTAAAAGTGAAATTAATGACAATTAATTTACCAGAAAGAGAAGCAAAAAGAGTCCAAATTGCCGTGGACCGAAATCCTGTTGAAACTTCTTTTCAACGTTGGGCAAAACCTGGGCACTTCTCACGTTCTTTAGCAAAAGGACCAAACACTACTACGTGGATTTGGAATTTGCACGCTGATGCTCATGATTTTGATAGTCATACAAGTGACCTTCAAGACATTTCAAGAAAAGTTTTTAGTGCGCACTTTGGTCAACTTGGTGTGATTTTTATTTGGCTTAGTGGGATGTATTTCCATGGTGCTCGTTTTTCGAACTATGAAGCTTGGCTTAGCGACCCTACTCATATCAAACCGAGTGCTCAAATCGTATGGCCTATTGTTGGTCAAGAAATTCTAAACGGTGATGTAGGTGGCGGATTTCAAGGAATACAAATTACGTCAGGGTTCTTCCAACTATGGCGAGCGAGCGGAATTACAAGTGAATTACAACTTTACAGTACTGCTATGGGTGGTTTAATCATGGCTGCTGCAATGTTTTTTGCTGGTTGGTTTCACTATCACAAAGCAGCTCCTCGTCTTGAATGGTTCCAAAACGTTGAAAGTATGTTAAATCACCATTTAGGTGGCTTACTAGGTCTAGGTAGCTTAGGTTGGGCTGGGCACCAAATTCACGTTTCTCTTCCTATTAACAAACTTCTTGACGCGGGCGTTGACCCGAAAGAAATTCCTCTTCCTCACGAGTTTCTATTAAATAGAGCGTTAATGGCTGATCTTTACCCTAGTTTTGCAAAAGGTTTAACACCTTTCTTTACGTTAGATTGGAGTTCATACGCTGATTTCCTTACTTTTAAAGGGGGTCTGAATCCAGTAACTGGCGGCTTATGGTTAACTGACACAGCACACCACCACTTAGCTATTGCAGTTTTATTCTTAGTTGCAGGTCATATGTACCGTACAAACTGGGGGATTGGCCATAGCATGAAACAAATCCTTGATGCGCACGCTGGACCTTTCACAGGAGCTGGCCATAAAGGTTTATACGAAATTTTAACAACTTCTTGGCATGCTCAATTAGCTATTAACTTAGCTTTATTCGGTTCCCTTTCTATCATCGTTGCTCATCACATGTACGCGATGCCTCCATACCCTTACCTAGCAACTGATTACGGAACACAACTTTCTCTTTTCACACACCATAACTGGATTGGTGGTTTCTGTATTGTTGGTGCTGGTGCTCATGCTGCAATTTTTATGGTTCGTGATTACGACCCGACGAATAACTACAACAACTTATTAGACCGTGTTCTTCGTCACCGTGATGCAATTATTTCACATTTAAACTGGGTTTGTATTTTCTTAGGTTTTCATAGCTTCGGATTATACATTCACAACGACACGATGCAAGCATTAGGTCGTCCAGCAGACATGTTCTCTGACACTGCGATTCAGCTTCAGCCTGTTTTTGCACAATGGATTCAAAATACGCATTTCATGGCCCCTCAGTTTACAGCACCTAACGCTCTTGCAGCAACGAGTCTAACTTGGGGTGGGGATTTTGTAGCAGTAGGTGGAAAAGTAGCTATGATGCCTATCGCTTTAGGAACAGCGGATTTTCTTGTTCACCACATACATGCTTTTACTATTCACGTAACAGCGTTAATTCTATTAAAAGGTGTTTTATTTGCACGTAGCTCTCGTTTAATTCCAGATAAAGCAAACCTAGGGTTCCGTTTCCCTTGTGATGGTCCAGGTCGTGGGGGTACTTGTCAAGTATCAGCATGGGACCACGTGTTTTTAGGGCTTTTCTGGATGTACAACTCTTTATCAATCGTAATTTTCCATTTTTCTTGGAAAATGCAATCTGATGTGTGGGGTCAAGTAGGTAGCAACGTTTCGCATATTACTGGCGGAAACTTTGGCCAAAGTGCTAATACAATTAATGGTTGGTTAAGAGACTTCTTATGGGCACAGTCTTCACAAGTAATTCAAAGTTACGGTTCTGCTCTTTCTGCTTATGGGCTTATTTTCTTAGGTGCTCACTTCGTTTGGGCCTTCTCTCTAATGTTCTTATTCAGTGGTCGTGGTTACTGGCAAGAATTAATTGAGTCGATTCTTTGGTCTCACTCGAAACTGAAAGTAGCTCCTTCGATTCAACCTCGTGCTTTAAGTATTACTCAAGGTCGTGCTGTTGGTGTAGCTCACTACTTATTAGGTGGTATTGCAACAACTTGGTCTTTCTTCTTAGCTCGTATTATTGCTGTTATGGCAACAAAATTTCCACAATTTAGTAAAGGACTCGCGCAAGACCCTACTACACGTCGAATTTGGTTTGGTCTTGCAACAGCTCATGATTTTGAAACTCATGATGGAATGACAGAAGAACTTCTTTATCAAAAAATTTTTGCTTCTCATTTTGGACAATTAGCTGTTATTTTTTTATGGACGAGTGGTAACTTATTCCACGTAGCATGGCAAGGGAATTTTGAACAGTGGGTTCAAGACCCTTTACATGTTCGTCCTATTGCTCATGCAATTTGGGACCCACATTTCGGAACACCTGCTGTTGAAGCTTTCACTCGCGGCGGCGCCACAGGTCCTGTGAACATTTGTACTTCAGGTGTTTACCAGTGGTGGTATACTATTGGTATTCGAACGAATAGTGAACTTTATAATGGTTCAGTATTTCTCTTATTATTAGCAGGTTTGTTTCTTGTGGCAGGCTGGCTTCATTTACAAAACAATTTTAAACCTTCTCTTTCATGGTTTAAAGATGCTGAATCGCGTTTAAACCACCATTTATCAGGTTTATTCGGGGTTTCTTCATTTGCTTGGACTGGTCACCTTGTTCACGTTGCTATTCCTGAATCACGTGGTCAGCATGTAGGTTGGGACAATTTTTTAACAACTCTTCCACACCCTCAAGGGTTAACACCTTTTTGGACTGGGAACTGGGCTGCTTATGCTCAAAACCCTGATACACCGAGTCACGTTTTTAGCACTTCAAACGGTGCAGGAAGCGCTATTTTAACTTTTTTAGGTGGGTTCCACCCTCAAACACAAAGTTTATGGCTTACTGACATGGCCCACCACCATTTAGCAATTGCTGTTGTTTTCATTTTAGCTGGGCACATGTACCGTACAAATTTTGGGATTGGTCATAGATTTAGTGAAATTTTAGACTCGCATGTAGCACCTAGTGGAAAAATGGGAAGTGGGCACAAAGGCTTATTTGATACAGTTAATAACTCTCTTCACTTCCAATTAGGCTTAGCTCTAGCTTCTCTTGGGACTATTTGTTCATTAGTTGCACAACACATGTATTCATTACCTCCTTATGCTTTTTTAGCGAATGATTTCACAACTCAAGCCTCTCTTTACACTCACCACCAATACATTGCTACTTTCATTTTATGTGGTGCTTTTGCTCATGGTGCGATTTTCTTTATTAGAGATTACGACCCTGAACAAAATAAAGGCAACGTACTTGCTAGAATGTTAGATCATAAAGAAGCAGTGATTTCACACCTTAGCTGGGTTTCTTTATTCTTAGGATTCCACACACTTGGTTTATACGTTCATAACGATGTAATGCAAGCTTTTGGGACACCTGAAAAACAAATCTTAATTGAACCTGTTTTTGCTCAATGGATTCAATCAGCTCATGGGAAATCTTTATACGGTTTCGATTTTTTACTTTCTTCTTCAAATAGTGCTGCAAGCCAAGCTTTATGGTTACCTGGTTGGTTAGAAGCTATTAACAACAACAACAACTCTCTTTTCCTAAATATTGGACCTGGTGACTTTTTAGTTCACCATGCCATCGCATTAGGTTTACACACTACAACACTGATTTTAGTGAAAGGTGCTTTAGACGCTAGAGGTTCGAAGCTTATGCCTGATAAAAAGGACTTTGGTTACAGCTTCCCTTGTGACGGTCCTGGTCGTGGCGGAACGTGTGACATCTCTGCATGGGATGCTTTCTATTTATCAGTTTTCTGGGCTTTAAACACAGTTGGTTGGGTCACATTCTATTTCCACTGGAAACACATTTCTTTATGGCAAGGTAACCCTGCTCAATTTGATGAATCATCAACTTATTTAATGGGATGGTTACGTGATTACTTATGGTTAAACTCTTCTCAATTAATTAACGGTTATAACCCTTTTGGTATGAACTCTTTATCAGTTTGGGCCTGGACTTTCTTATTTGGACACCTTATTTACGCTACAGGCTTCATGTTCCTTATTTCATGGCGTGGCTACTGGCAAGAGCTAATTGAAACTCTTGTTTGGGCTCACGAAAAAACACCTCTAGCTAACTTAGTTGTTTGGAAAGATAAACCAGTTGCCTTATCTATTGTTCAAGCTCGTTTAGTAGGGTTAACTCACTTTTCAGCTGGTTATGTACTAACGTATGCAGCCTTCCTTATTGCATCAACTTCTGGAAAATTCATGTCTCACATTGTTAAAATTTATGACACTTGTATTGGTTGTACGCAATGTGTTCGTGCTTGCCCTCTTGATGTACTAGAAATGGTACCATGGGATGGTTGTAAAGCTGAACAAATGGCTTCAGCACCTCGTACTGAAGATTGTGTTGGTTGCAAACGTTGCGAATCAGCTTGCCCTACTGATTTCTTAAGTGTTCGTGTTTATACAAGTGCTGAAAGCACTCGTAGTATGGGTTTAGCTATGAAAGATTTCACTACTTATTTATCAACAGCTCCCGTGGTTGCATTCGCATGGATTAGCTTTACAGCAGGTTTACTTATTGAAATTAATCGTTTTTTCCCAGACCCGCTTGTTTTTTCTATGACAGCTATTTTATCACGTGCTTCTTCAAAAGGCCTATGGGCTCGTTTTTGCGAGTGGATTACTTCAACTGAGAACAGACTGTACATCGGTTGGTTCGGTGTTATCATGATCCCTACTCTATTAACAGCAACTTCAGTTTTCATTATTGCTTTCGTTGCAGCTCCTCCTGTTGACATTGATGGTATCCGTGAGCCTGTTTCAGGTTCTCTTCTTTACGGTAACAACATCATTTCTGGTGCTGTTGTTCCTACATCAAACGCAATTGGTCTGCATTTCTACCCAATTTGGGAAGCTGCTACTGTTGACGAGTGGTTATACAACGGTGGTCCTTACCAACTTATCGTTTGCCACTTCTTCCTAGGTATTTGCTGCTACATGGGCCGTGAATGGGAACTTTCATTCCGTCTAGGTATGCGTCCTTGGATCGCTGTTGCTTACTCAGCTCCTGTAGCTGCTGCAACTGCTGTATTCATCATTTACCCTATTGGTCAAGGTTCATTCTCTGACGGTATGCCTTTAGGTATTTCTGGTACTTTCAACTTCATGATCGTATTCCAGGCTGAACACAATATTTTGATGCACCCTTTCCACATGTTAGGTGTTGCAGGTGTATTCGGTGGTTCTCTATTCTCAGCAATGCATGGATCGCTAGTAACTTCATCTCTTATTCGTGAAACAACTGAGAACGTTTCGACGAACCAAGGGTACAGATTTGGCCAAGAAGAAGAAACTTACAACATCGTAGCTGCTCATGGTTACTTTGGTCGTTTAATCTTCCAATATGCGTCATTCAACAACAGCCGTTCTCTACACTTCTTCTTAGCTATTTGGCCAGTTGTAGGTATTTGGTTCACAGCTTTAGGATTATCAACAATGGCATTTAACCTAAACGGTTTAAACTTTAACCAATCAATCATCGACTCTCAAGGCCGCGTATTAAACACTTGGGCAGATATTATTAACCGCGCTAACTTAGGTATGGAGGTTATGCATGAACGTAATGCACACAACTTCCCTCTAGACTTAGCTTCAGTTGAAGCTCCAGCAATCATGGGTTTACCTTGGTATCGTGTACATACAGTTGTGTTAAATGACCCGGGCCGCTTAATTGCAGTTCACTTAATGCACACTTCTTTAGTTTCAGGTTGGGCTGGTTCAATGGCTTTATACGAACTAGCTGTTTTCGATCCTTCTGACCCAGTTTTAAATCCTATGTGGAGACAAGGGATGTTTGTTTTGCCTTTCATGACTCGTTTAGGTATTACAAAATCATGGGGTGGTTGGAGTATTAGTGGTGAAACAATTGCTAATACTGGTTTTTGGACTTATGAAAGCGTTGCTGCTGCTCATATTGTTCTTTCAGGGGCACTTTTCCTAGCTGCTATTTGGCACTGGACTTACTGGGACCTTGATTTATTCCGTGACCCACGTGAGAAAAAACCAGCACTTGACCTTCCTAAAATTTTCGGGATTCACCTTTTCCTTTCAGGTTTAGTTTGTTTTGGTTTTGGTGCATTCCATATTACTGGACTTTTTGGTCCTGGGATTTGGGTTTCAGACCCTTATGGTTTAACTGGAAGTGTTCAACCAGTAGCACCTTCTTGGGGTTCTGATGGGTTTGACCCATTCAATCCAGGGGGCATCGCTGCTCACCATATTGCAGCTGGTATTTTAGGTGTTTTAGCTGGCTTATTCCACCTTTGTGTTCGTCCGTCACTTCGTCTTTATTTAGGCTTATCAATGGGAAGCATCGAAACTGTACTTTCTAGTAGTATTGCTGCTGTTTTCTGGGCTGCTTTCGTAGTTGCAGGAACTATGTGGTATGGTTCAGCAGCAACACCTGTTGAATTATTTGGTCCAACAAGATATCAATGGGACCAAGGCTTCTTCCAACAAGAAATTGAAAAACGTGTGAGTAAGAGCCTTGCAGCTGGTGAATCGACTGAAGCTTGGGCAAAAATCCCTGAAAAATTAGCTTTTTATGATTATATTGGAAACAACCCTGCCAAAGGCGGTCTTTTCCGTTCTGGTGCGATGAACAGCGGTGATGGTATTGCAGTAGGTTGGTTAGGCCACGCGGTTTTCAAAGATCGTGATGGCAATGAATTATACGTTCGTCGTATGCCGACTTTCTTCGAAACATTCCCTGTTTTATTAATTGACAAAGATGGTTTAGTTCGTGCTGACGTTCCTTTCAGACGTGCTGAGTCGAAATATAGTATTGAACAAGTAGGTGTTTCTGTAAGCTTCTATGGTGGTGAACTAGATGGTTTAACATTCAGTGACCCAGCTACTGTTAAGAAATACGCTCGTCGTGCTCAATTAGGTGAAATTTTCGAATTTGACCGTGCTACTCTTCAATCTGATGGTGTTTTCCGTAGCAGCCCTCGTGGTTGGTTTACATTTGGTCACTTATGTTTCGCTTTACTTTTCTTCTTTGGTCATATCTGGCATGGTGCTCGTACGTTAGCACGTGATCGTTTTGCAGGGATTGATGATGATGTAACAGACCAAGTAGAATTTGGTAAATTCCAGAAAGTTGGTGACCCTTCAACGGCTCGCCAAGGTGTGGAAACACTTTATAATGGTACATTGACCCTAGGTGGTCGTGATCAAGAATCAACTGGATTTGCTTGGTGGGCGGGGAACGCTCGTTTGATTAATCTTTCAGGACGTCTTTTAGGTGCACACGTTGCTCACGCAGGTCTAATCGTTTTCTGGGCAGGTGCAATGAACCTTTTTGAAGTTTCGCATTTCGTCCCAGAAAAACCAATGTACGAGCAAGGTTTAATTCTTCTTCCTCACTTAGCAACATTAGGTTACGGTGTTGGTCCTGGTGGTGAAATTCTTGACACATTCCCTTACTTCGTTTCAGGCGTATTACACTTAATTTCATCAGCAGTTCTTGGTTTTGGTGGTGTTTATCACTCACTTATTGGGCCAGAAACTCTGGAAGAAACATTCCCTTTTTTTGGTTACACATGGCGTGATAAGAACAAAATGACGAATATTCTTGGTTTTCATTTACTTATCTTAGGTGTAGGTGCATGGCTTCTTGTTTTAAAAGCGATGTATTTTGGTGGGGTTTATGATACATGGGCTCCAGGTGGTGGAGACGTTCGTATCATTACAAACCCTACAACAAACCCTAGCGTTGTTTTTGGTTACTTATTAAAATCACCTTTTGGTGGTGATGGTTGGATTGTAAGTGTTGATAATATGGAAGACATCATTGGTGGTCATATTTGGATTGGTACAGCTTGTTTATTCGGTGGGATTTGGCATATTTTCACACAACCATGGGCATGGACACGTCGTGCTTTTGTATGGTCAGGTGAAGCTTATTTATCTTACAGTTTAGGCGCATTAGCTATTATGGGCTTCACAGCTTGCTGTATGAGCTGGTTCAATAATACAGCTTATCCGAGCGAATTTTTTGGTCCTACGGGTCCTGAAGCATCACAATCGCAAGCATTCACTTTCCTTGTTCGTGACCAAAGATTAGGTGCAAACGTAGCTTCTGCTCAAGGGCCTACAGGATTAGGTAAATACCTAATGAGATCACCTTCTGGTGAAATCATTTTTGGTGGTGAAACAATGCGTTTCTGGGATTTCCGTGGTCCTTGGTTAGAACCTTTACGTGGTCCAAACGGTCTTGATCTTAATAAACTTAAAAATGATATTCAACCATGGCAAGAACGTCGTGCTGCTGAATACATGACTCACGCTCCTTTAGGTTCATTAAACTCAGTAGGTGGTGTTGCAACAGAAATTAACTCTGTAAACTTTGTGAGCCCTCGTTCTTGGTTAGCTACATCACACTTCTGTTTAGGTTTCTTTATTTTCGTAGGTCACTTATGGCATGCTGGTCGTGCTCGTGCAGCAGCAGCTGGTTTTGAAAAAGGTATTGACCGTTTTGACGAACCAGTATTATCAATGAGACCTATTATGACAATCACCATTGGTCAGTACGTAGAGCAAAGAGGTTGGTTTGATGATGTAGATGACTGGCTTCGTAAAGAAAGATTCGTATTCGTTGGTTGGTCAGGTCTATTATTATTCCCTTGCGCTTATTTCGCTTTAGGCGGATGGCTTACAGGGACTACTTTTGTGACTTCATGGTACACTCATGGTCTAGCAACTTCTTACTTAGAAGGTTGTAACTTCTTAACTGCTGCTGTTTCGACTCCTGCAAACAGTATGGCTCACTCTTTATTATTCGTTTGGGGTCCTGAAGCTCAAGGTGACTTCACTCGTTGGTGCCAACTTGGTGGTTTATGGACTTTCGTAGCACTTCACGGTGCTTTTGGTTTAATCGGTTTCATGCTACGTCAATTTGAAATCGCTCAATCATTAAGACTACGTCCATACAACGCAATTGCTTTCTCGGCTCCAATTGCAGTTTTCGTTTCAGTTTTCCTAATTTACCCACTAGGCCAATCAGGTTGGTTCTTTGCACCAAGTTTTGGTGTTGCCGCTATCTTCCGTTTCATCCTCTTCTTCCAAGGGTTTCATAACTGGACATTGAACCCTTTCCACATGATGGGTGTAGCCGGCGTACTAGGTGCTGCTCTTTTATGCGCAATTCACGGTGCTACTGTTGAAAACACGCTGTTTGAAGATGGTGACGGTGCTAACACATTCCGTGCTTTCAACCCAACACAGTCTGAAGAAACTTACTCTATGGTGACGGCAAACAGATTCTGGTCGCAAATTTTCGGTGTAGCTTTCTCTAACAAACGTTGGTTACACTTCTTTATGCTATTTGTTCCTGTTACAGGATTATGGATGTCAGCGATTGGTGTAGTAGGTCTAGCTCTGAACTTAAGAGCATACGATTTCGTTTCACAAGAAATCCGTGCTGCTGAAGACCCAGAGTTTGAAACATTCTACACTAAGAACATTCTTCTGAATGAAGGGATTAGAGCTTGGATGGCTGCGCAAGACCAGCCACACGAAAGACTAGTATTCCCTGAAGAAGTTCTTCCTCGTGGTAACGCTATGTCAGGTAGACCAAATGAGCGTCCTTTCTCAGACATTATTACAAGTATTCGTTACTGGGTAATTCATAGCATTACAATCCCTTCACTGTTTATCGCAGGTTGGTTGTTCGTAAGTACTGGTTTAGCTTATGACATTTTTGGTAGCCCTCGTCCGAACGAGTATTTTACAGAAGATCGTCAAGAAACTCCACTAATTACTGACCGTTTCAACGCATTAGCCCAAGTTCGAAAATTAGCTCAATTTGTAAATAGGAAGTACCCAATTTTTACAGTTAGATGGCTTGCTATTCACGCTCTAGCGGTGCCAACTGTTTTCTTTTTAGGTGCAATTACTGCTATGCAATTTATTCAAATGGCAACAAAAATTCCTCCAGGGATTAGCACAAAATTAGGTAGACTATTAAAACCATTAAATTCAGAAGCTGGTAAAGTTTTACCAGGTTGGGGTACAACAGTATTAATGGGAATTTTTATGGCTTTATTTGCAGTTTTTTTACTAATTATTCTTGAAATTTATAACAGCTCAGTGTTGTTAGAAGACGTTACTATGGGTATGTTAACATTAAAAATTTTTGTTTATACAGTTATTACTTTCTTTGTATGTTTATTTATTTTTGGTTTCTTATCAAATGACCCAGGTCGTAACCCTGGTATGGCTAATACTGGTGTAACTGGGCGTGTTCCTTTATGGCTTATTGGTACTTTTGCAGGTACTGCTGCTTTAACACTTGTTGGTATTTTCTTTTACGGTGCTTATGTAGGACTTGGTTCATCGTTTATGATCGTTGCTAAATTACCAGAAGCATACGCACCTTTTGAACCAATTGTAAATGTTTTACCAGTAGTTCCTATTCTTTTCCTATTATTAGCTTTTGTTTGGCAATCAGCTGTTAGTTTTGCAGCTCGACCAAACCCTAATAAACAAGTTGTTGAATTAAATCGTACAAGTCTTTACTGGGGATTATTATTAATTTTCGTTTTAGCTGTTTTATTCTCTAGCTACGTATTTATGGAAGTTAATATTTTAGGCTTGACAGCTACTGCTTTATTTATCATTATTCCGACTTCTTTTTTACTAATTCTATATGTTAAAACAATGGAAAGTCCTGCTTTTTTCTTTACGATTTTTTTATGGTTTTTTTTACTAAGCATTACAGCTTATTCTATTTACATTGGTTTTGGACCACCGTCAAAAAGATTGAGAGACCCTTTTGAGGAACACGAAGATATGGAAGCACTAGTTTATACTTTTTTATTAATTGGAACATTAGGTATCATTTTCTTTATCTTTTTTAGAGAACCACCACGTATTGTAAGAATGACGTCAATGTTCCAACTAACTGTTTTTGCACTTGTAGCACTGTCATTTCTTTTAGTTATTGGTGTACCAGTTGTTTTCGCACTTCCTAACGGTTGGACAGAAAACAAAAAAATTGTTTTACCTGGCCTATTAATTTGGCTTTTATTAGTTTTTGCTGTTGGTATCTTAAACTCTTTTGTTATGGCTCCACAAACAGAAACAAAAGCCGGGGCGGGATTTAAAGCAGGGGTTAAAGACTATAGATTAACTTACTATACGCCTGACTACATCGTTAAGGACACTGACATCCTTGCTGCTTTCCGTATGACTCCGCAACCAGGTGTTCCACCTGAAGAATGTGGTGCAGCTGTTGCTGCTGAGTCTTCAACTGGTACATGGACTACTGTATGGACTGATGGTCTAACTAGCTTAGACCGTTACAAAGGCCGTTGTTATGATATCGAACCGGTTCCTGGTGAAGATAACCAATATATTGCTTATGTTGCTTATCCGATTGACCTTTTTGAAGAAGGTTCTGTTACAAACTTATTCACATCAATTGTAGGGAATGTATTTGGTTTCAAAGCTCTACGTGCTCTAAGACTGGAAGATTTACGTATTTCACCAGCTTACGCTAAGACATTCCAAGGTCCTCCTCACGGGATCCAAGTTGAGAGAGATAAGCTGAACAAGTATGGTCGTGGCCTTTTAGGTTGTACAATCAAACCAAAACTTGGTTTATCAGCTAAAAACTACGGTCGTGCTGTATACGAATGTTTACGTGGTGGTTTAGATTTTACTAAAGATGATGAAAACGTAAACTCTCAACCATTCATGCGTTGGAGAGACCGTTTCCTTTTCGTAGCTGAAGCTATTTACAAAGCTCAAGCTGAAACAGGTGAAATCAAAGGTCACTACTTAAACGCTACTGCTGGTACATGTAACGAAATGCTAAAAAGAGCAGAATGTGCTAAAGAACTAGGTATGCCGATCATCATGCACGATTATATCACTGCTGGTTTCACTGCAAACACGACTCTAGCTCAATACTGCCGTGACCACGGTCTTCTTCTTCACATTCACCGTGCAATGCACGCTGTAATTGACCGTCAAAGAAACCATGGTATGCACTTCCGTGTTTTAGCTAAAGCTCTACGTATGTCAGGGGGTGACCACTTACACTCAGGTACTGTAGTAGGAAAACTAGAAGGTGAACGTGAAGTAACTCTAGGTTTCGTTGATTTAATGCGTGATGATTACGTAGAAAAAGACCGTTCACGTGGTGTTTATTTCACTCAAGACTGGTGTTCTCTTCCAGGTGTAATGCCAGTTGCTTCAGGTGGTATTCACGTATGGCACATGCCAGCTTTAGTTGAAATTTTCGGTGATGACGCTTGTCTTCAATTCGGTGGTGGTACACTTGGTCACCCATGGGGGAACGCGCCTGGTGCTGCAGCTAACCGTGTAGCTCTAGAGGCTTGTACACAAGCTCGTAACGAAGGTCGTGACCTTGCTCGTGAAGGTGGTGATGTTATTCGTGCTGCTTGCAAATGGTCTCCAGAATTAGCAGCTGCTTGTGAGGTTTGGAAAGAAATCAAATTCGAATTTGATACTATTGACAAAATGATTCGACCACAATCTTTTTTGAACGTTGCTGATAATACTGGAGCAAAAAAACTAATGTGTATTCGTGTTTTAGGTGGGATTCAAGGACAATCAGCCAATATTGGTGATGTAATTATTGCAGTTGTGAAAGATTCCATCCCAAATACAACTGTTAAAAAATCAGATATTGTGCGTGCTGTTATTGTTCGATCGCGTAAAGGAATTCGTCGTCCAAATGGAATGAGCATTCGTTTTGATGAGAATGCAGCTGTTGTAATTAATAAAGAAGGCAATCCACGAGGAACTCGTGTTTTTGGCCCTGTTGCTCGTGAATTACGTGAACGTGATTTTATAAAAATTTTATCTTTAGCTCCTGAAGTTATGTTAAGTCCAAAAAGAACAAAATATCGAAAACATCATCGTGGTCATTTAAGAGGTAAAGCACAACGCGGAAATAAAGTCGTTTATGGTGGTTTCGCTCTCAGAGCAGTTGAACCTACTTGGATTACTGCACGTCAAATTGAAGCTGGTCGAAGAGTTTTAACACGTTTTGTTCGTCGTGGTGGGAATTTGTGGATTCGTATTTTTCCTGATAAACCAGTAACATTGAGAGCAGCTGGTTCGCGTATGGGATCTGGTAAAGGTGCTCCTTCATTCTGGGTAGCTGTTGTGAAACCAGGAAGAATTCTCTATGAGATTAAAGGGCTTCCAGAAAAATTAGCTGTTCGTGCATTAAAAGTGGCATCTTATAAAATGCCAGTTCGAACAAAAATTATGGCAATCCGTTTTCTTAGAGCAATGACACCAGGAACTAGAAATCGTTCTGTTTCTGACCAAAAGGACGAAAAAAATCTAACTTATTCTCTCCATAGAGCAAAAGGGCGTAATAACCGTGGTGTTATTACTTGCCGTCATCGTGGGGGGGGTCACAAACGTTTATACCGTGAAATTGATTTTCAAAGAGATAAAACGGGTGTGAAAGGAAAAGTCTTAACAATTGAGTATGACCCTAACCGTAATTCTCGTATTGCATTAGTACGTTATCAAGATGGTGAAAAACGCTACATTTTACATTCACGTGGTTTATCTATTGGTGACACAATTTTATCTGATATTGATGTCCCAATTCAGGCAGGGAATGCCTTACCTCTTCGAAACGTCCCTTTAGGCACCAGCGTTCACAACGTTGAATTTCACCCAGGAGCTGGGGGCCAATTAGCTCGTTCAGCTGGTGCTATGGTTGAAGTTTTAGCTAAAGAAGGTGATTTTGTCACGATTCGTTTACCATCAAAAGAAATTCGTTTAGTATCTCGAAATTGTTGGGCCACAATTGGTCAAGTTGGTCATATTGAAGCTTATAACGTGATTCTTGGAAAAGCTGGACGTACTCGATGGTTAGGGCGACGCCCTACCGTGAGAGGTTCTGTTATGAACCCTGTTGATCACCCGCATGGTGGGGGGGAAGGGCGTTGTCCTATTGGTCGCAGTCGCCCTTTGACTCCTTGGGGTAAACCGGCATTGGGTCAACTAACACGTAAAGCTAAAAAATACAGTGATAAACTAATTCTTCGTAAAAGAAAAATGACTCGAGTTCAAAGAGGTATTGTTGCGCGTAAAAGACGCAAAAAAATTTTAAGTATTACATCAGGTTTTCGTGGTGCAGCATCAGTTTTATTTAGAACAGCTAACCAACGTTATATGAAAGCTTTAAGATCAGCTTATCAAAATCGTCGCCAAAAAAAACGTGATTTTAGAAGGCTATGGATTTCTCGCTTAAACGCTGCTGTTCGAAATAATGGTTTATATAATGAATTTATTCATGCATTAAAAACATGCAACATTGCTCTAGATCGTCAAATACTTTCCCAATTAAGTTTATGCGACGCTAATTCTTTTGCAGTTCTTTTTGATCTAATTAAATCCCCTGTTAATTTCAAATCATATAATATGAAAAAACAATACACTTTTGATGTAGATTTGCGTTTAACTAAGCCACAAATTCAAAGCTTATTTTTACAAGCTTTTGGTGTGAATGTAATTGAGGTTAATACTCTTATTCCACCACGTAAAAAAAGAAAAGGTTATAAAAATCGCTTTAAACGAGTTTTTCTGACTCTTAAAGAAGATCAATCGATGAAAGTACGTGCTTCTGTTAAAAAAATTTGTGCAAATTGCCGTTTAATTCGCCGAAAAAGAGTAATTTTAGTTATTTGTGTAAATCCTAAACATAAACAACGCCAAATGACACAACGATTTAAAACTCTTTATAATGAAAATATTGTTCCTAAGTTAATTCATTCTTTTGGTTATAAAAACATTCATGAAGTACCTAAGATTGAAAAAATTGTTATTAATAGAGGGATTGGAGAAGCTTCGCAAAGTAATAAAGTCCTAGAAGCTTCGCTTAAAGAATTAAATCTTATTTCTGGACAAAGAGGGATTGTGACTCGTTCTAAAAAAGCCATTGCTGGGTTTAAACTTCGTCAAAAAATGCCTGTAGGTGTTGTTGTGACTCTCAGAGGAGAACGTATGTATGCTTTTTTAGACCGCTTAATTAATTTAGCCTTACCGCGTATTCGTGACTTTCAAGGGATTAACACGAAAAGTTTTGATAAATTAGGAAACTACAGCATAGGGTTGGAAGAACAGCTAATGTTCCCTGAAATTGAATATGATAAAATTGATAAAACTCGAGGTATGGACATTTCTATTGTTACAACAGCTAAAAAAGCTCCTGAAGCATTAGCTTTGCTTAAAGAATTTGGTTTGCCATTTAAAGCGGATTCTTATGAAAACAACCAGACTTTTTATGGCCGTTTTTACATAGGTCCTTTTGAAATTGGTCAAAGTTTAACTATGGCAAATGCTCTAAGAAGATCTTTACTTTCAGAAGTACCTGGTTTAGGGCTCACTTCGGTTGAAATCCATGAATACTCAACCATCCCAGGGGTTCAGGAAACTGTTTTTGATATTTTATTAAATATCAAAAACATTGGCTATTGTAGAGCTAGTGGTCCAAAAACTCTTCGAGCAAAAGACCTTCTTTTACCAGCACATATTCAATGTGTTAATCCGGACCAATATATAGCTACATTAAAAAGTGATGGTACTAAATTGAAAATTCGTCAATTATTAGTTGCTAATTATGTTTTAGTTTTAGAAATATGGACAAATGGGAGTATTTCTCCTCACGGGGCTTTACAAACAGCAATAAAAAAGCCAGATTTTGTTTCTCTTCAGAGAAAAAGTTTTTTTCGTTTTTTGGAAAAAGGCTTGGTTGAAGAATTTTCAAGTCCGAAACTTTGTTTTTACCCTGAATTTTATAAACTCGTTCCGCCTAAATGGAATCCTAACAAAGCAATTCTTTATGATCGTACTTATTCAGCTAAACTCTTTCCTGTTCAGTGGGCTTTTCTTTGCGATCTTCCCCTAATGACCAACCGAGGGCATTTTTTAGTAAACGGGGTTGCTCGTGTTATTATAAATCAAATTCATCGTGGTCCAGGAATTTATTATACCAAATATGCTGATGTGATTTCAATGCGAGGCAATTGGCTTCGTCTTTCAGTATCAAAAAATCGCTTTTGGGCAGAAATGAAAAAACCTAAAATTCCATTATTATGGTTTCTTTTAGGAACAGGTTTTAGCAAACATGAAAAGAATTTAAGGGAATGGTTTTATAAACACTTCATGAATCCTCGATATGATTTAGGTCCTCATGGACGTTTATGTATAAAATTAGGACTTTCTACCCCATATGACCTTTTGTTTGCAACTGACTATTTACTGAAACTTTTAGCAGATGATATCGATAATTTAAAAAACCGAAGAGTTCGAACATCAAGTGATTTCATTCAATTACAAATAGGTATTGGACTTGTTTTAGAAAAAAAATCAGATTTCATTAATGCTAGGTATAATGGTGCTTTACGAGAATTTTTTGGAAGTCCTCTTTCTCAATTTTTAGACCAAATTAATCCTTTAGCTGAAATCACGCACAAAAGACGTTTTACATTACTAGGCCCTGGTGGTGTTTCTGAAGATACTGCTACAATGGCTGTTCGAGGGATTCATCCCACACACTATGGGCGTATTTGTCCTGTTGAAACACCTGAGGGGAAAAACGCTGGACTCGTCAATACGTTAACTGGTTATAATTCTGACATTGAAACACCTTTTTTGAAAGTTTTCAAAAGTCAAATCCAATTTTTATCCCCTGAACAAGAAGCAACTGGTGATTTTCCAGCTTTTACTAAAGTTTCTTCAAAATCAGTTGGTTTTATGAGTGTTTCCCCTATTCAATTGATTTCTGTTGCAACCTCTCTTGTTCCTTTTTTAGAACACGATGATGCAAACCGTGCACTTATGGGAGCTAACATGCAACGTCAAGCAGTTCCGTTAGCACGTTCTGAACAACCTATTGTTGGGACAGGAACAGAAGCAAAAGCAATCAGTGATTCAGGGGCTGCAGTTCGAGCAAAATTTGGCGGTTTTGTTTGTTATGCTAGTGCTAATAAAGTTGTGTATAATTTAGAAGGATATCAAAGAACAAATCAAGACACTCTTTCTGTTCATCGAACAGCTGTTGGTGAAGGAACTTGGGTTCAACCTGGTGACCTTTTGGCCAATTGTTCAACGAGCGTAGCGGGAGAGCTGTCAATTGGCCAAAACCTTTTAATAGCGTACATGCCATGGGAAGGTTATAATTATGAAGATGCTATTTTAATAAGCGAAAGACTTGTTTCGGACGATCTTCATACGTCAATTCATATTGAAAAATATGAAATCGGTGTCGAAGAAATTTGCAAAAATTTAGATAAAAAAGGAATTGTCAAACTAGGAACATTTGTGAAAGAAGGTGATATTTTAGTTGGTAAGACCCCAATTGATGAACCAAAAAACGAAAAGCTTTTACGTGACATTGATAGCTCATTACGTGTTCCTACAGGTGCCAAAGTTATTCACACACAAATTCAAATCTATTTAGCACAAAAAAGAAAAATTAGAGTTGGTGATAAAATGGCTGGTCGACATGGGAATAAAGGGATTGTTTCTGAAATTTTACCACGCGAAGACATGCCTTATCTTCCTGATGGAAGCCCTTTAGATTTAGTGTTAAACCCTTTAGGTGTTCCTTCTCGTATGAACGTAGGTCAAATTTATGAGTGTTTACTTGGGTTTGCTGGAAAGTTTTTAGGCGAACAATATAGAATCACACCTTTTGATGAAAGTTATGGTCCTGATGCTTCACGCAGTTTTGTTTTTGAAAAATTATATAAAGCAAGCTCTCAAACTGGTCTATCGTGGATTTTTAAACCAGAGAATCCTGGTAAAATTCGTTTATACGATGGACGTACTGGCGATCGTTTTGACCAAGCTATTACAGTTGGGCGAGCTTATATTATCAAACTAGTCCATTTAGTTGATGATAAGATGCGCTCGGTAGGGCCGTATTCATTGATTACACAGCAACCATTAAAGGGTCGTTCGAAACAAGGTGGACAAAGATTAGGTGAAATGGAAGTTTGGGCAATTGAAGGTTATGGTGCTGCTTTAAATCTTTTAGAGCTTGTAACGATCAAATCGGATGATATAGTAGGACGTACTACTGTTTGGGATTCGATTTGTTTTCCAGCTTCTTTTAAACTTTTAATTTGTGAACTGAACGCCTTATGTTTAAATTATCTAGTAACTATCAGTATGGCATCACCCGAGTTAATTCGCCAGTGGGCACCAAATGGTCAGGTTTTGAATGCTAATACATTGCATTATAGCACTTTGAAACCAATCAAAGGGGGGTTGTTTTGTGAAAGAATTTTTGGGCCAATCAATGATTTTGAATGCGCTTGTTTTTGTCCAGAGTGCGATGTTGAATACACTTGGTCTGACAAAAGAAGACATCAACTAGGCTATATTCAACTAGCTATTCCTGTAACTCATATTTGGTATTTAAAATTTAGGAGTACTATTTCGATTTTATTAGAAAGCATTGCTTATGAAAAACAGAAAAAGAAAAGAGAGAAAGAAAATGAACCAGGTTCTTTTCTTACACTTTTTGAATATTCCTTTTTTATTTCTTACCTTCCTGTTTTACCCCCTGGGTTAAGACCAATTCTTCAAATTTCGACTGATTTAAATCGCCTTTATCAAAAAGTTGTTTATCAAAATGAGAGATTAGCTCAAAAATTACTTCAAGAAGCAGTTGATAATCTTCTTGAAAATGGAAAAGGTCGTGGAAGACCTTTGAAGTCGTTAAGTGATTTGCTTAAAGGAAAACAAGGACGTTTTCGTCAAAATTTATTAGGGAAAAGAGTGGATTATTCAGGTCGTTCAGTAATCGTGGTTGGACCGAAATTAAAGCTTCATCAATGTGGCCTTCCAAAAGAAATGGCTTTGGAATTGTTTATGCCTTTCTTACTTGCTAGCGGTAGAACTGCAAAAAAGATAGATACTTTTCATCATTTAAAAAAAGTTGTGATTTTATTAAACCGTGCACCCACTTTGCACAAAGTTGGTTTTCAAGCTTTTCGACCAATATTAGTTGATGGAAGAGCAATTTTAATTCACCCATTAGTTTGCCCTGGATTCAACGCTGATTTTGATGGTGACCAAATGGCTGTTCATGTTCCTATTACACCTCAAGCCAGAGCTGAAGCTTTTAAATTCATGTTATCCCAGAATAATCTTTTATCGACCGCTACAGGTGAACCAGCTCTTTTACCGAGTCAAGATATGGTTTTAGGGATTTATTATTTAACATTTTTTAGTAGTTTTGATGAAGTTCATACAAATATTTGGCAAAAAATTGAATTAAGAATTCATTCCACTGTTCTTTGCACGACACCTGGAAGAGTTTTATTTCATTTTTTAAATTGTAGTTTTGATAAAGGGCGTTTAAAAAGTTACATTTTTTGGTGTTTTCGTCATTATGGTCAAAGACGTACAGTAAATTTACTTGCAGAATTGAAAAGCCTTGGATTTGGTTATGCAACAAAAGCTGGAATTTCAATAAGTATTGATGATTTAAAAATTCCACCAACAAAAGCAAAGCTTTTATCATCAGCAGAACTCGACCAAAAAACAACAGCCCTTCAATATGAAAAAGGTCAAATCACAAATTTAGAACGTTTTCAAAACGTTTTAGAAACATGGCATAATACCAGTGAACTTTTGAAAGAAGAAATGATTAACCATTTCAAAGAAACGGATGTGTTAAATCCTGTTTATATGATGGCTTTTTCAGGAGCTCGTGGAAACGTTTCGCAAGTACGTCAACTAGTAGGTATGCGAGGATTAATGTCAGATCCTCAAGGCCAAATTTTAGATTACCCTATTCGAAGTAACTTTCGAGAAGGTTTAACTTTAACAGAATACGTTATTTCATGTTACGGAGCAAGAAAAGGTGTGGTAGATACAGCTTTACGCACAGCTGATGCTGGTTATTTAACACGACGCTTAGTTGATGTGGCGCATCAAGTTGTAGTCTCAAATTTTGATTGCGGGACTCAAAAAGGCCTTCTTTTAATGGAAAAAAAACTGTTTCCACTAAACCAGCGTTTACTAGGACGCGTTTTAGCAGCTGATTTTTCTCGCAATACAGAAATTAACGAAGAATTAGCTACAAAATACGTTCGTTCGCCTTTAGGTTGTAAATTATGCTATGGTTGGAGTCTTTCAGACGGCCAATTAGTTTCAGTAGGTGAAGCAGTCGGAATTTTAGCAGCACAATCAATCGGGGAACCAGGAACGCAACTAACAATGAGAACATTTCACACAGGTGGTTTTTCAGGTGAAGATATAGAACAAATCACAGCTTCTTTTGATGGAAAAATCGAATTTCCAGGTTCAATGGTTCGTGATTCACAAGGTAAAATCGTTTTTTTAACAAAAGGAAAAGGTGAATTAATCCCAGAATCATCCCTTTTATACGTTAGAAACAAACAAAAAGTCATAAAAGGTGAGCTAGTAGCAAGACTAAAATCAAAAATCGAAGGTGAAGTTTGTTATGCTGACGGTTCCATTTCATCAGGTGATTTTTTAAATGAAAATTGTAGTTGGATTTATATTTTGACTCGTTCTGGTCAGTTTGGTGGCCGTCTCATTCATATGAATAGGACAACAATTCGAAAAGCTCAACCTCTTTCACCAAAATGTGTTTTTCATGCACAGAATGGAGAATTCGTTTCTCAAAATGTGCCTGTTTTAAGTTTACCCTATTCTAAAAAGAAAACTGGTGATATTGTACAAGGTATTCCTAAAATTGAACAACTTTTTGAAGCATCTTTTGCAGGTGAAAAAGAAGAAGATAGTAAAATTCTTTATGCTGTTCGTAAAGCAATAAAAATTGTGTCTACTGTTTTAGCTAACTCAATTCAACGTGTTTATCGTTCACAAGGTGTAAGTGTTTCTGATAAACACATCGAAGTTATTGTGAAACAAATGACCAATTGTGTGCAAATAATTACTTCGAATTTTTTCCGTGGTGAACTTTCTGAAAGCTGGTATCCTCTTTTATTAGGGATTAGTAAAGCATCCTTACAAGTAAGTTTCTTATCTGCTGCTAGTTTTCAATACACCACACGTGTTTTGAAAAACGCTGCTTTTGAAAGAAAAATTGATTTTTTAAATGGGTTAAAAGAAAATATTATTATTGGAAATATTATTCCTGCAGGCATGTCAAAACAGTTAAGAAAAAAAGCAAAAAATAAGGTTTACCGTGGTGTTGTGCACATTCAAACAGGATTTAACAATACCCTTATTAGTATTACAAATGTGAAAGGGGATGTGATTTGCTGGAGCTCAGCAGGAGCCTCTGGTTTGAAAGGAAAAAGACGTTCAACTGCTTACGCTGCAAAATTAGCTTCAGCAAATGCAGCTCGTAAAGATTCTGTGAAAGATGTGAAAGTCATGATTAAAGGTCCTGGTGCAGCTCGTGAAACAGCAATTCATGAAATTTATAAAGCAGGGATGAAACTTATAGTTATTCGTGAAAAAACTGGAATTCCACATAATGGGTGTCGTCCTCCAAAAAGAAGACGTATGCCTACTATTCAACAACTTATTCGCTCAGCAAGAACGAAACAAACTAAAAACACAAAAGCACCTGCATTGAAATCTTGTCCACAACGAAGAGGAATTTGTTTACGCGTTTATACACAAACTCCTAAAAAACCAAACTCAGCACTACGAAAAGTAGCACGTGTACGATTAAGCTCTGGGTTTGAAGTTACTGCTTACATCCCTGGTATTGGACATAACTTACAAGAACATGCTGTAGTTCTTGTGCGTGGAGGTAGAGTGAAAGATTTACCTGGTGTTCGCTATCATATAGTGCGCGGAACACTCGATACAGCTGGTGTTAAAAACCGTGTTCAGAGTCGTTCAAAATATGGTGTTAAAAAAATGGCAAAAAAAAGTATGATTCAACGTGACTTAAAACGTCAAAAATGTATTATTAAATACGAAAAACGAAGAATGGCATTAAAAAAACAAATTAAAGAAGCTTCAGTGATGAAAAACAGGCTTTTTTTGAGTCGAAAATTACAAACTTTTCCACGAAATAGTTCAAAAGTTCGTCTTCGCAATCGCTGTTTAATTACTGGACGCCCCACTGGTTATTATAGAGATTTTGGGCTGTCACGCCATGTTTTGCGCGAGATGGCTCATGAAGGGTTATTACCTGGTGTAGTGAAATCTAGTTGGCCTATTATTCCACCAAAACGTAAATTTGTAGATTATAAAAATAGAAGCTTATTACAAGAATATATTAGTTTTGATGGAAAAATTTTGCCTAGAAGAAAAACAGGAATTACAACAAAACAACAACGTTATTTAACAAAAGCTATTAAAACAGCTCGTATTCTTTGCTTATTACCGTTTAAAAAAATGACACGATCTCTTAAAAAAGGACCTTTTCTGGCTGCACATTTGTTTGAAAAAATTCAAAAACTGAACTCTAAAAGAAAGAAAAAACTTATAGTTACTTGGTCTCGTTCTTCAACGGTCGTACCTATTATGATTGGACACACAATTGCAGTTCATAATGGGCGAGAACACATTCCTGTTTTTATTACAGATAAAATGGTTGGGCATAAACTTGGTGAATTTTCACCAACACGTACATTCCGCGGTCACGCTAAAGATAAAAAATCAAAAAAAGAAATGCTTAAAAGAAACGTACACTATGGGGACAAAACTGTTACATGTAACCCTGAAATGAAAAAATTCACTAGAGGAAACTCTTTTATTAGTTTGTTTCAAACACGTCGTTATCTTATTCGCGCTCTTTGGTTATTAACAAAATATGCATACCAGAAACGACCTATGTTATTCGTTGGTACGAGTCGTCCTTCATCTCGTCCAGTTGCCACAGCTGCTTTAAACACAAAATCCTTTTTTGTAAATGTACGTTGGCTTGGTGGTATGTTAACAAACTGGAAAACAATGCGAAAATTAATTAAAAAATTGAAAAAATTCACAAAATTAAGACAAAAAAAAGAAATTGCTGCGCGTAAAAAAGAAATACAACGTTTGGAAAAATACTTAAAAGGGTTGAAAATGCTTCGAACTGTTATTATGGCAAGTCAAAAAAAAGAAAAAAGTGCAGCTTTAGAATGTCAAAAAATGGGAATTTTCAATATGACTATTGCTGACACTGATTGTAATCCGAAGTTAGCTGATTTTATTATTCCGGCAAATGACGATTCTTCAACATCTATTAAGTTTCTTCTTTTTTATTTTGCAAAAGCAATTTTAATTGGAAAAATGGGTCAAAAAATTCATCCGTTTGGTTTCCGTGTAGGAATTACTCAAAAACATTATGCTCGTTGGTTTGCTAGTCCTGATTACCCTCAATATGTATTGGAAGATTTTTTAATTCGAAAATCTCTTTATAAGTTGTTAAGAGTTGTTCATATTAAAATCGAAATTCAAATAAAAATTTATGCTGGTCAAAATTCGATTGAATTTGTTGCTGTTTGTTTAGCTAATTTTATTGTCGAAAAACTTCAAAAACGTTTTTCATTTAGAGGTTCAATGAAAAAAAAAGGAATTAAAATTCAAATTGCTGGTCGTTTAAATGGCGCTGAAATTGCACGTACAGAATGGATGCGTGCTGGAAGAGTTCCTTTACAAACTTTAAAAGCAAAAATAGATTATAGCTATAAAACAGCTAGCACTATTTATGGTATTTTAGGTGTGAAAGTTTGGCTTTTTATGTCTAGATATTTAGGACCTCGTTTAAGAATTACACGTACTCTTATTGGATTCACTCGAAAAAAAGTGATTCCACCTGGCCAACACTTTCTAATTCGTTTAAAATTCAAACAAAGACTTCGTTATTATTATGGGATTACTGAAAAACAACTCTTCAACTACGTAGAGTTAAAAGGCTCGACTGGACTTGTGCTTCTTCGTTTATTAGAAATGCGCTTAGATAATATTGTTTTCAGACTTCACATGGCTCCAACTATAGCAGCTGCTCGTCAGTTAATCAGCCACGGTCATATTTTGGTAAATAAGAAAAAAGTAACGATTCCTAGTGCTCAATGTAAACCTAAGGATTTGATTACCGCTGCACCAAAAATTCGTTCGATGGAATTGGTAAGCCGTTTCCCTCCACATTTAATTATCGAACGTTTAATTGTTGAATATTATATTCTTCGTAAAAGTCCGATTCAAAAACGTGTTCTACTTCCAGACCCTGTTTACAATAGCTTATCAGTTCAAATGCTTGTGAATCGTGTTTTAAAAAGTGGTAAAAAATCGGTTGCTTATCGAATTGTTTACTCAGTCTTAAAAAAATTAAGTGAAAGTACTAATGAAAACCCTGTTTTCGTTTGGGAAAAAGCATTAAGTAACGTTCAACCGCGTGTTGAAATCAAACCGCGTCGACGTGGTGGTGCTATTCAACAAGTTCCTTATGTAGTAGCACAAGCAACGGCTATTCGTTGGGTTTTACTTGCTTGTCAAAAACGCTCAGGAAAAGACATGATAACAAAACTTTTATCAGAAATTTTAGAAGCTTCTAAAAAAAGTGGAGCTGCTTTCCGTAAAAAAGAAGAACTTCATAAAACAGCATTAGCTAACCAAATGAATGCTCGTAAGGTTAACGACACAATTAGTGATATGCTTACCCGCATTCGAAATAAGAGCTTAGTAAAAAAAAGAACAGTTGTTGTTCCTTTTACTAGATTAAATCTTAAAATTTCTGAGATTTTAGAAAAAGAAGGATTTATTCATTCTTTCAAAATTTCTTTAAAGAAGGTTTCTTGTATCACGAATCTTAGACGTATTAGCAAACCAGGGTTACGTATTTATGTGAACCATAAAGAACTCCCTCGTATTTTAGGAGGTGCTGGGATTGTTATTTTATCAACATCTAAAGGTGTAATGACTGATAGAGAAGCTCGCTTTAGAGGAATTGGTGGTGAAGTTTTATGTTCAGTTTGGGGGCGTCGTAAAGAAGCAATCGCTCAAGTTCAGCTTTTACCATTTTTCATTAATGGAGTTCCTCAACAAAATCCACGATCGATTTTTGCAATTAATGCACCAATAACAATTGTAACAGTTAGAGGGGGAGGTTTAGTTGGGCAGGCTGATGCAATTCAATTAGGAGTAGCAAGAGCACTTTGTCAAAAGTCCTTCAAAAAATTGGGGTACTTAACACAAGATTCTCGTGTTAAAGAACGTCGAAAATACGGTTTAAAGAAAGCTCGTAAAGCTTCACAATATCACAAAATGGCAAGAGCAAAATTTGAACGTAAAAAACCTCACGTGAATATTGGGACTATTGGTCACGTTGACCACGGAAAAACAACCCTAACTGCAGCTATTACAATGGCTTTAGCTTTAACAGGAAAAGGAAAAGGGCGTAAATATGATGAAATTGACTCTGCACCTGAAGAAAAAGCTCGTGGGATTACAATTAATGCAGCACACGTTGAATATGAAACAGAAACCAGACACTATGCTCACGTTGACTGCCCAGGGCACGCTGATTATGTGAAAAATATGATTACAGGGGCAGCACAAATGGATGGCGCAATTTTAGTTGTTTCAGGTGCTGACGGACCTATGCCTCAAACAACAGAGCACGTGCTTTTAGCAAAACAAGTAGGTGTTCCTGCTATCGTTGTTTTTCTAAATAAAGCAGACCTTGTTGATGATAAAGAGTTATTAGAACTAGTAGAATTAGAAGTTCGTGACATTTTAGAAAAATATGGTTTCCCTAGTGCAGAAATTCCAGTTGTTAATGGTTCGGCTGTTTTAGCTTTACAAGAGCTAACTTCAAACCCTCAAGGTGAGAATCCTTGGGTTGATAAAATTTATGAACTAATGGAAACAGTTGATAAACACATTCCTCTACCAGCTCGTGAAATGGACAAACCTTTCTTATTAGCTGTAGAAGACGTTTTTAGTATTACAGGGCGTGGTACAGTAGCAACTGGCCGTGTTGAAAGAGGGACTGTAAAAGTTGGTGATTCAGTAGAAGTGGTAGGTTTAGCTACAAAAACAAGTACTGTAACAGGGATGGAAATGTTTCAAAAAACTTTAGATGAAACAATCGCTGGTGATAACGTTGGTATTCTTCTTCGTGGGATTAACAAAAAAGACATCGAACGTGGGATGGTTATTGCTAAACCAGGAACAATCACACCTCATACAAAATTCGAAGGTCAAGTTTATGTATTAACACCAGAAGAAGGTGGTCGTAAAACTGGTTTCTTTAAAGGCTATCAACCGCAATTTTACGTGCGAACAACTGATGTAACTGGAAAAATCGCTTCTTCAACAATGCATTCAATGGTTTGCCCTGGTGATTATGTAAATATGGTGGTAGAGCTAATCACACCAATTGCTATCGAAAAAGGGATGCGATTTGCAATTCGTGAAGGTGGCCGTACAGTAGGTGCTGGTATGGTAAACCGTATTACCCTAGTTACAGCCTTAAAAGATTATGTTGAGGTTGTCCATAAAGTCACTCTTTTTGCTTCTTTTTTTAGTAATCAAGGTACCCTCGATTTTTTAAGCTGGCCAATCGTTGTGCCTCAAATGGCTTCAGCCTCTGAAGTTTCAGTTTTTTTAGACCAAAAGTTCCTTATTGGTTTCACAAATAGTCTTTTTTTATGGATTCCAACCTCAGCAGCGACTTTTCTTTGTTTAAGACGATTTGCAATGCAAGGAATCGAAGCTGGTTACGCTGCTGCTTTAGGAACGATGGCTGCAAATTTTCTATGGTTAGCAAGCGTTGTTTTAGGGTTAAGATTCGTTCTCGTCCCTTGGATGAGTCTGGACTTAGCTCGCTATTGTTTAGGTTTCCTTTTATTAATAAAGTATTTTTGGGACATTTTTTGTTTTTTTTTATTAGCATTAACTGAGCAAAGTAGTCTTTTTCCTTTTTTATCAAATTTCACTCCATCAACTCAATCCAATGCTATGTTTATTTTCTATTTATTAGGTCTTTTGATTGGAAGTTTTAGCTGTATTCTTTTAGTACGTACTATTCACTTTTTCTTTCAAACCACTACTTTCATTTTTGCTTGTTCAAGTCTTCCGTATTTAGGAATTGAATATGCTATTACCAATCCTTTAGGTTTTGTTCCCAATGATTCTTTTTATGAAGATTTACATTATGGTGCTGATTATGAATGGTTACGTGAAGCATGGATTAAACACCAACACTACGACGATGAATTATGGTCAGTTCTGATGAAAGCAGATGTTGACACCTTTATGAAACGTCAACCTTTTTCACATTTTTTGACACCAAATGAAGAACGTCTCTTACACTTACGTCGTTTCCTTTTATTTGAACATTATGATAGTTTGCGTTGGGGCAAAAGCTTCACCAGTCGTCTTTACAACCAACAATTTAAAGGGACTTTTCATAAAGTTCGTCATTTATTCTCATTCAAATTTGACCAACCATTATATAACCATGAAGAACCTTTTTACGCTGGTTGGGATGAAAGTTTAAGAAAATTTGTAATTACCAATCGTTTATTATCTAGACTTTATGATGTTCGTGGTGGGTTTGTTTGGCCG------ATGGAAACATTATTACAACTTTTTGCAATTTTTTTAATCGTTACAGCAGGTCCTGCGGTTGTTGTTTTAGCTGCTACTCGCAGTGGTAATATGCCAAGATCACAAAGAAATGATAATTTTATTGATAAAACGTTTACTGTAGTTGCTGATATTCTTTTAAAAGTTTTACCTACTTCTAGACGCGAAAAAAGAGCTTTTTCTTATTACCGTGACGGAATGTCAGCACAGTCTGAAGGTGAATACGCAGAAGCTTTACAAAATTACTATGAAGCAATGATTTTAGAAGTAGATGCTTATGACCGAAGCTATATTCTTTATAATATTGGGTTAATTCATACAAGTAATGGTGAGCATGCACGTGCTTTAGAATATTATTACCAAGCTTTAGAAAGAAATCCTTCTTTACAAAGTGCTTTGAACAATATTGCAGTTATTTATCATTACCGCGGAGAACAAGCTATTGAGAAAGGCCAGGCTGAAATTTCTCGAATTTTATTTGACAAAGCTGCTGACTATTGGAAAGAAGCTATTCGTTTAGCTCCTACTAATTATATTGAGGCTCAAAACTGGTTAAAAATGACTGGTGTTCGCCGTTATGTGATTTTAGGTTCTAGGCGATTAAGCAATTATTGGTGGGCTACTGTGCTTTTTTTAGGTGCTTCAGGTTTTTTATTAACAGGTGTTTCCAGCTATCCTTTTTCTTTACCACAAGGATTAGTAATGTCATTTTATGGCATTTTAGGTGTGTTACTTAGTTTCTATTTATGGTTAACTATTTTATGGGATGTAGGTGGTGGTTTTAATGAATTTAATAAAAAAGATCGTGTTTTTCGTTGGGGCTTTCCTGGAAAAAGTCGCTGTATTGATGTTTCATATTCAATAAGTGATGTTGAAGCAATTCGTGTAGAATTGAAAAATCCCGAACGAACAATTTTTTTACGAAAAAAGGAAATTCCATTAACTCAAGGACAACCTTTAACTTTAGAAGAAATTGAAAAAAGAGCTGCTGAATTAGCTAAATTTTTAAAAGTTTCAGTT
	Stigeoclonium_helveticum_UTEX_441          ---ATGAAAATGCGTCCAGAAGAAATTAGCAGTATTATTATGAAACAAATTGAGCAGTACAACCAAGAGGTACAAGTAGTAAATTTTGGTACTGTTTTCCAGGTTGGTGATGGTATTGCACGTATTTATGGATTAGAAAAAGTAATGGCGGGTGAATTACTAGAATTTGAAGATGGAACAATTGGTATTGCTTTAAATTTAGAAGCAAAAAATGTTGGAGCAGTATTGATGGGTGATGGTTTAAAAATTAAAGAAGGTAGCAAAGTTCGTGCAACTGGTAAAGTTGCGCAAATTGCTGTGGGTGAAGGTTATTTAGGTCGTGTTGTTGATTCTTTAGCGCGTCCAATTGATGGTAAAGGAGATATTGCTTCGGATGACACACGTTTAATTGAATCACCTGCTCCAGGGATTATTTCACGTCGATCAGTACATGAACCACTACAAACAGGATTAATTGCTGTAGATGCAATGATTCCAATTGGTCGTGGCCAACGTGAATTAATTATTGGTGACCGTCAAACTGGTAAAACAGCAATTGCTATTGATACTATTTTAAACCAAAAAGGTAAAAATGTTATTTGTGTATACGTAGCTATTGGCCAAAAAGCATCTTCAGTTGCTCAAGTTGTAAACACATTAAGAGAACGTGGCGCACTTGATTATACAGTTATTGTTACAGCAAATGCAGATTCAGCAGCAACATTACAATATTTAGCACCGTATACAGGTGCAACTATTGCAGAATATTTTATGTATACAAATCGTCATACATTAGTTATCTATGATGATTTATCAAAACAAGCTCAAGCATATCGAGAAATGTCTTTATTATTACGTAGACCTCCAGGACGTGAAGCTTACCCAGGAGACGTTTTCTATTTACATTCTCGTTTATTAGAGCGAGCAGCAAAATTGAATGATGCATTAGGTTCAGGAAGTATGACTGCTTTACCAATCGTAGAAACTCAAGAAGGTGATGTATCAGCGTACATCCCTACAAACGTGATCTCTATCACAGATGGTCAAATTTTCTTATCAGCAGATATTTTTAATTCGGGTGTTCGCCCCGCTATTAATGTTGGGATTTCAGTGTCTCGTGTAGGTTCAGCGGCGCAGCCTAAAGCTATGAAACAAGTAGCGGGCTCATTGAAGCTTCAACTTGCTCAATTTGAAGAGCTTCGAGCTTTCTCGCAGTTCGCATCAGACCTTGATCAAGCTACGCAAAATCAATTAGCTCGTGGAGCTCGTTTAGTTGAAATTTTAAAACAAGCACAAAACTCTCCGTTAGGATTAGCTGAACAAGTAGCATCGATTTATGCTGGAAACAATGGTTACTTCGACAACTTACAAGTTTTACAAGTTCGACCTTTCTTAATTGGTTTACGTCAATTATTAGCCACTAAATATTCATATGGTGAAATTGTTGCTGCTCAAACTTTAACGCCAGAAGCTGAAACAATTTTAAAACAAGCTATTACAGAATATTTAGATGAAATGAATATTTATACTAAAAATACTGGTCGTCTTATTCAAATTATTGGTCCTGTTGTAGATATTGCTTTTCCAGCTGGGAATGTTCCTAATATTTATAATGCGGTTGTAATCAGTGGAAAAAATACAGCAGGTGAAGACATGTGTGTTACATGCGAAGTTCAACAGCTTTTAGGAGATCGTTGTGTTCGAGCAGTAGCTATGAATCCAACAGAAGGTTTAATGCGTGGTATGGATGCTACGGATACTGGTACACCATTAATGGTACCTGTAGGAAAAACTACTTTAGGTCGTATTTTTAATGTATTAGGCGAACCAGTAGATAATCTAGGTCCAGTAGAAACACAAAAATTACCGATTCACCGTTCTGCTCCAGCATTTACAGATTTAGATACACGTCTTGCAATTTTTGAAACAGGTATTAAAGTTGTTGATTTATTAGCACCTTACCGACGTGGTGGTAAAATTGGTTTATTTGGTGGTGCTGGTGTAGGAAAAACTGTTTTAATTATGGAATTAATTAATAATATTGCAAAAGCACACGGTGGTGTATCAGTTTTTGCTGGTGTTGGTGAACGTACTCGTGAAGGTAATGATTTATATATGGAAATGAAAGAATCAGGTGTAATCAATGAATCAAATTTATCTGAATCAAAAGTAGCTTTAGTTTATGGTCAAATGAATGAACCACCTGGAGCGCGTATGCGTGTAGGTTTAACAGCACTTACTATGGCTGAATATTTCCGTGATATAAATAAACAAGATGTATTATTATTTATTGATAATATTTTCCGTTTTGTTCAAGCAGGTTCTGAAGTGTCAGCTTTATTAGGTCGTATGCCAAGTGCTGTAGGTTATCAGCCGACTCTTGCAACAGAAATGGGTGGTTTACAAGAACGTATTACTTCAACAAAAGATGGTTCTATTACTTCTATTCAAGCCGTTTATGTTCCAGCTGATGATTTAACAGATCCAGCTCCAGCAACAACATTTGCTCACTTAGATGCAACAACTGTATTATCACGTGGTCTAGCAGCAAAAGGTATCTACCCAGCTGTTGATCCTTTAGATTCAACATCTACTATGTTACAACCTTGGATTGTAGGCGATGAGCATTATGCTTGTGCTCAAAAAGTTAAAGAAACTTTACAAAGATATAAAGAATTACAAGATATTATTGCTATTTTAGGGTTAGACGAGCTTTCAGAAGAAGATAGATTATTAGTTGCTCGTGCTCGTAAAATTGAACGTTTTTTATCTCAACCTTTCTTTGTAGCGGAAGTGTTCACGGGCAGTCCAGGAAAATATGTAGCGTTGGCTGAAACTATCCGTGGTTTTAAAATGGTTTTTGCAGGTGAATTAGATTCACTTCCAGAACAAGCATTTTATTTAGTAGGTTCTATTGATGAAGTTATTGCTAAAGCAGCAGCTTTAACAATGAGTTTACAAGTTTGTGTTATGACTCCAGAAAGAATTTTTTGGAATGGACAGTCAGAAGAAATTATTTTACCTACTAATACTGGGGAAATGGGAGTATTAAAAAATCATGCTCCTATTATAACTGGTTTAGATGTTGGTGCAATGTTAATTGAAAAAGGTTGGACGTCAGTAGCTATTATGGGTGGATTTGGTATAGTAGGTCAGAATCGTGTTATATTACTTGTTAACGAAGCTGAATCTGCAGACACAATTAATGCTGAACAAGCAGAATCTGATTTTAATAGTGCTAAATTAGAACAAGCTCAAAGTACAAAACAACGTGTTGAAGCTAATACACAATTCAAACGTGCAAAAGCTAGATATCAAGTGGTTGGTTTTGGATTGAATGATAATATTTTAGAAACAAATGTTATCAATTTAGCTGTTGTTGTAGGTGTTGTTGTTTTTTTTGTTGGTAAAAATTTAACGTCGATTCTTGAAAATCGTCAAGAAACTATTTTAAATAATCTGCGAGAAGCAGATCAACGAGCTAGTGAAGCAAGAGAAAAATTTAATAAAGCAAAAGAACAATTAGAACTTGCTGAACAAAAAGCAAAACAAATTCGTTCAGAAGGTTTATTAAAAGCCACAACGGAAAAAAATAATTGTTTAACTCAATATGAGCAAGATTTAGCTCGTTTAGATGAATATAAACAAGAAACATTACAGTTCTATCAACAAAAAGTTTTTAGTCAACTGTATGTGTCTTTAGTTTCAAAAGCATTACAAAAAGTAAAACAAAAAAATCAATTCCATATTACCGTTAATAATTTCTTTATTGCTCGTTTTACAATGAATCCTATTATTGCTGCTGCTTCTGTTATTGCTGCTGGTTTATCTGTTGGTCTTGCTGCTATTGGTCCTGGTATGGGTCAAGGTACAGCTGCTGGTTATGCGGTTGAAGGTATCGCTAGACAACCAGAAGCTGAAGGTAAAATTCGTGGTGCTCTTTTATTAAGCTTTGCTTTCATGGAATCGTTAACTATTTACGGTTTAGTTGTTGCATTAGCTTTATTATTTGCTAACCCTTTTAACCCATTATTTGAAATTTCTGAAGTTTCAGTAGGTGAGCATTATTATTGGGAAATTGCAGGATATGAAGTTCATGGTCAAGTACTATTAACATCGTGGTTTGTATTAGGAACTGTTATTTTATTTGGATTAATTGCCAATAAAGATTTAAAACCAGAAGGTCTTCAAAATTTCTCAGAATTAGTTACTGAATTTATTCGTGATTTGGCTAAAACACAAGTTGGTGAAGAATATTTAAAATGGGTTCCTTTTATCGGTACTATTTTTATTTTCGTTTTAGTATCTAACTGGTCTGGTGCATTGTTACCATGGAGATTAATTGAAATTAATGGTGAATTAGCGGCTCCTACAAATGATATTAATACTACTGTTGCTTTAGCTTTATTAACTTCAATCTCTTATTTTTATGCAGGTATCCGAAAAAAAGGATTAGGTTATTTTAAACGCTATGTACAACCTGCTGTGTTTTTATTACCAATTAACGTTTTAGAAGATTTTAGTAAACCATTATCTTTAAGTTTCCGTCTTTTCGGAAATATTCTAGCAGATGAATTAGTGGTAGGTGTATTAGTAGCTCTTGTACCTCTTATTGTACCAATTCCGGTAATGTTATTAGGAGTTTTCACAAGTGCGATTCAAGCTCTAGTTTTTGCAACATTAGCTGGTGCTTATATTGGAGAATCTGTAGAAGATGAAAATTTTATGGCAAATTTATCCTTTTGTTTATTATTTTTAACCCTTTATTGGATGATTCTAGCGAATTTATCTCTTTTTCTTTTATTAGCATTATGGAAGGACTCTGGTCATTTTCCTTTGAGTAATTTATATGAATCTCTAATATTTTTATCGTGGAGTTTAACCTCGATTCAGATATTTGGTGCTATTATTGCCCTTACAGATGCTTTTGCTACTTTTAGTTTACCCCAAGAAATGCAAAAAACTTCAGCTTTAGTTCCAGCTCTGCAATCAAATTGGTTAGTTATGCATGTAACTATTATGATTTTAAGTTATGCCGCATTAATTTGTGGTTGTTTACTTTCAATTGCTTTTTTAATCGCTAAAAATTTAGATAATTTAAGTTATCGTGTTTTAGGTATGGGTTTTCCTCTTTTAACAATTGGTATTTTATCTGGCTCAGTATGGGCAAATGAAGCATGGGGTTCTTATTGGAGTTGGGATCCAAAAGAAACTTGGGCTTTATTAACATGGTTGGTTTTTGCTATTTATTTACATACTCGTTTAACAAAAGGTTGGCAAGGTAAAAAACCTGCCATTATAGCTGCATTTGGATTTATTGTAGTTTGGATTTGTTTTATAGGTGTGAATCTTTTAGGAAAAGGTCTTCATAGTTATGGCTGGGAAAAAATAGGTTTAATTCCGCGTTCTATAGTTCGAATGTTAGATCGTTTTTATTATCAAATTTATGGAACAGCTGAACCTTTAGTTAAACAATTTCGATTTTCAAAATATTTATTATTAACTAGTGTTAAGTCTTTATTTGTTGTTTTATTCATTCCCTTTTTTATTAATATTTTTACAAAAATTTATGTTTTTCGACCTTTAGTCGAATATTTTTGGGATCAAACAGAAATTTTTTTAAATTATGAATTGCAAGAAAAAGCTTTCTCTGAAATTCGGAATTTTGAAGAAAAAATGTATTTTGATTATTTACGTCAAAAAACTAGAGAGTTATATAATAATGAAAGTATTTCTGCAATAACAAATTTATTAGCAGATTTTATGGGGTTATTTATTCTATTATTTTTACTTGTTAATATGAAAATGTCTTTAATGAATACAACAGCCTTTTTATCTGAATCTTTTTTTAGTTTAAAAGATAGTAAAAAAGCATTTTTAATGTTATTGTTTACAGATTTATTAGTTGGTTTTCACTCACCTAGGGGTTGGGAAGTTATTTTTCATTTTTTATTTGAACATTTTGGTCTACCTGAAAACCATAATATAATCTTTTTACTAGTAGGCACATTTCCAGTACTTTTAGATGCATTGTTCAAATATTGGATATTCCGTCATTTAAATCGTCATTCACCAGCCACGGTTGCAACCTTTCAAGCCATGGTTGAAATGCCAATTGGTGTTCCGAAAGTTCTTTATTATTGGGATGATGAGCTACCTTTACAATGGGTTGATTTATATCATTTAATTTTTAGAAGAAGATTAGTTTTTGTTATGTCTGAATTAGACCAAGATTTATGTAACCAGATTGCTGGTATGATGGTTTATATTCATTTTGAAGATAAAAGAGATGAATTTGTTTTTATTAATTCAACCGGCGGATCTGTTAGTAGTGGTATAACTATTTATGATGCTTTACAATTCGTGAAAACAGGTGCAGTGACAGTTTGTTTAGGGATGGCTTTTTCCGCAAGTAGTATGGTATTGGCGGGAGGTAACATAGGACATCGTTATGTTGCAGAAGGTGCACACGTTATGATTCACCAACCGGGTGGAATAACAGGGCAAGCGTCAGATGTTTTATTAGACGCGTATGAAATCTTAAGAATTCGTCGTCAAGTAGCGACAATTTATTCTTTATGTTCAAAACGTGCTTTAAGTGAAGTTTTAAAAGATTTAGATCGTGATAATTTTATGACGCCACAAGAAGCAGTAGATTATGGTTTAGCCGACGAAATTCATAAAGAATTTCCCGTTAAAAATTATTTGTTGGTTAACGAATCTGTTCAAGCTTTAGCTGCTGAAATTGGAATGAAATTATTTATGGAGGATGCTAAACGTGAGAAATTATTTGATATCGCTCAAGCAAACGTTCCTGCCCTTGTTTTTATTGAAGATATTCATGTTATAGGATCGAAAACAAAAATGAGACTCGTAAAAGATTTAATTCGATTATTTGAAAAAAATTTTATTGTTTTTGCAACTACCAATAAATTATCTGATCCCTCTTTGCGTCGACCTGGCCGATTAGAAGAAATTATTTCTACTTTTTTACGTTTTTCTTCAAAAGTAGGGATAAAAAATGTAAGTAATTTACTAATTTGGCATTTACGCAATAAATATTTTCATATTGCTGATCAAAATCGTCTTGATTATTTATCTAAATTATATTCTGAAACAATGAGTAAAGTGTATGATTGGTTTGATGAGCGTTTAGAAATTCAAGCAATTGCTGATGATATTTCAAGTAAATATGTTCCACCTCATGTTAATATTTTTTATTGTTTAGGTGGTATTACATTTACTTGTTTTTTAGTTCAAGTAGCTACTGGTTTTGCAATGACATTTTATTACCGACCAACAGTTGTAGAAGCTTTTGCTTCGGTTCAATATATTATGACAGAAGTAAATTTTGGTTGGTTAATTCGTTCAATTCATCGTTGGTCAGCAAGTATGATGGTATTAATGATGATTTTACATGTTTTCCGAGTTTGGTTAACAGGAGGGTTTAAAAAACCAAGAGAATTAACTTGGACTACTGGTGTAATTATGGCTGTTTGTACAGTTTCATTTGGTGTAACTGGTTATTCATTACCTTGGGATCAGGTGGGTTATTGGGCTGTAAAAATTGTAACAGGTGTTCCAGATGCTATTCCAGTAGTAGGACCAACTATTGTTGAATTGTTACGTGGTGGCGTAGGTGTAGGCCAAGCAACACTTACTCGTTTCTATAGTCTTCATACTTTTGTATTACCTTTATTAACAGCTGTTTTCATGTTAATGCATTTTTTAATGATCCGTAAACAAGGAATTTCTGGACCTATGGCAGTTATTAAAAAACCAGATTTAAGTGATCCTGTTTTAAAAATGAAATTGGCTAAAGGTATGGGGCACAATTATTATGGTGAACCAGCATGGCCAAATGATTTATTGTACATTTTCCCAGTATGTATTTTCGGTACTTTTGCTATTGTAATTGGACTTTCAGTAATGGAACCTGCTGCAATGGGTGAACCAGCAAATCCTTTTGCAACTCCGTTAGAAATATTACCAGAATGGTATTTCTACCCTGTTTTCCAATTATTAAGAGTTATTCCAAATAAACTGTTAGGCGTGTTACTAATGGCAGCGGTGCCAGCGGGACTTCTAACGGTTCCTTTTATTGAAAATATTAATAAGTTTCAAAATCCTTTTCGTCGACCAATTGCGACAACAGTTTTTTTATTAGGAACTGTAGTAGCTGTGTATTTAGGTATTGGTTCAACTTTTCCTATTGACCAATCATTAACTTTAGGTTTAATGGTAGAACCTTTATTATCTGGAATTGTTTTAGGATTAGTACCTGTTACTATTGCTGGTTTATTCGTAACAGCTTATTTACAATATCGTCGTGGAGATCAAGCTATGCTAACAATTATCAGCTATCTTGTATTATTAGTGGGTGCATTAACAGTGACATTAGTTATCTATTTAGGCCTTTTAAAAGTAAAATTAATGACAATTAATTTGCCAGAAAAAGAGGCAAAACGAGTTCAAATTGCCGTTGATAGAAATCCTGTAGAAACAAGTTTCCAAAAATGGGCGAAACCTGGTCACTTTTCTCGTACATTAGCAAAAGGTCCAAATACTACAACTTGGATTTGGAACTTACATGCAGATGCACATGATTTTGATAGTCATACAAGTGATTTACAAGATATTTCTCGTAAAGTATTCAGTGCACATTTTGGTCAATTAGGTATCATCTTAATTTGGTTAAGTGGTATGTATTTCCATGGTGCTCGTTTTTCAAACTATGAAGCTTGGTTAAGTGATCCAACACATATTAAACCAAGTGCTCAGATTGTTTGGCCAATTGTAGGTCAAGAAATTTTAAACGGTGACGTTGGTGGTGGTTTTCAAGGTGTACAGATTACATCTGGTTTTTTCCAATTATGGAGAGCAAGTGGTATCACCAGCGAACTTCAATTATATACTACAGCTGTAGTTGGTTTAGTTCTAGCAGGAGCTATGTTTTTCGCTGGTTGGTTCCACTATCATAAAGCCGCGCCAAAATTAGAATGGTTCCAGAATGTAGAGTCTATGTTAAATCACCATTTAGGTGGCTTATTAGGTCTAGGTTCATTAGGATGGGCGGGACATCAAATTCATGTATCATTACCTGTAAATAAACTTTTAGACGCAGGGGTTGATCCTAAAGAAATTCCGTTACCACATGAATTTTTCTTAAATAAACAACTTATGATAGATTTATACCCAAGCTTTGCTAAAGGTTTAACGCCTTTCTTTACTTTACAATGGTCAGAATATTCTGATTTTTTAACATTTAAAGGCGGGTTAAACGAAGTAACAGGCGGTTTAAACTTATCTGATACAGCTCACCACCATTTAGCGATTGCTGTTTTATTCTTAATTGCAGGACATATGTACCGTACAAATTGGGGTATCGGCCACAGCATTAAAGAAATCTTAGATGCTCACAAAGGACCGTTAACTGGCGAAGGTCACAAAGGTTTATATGAGATTTTAACAACTTCATGGCATGCTCAGTTAGCTATTAACTTAGCATTATTTGGTTCATTAAGTATTGTGGTCGCTCATCATATGTACAGTATGCCTCCATATCCGTACTTAGCAACTGATTATGCAACTCAGTTATCATTATTTACACATCATTGTTGGATTGGTGGTTTCTGTATTGTAGGTGCGGGTGCTCACGCAGCAATTTTTATGGTACGTGATTATGATCCAACAAATAATTATAACAATTTATTAGATCGTGTATTACGTCACCGTGATGCAATTATTTCTCATTTAAACTGGGTTTCTATTTTCTTAGGCTTCCATTCATTTGGTCTATATATTCATAACGATACAATGAGTGCTTTAGGTCGTCCTCAAGATATGTTCTCAGATACAGCAATTCAGTTACAACCAGTATTTGCACAATGGGTACAAAATACTCACTTTATGGCACCTCAATTAACAGCTCCAAATGCGTTAGCTGCAACTAGCGCGACTTGGGGAGGTGATGTAGTTGCTGTTGGTGGAAAAGTTGCTATGATGCCTATTTCTCTAGGTACAGCAGATTTTATGGTTCACCACATCCATGCTTTTACTATTCATGTGACAGTTCTTATTTTGTTAAAAGGTGTTTTATTTGCACGTAGTTCTCGTTTAATACCAGATAAAGCAAATTTAGGGTTTAGATTCCCTTGTGATGGTCCAGGTCGTGGAGGTACATGTCAAGTATCTGCATGGGATCATGTTTTTTTAGGTTTATTCTGGATGTACAATTCTTTATCTATCGTTATTTTCCATTTTTCATGGAAAATGCAAAGTGATGTATTTGGTACAGTAGTAAATAATGTATCTCACATTACTGCAGGTAATTTCGCTCAATCAGCAAATACTATTAATGGTTGGTTACGTGATTTCTTATGGTCACAATCTTCACAGGTTATTCAATCGTATGGTAGTGCTTTATCTGCATATGGTTTAATTTTCTTAGGCGCTCACTTTATCTGGGCATTCAGCCTAATGTTCCTATTTAGTGGAAGAGGCTACTGGCAGGAACTTATAGAATCTATTCTATGGAGTCATGCTAAGTTAAAGGTGGCACCAACCATCCAGCCACGCGCATTATCGATTACACAAGGTCGAGCAGTGGGCGTAGCCCACTATTTACTTGGAGGTATTGCTACTACTTGGAGTTTTTTCCTAGCACGTATTATTGCTGTAATGGCAACAAAGTTTCCTAGTTTTAGTAAAGGATTAGCTCAAGATCCGACAACACGTCGTATTTGGTTTGGTATTGCAACAGCTCATGACTTTGAAAGTCATGATGGTATGACTGAAGAATTAGTGTATCAAAAAATTTTTGCTTCTCATTTTGGCCAATTATCTATTATCTTTTTATGGACATCTGGAAACTTATTCCATGTGGCATGGCAAGGTAATTTTGAACAATGGGTTCAAGATCCATTACATGTACGCCCGATTGCTCATGCAATTTGGGATCCTCACTTTGGTCAACCAGCTGTTGAAGCCTTCACTCGAGGTGGTGCTACTGGTCCAGTAAATATAGCAACTTCAGGTGTTTATCAATGGTGGTACACTATTGGTTTACGTGCAAATCAAGATTTATATAACGGTTCTCTTTTCTTATCAATTTTATCGGCTTTATTTTTATTAGCTGGTTGGTTACATCTACAAAAGAATTTCAGACCGTCATTGTCTTGGTTTAAAGATGCTGAATCACGTTTAAATCATCACCTTTCAGGTTTATTCGGGATTTCTTCACTTGCTTGGACAGGTCACTTAGTGCACGTTGCAATACCAGCATCTCGCGGTCAACGTGTTGGTTGGGATAATTTTTTAACAACTTTACCACACCCGCAAGGGTTAGCTCCTCTTTGGACAGGAAACTGGGCAGCATACGCTCAAAACCCAGATTCTGCGAGTCATATTTTTAGTACATCGCAAGGTTCTGGTCAAGCTATCTTAACATTTTTAGGTGGTTTCCATCCTCAAACGCAAAGTTTATGGTTATCAGATATGGCTCATCACCATTTAGCGATTGCCGTAATCTTTGTGCTAGCGGGTCATATGTATCGTACAAGCTTCGGCATAGGTCATCGCTTAAGCGATATTTTAGATTCGCATGTTGCCCCAAGCGGTAATATGGGAGGTGGTCACCGTGGCTTATTTGAAACTATAAATAATTCTTTACATTTCCAATTAGGTTTAGCACTTGCTTCTGTTGGTACGATTTGTTCTTTAGTCGCTCAACATATGTATTCATTACCACCTTATGCTTATTTAGCAAATGATTTCACAACACAAGCCGCTTTATATACACATCATCAATATATTGCTTCTTTTATTATTTGTGGTGCTTTTGCGCATGGTGCTATTTTCTTTATTAGAGATTATGATCCAGAGCAAAATAAAGGAAATGTATTAGCTCGTATGTTAGATCATAAAGAAGCTATAATTTCACATTTAAGTTGGGTTTCTTTATTCTTAGGTTTTCATACTTTAGGGTTATACGTTCATAATGATGTAATGCAAGCTTTCGGTACACCAGAAAAGCAAATTTTAATTGAGCCTGTTTTTGCACAATGGATTCAAGCTTCTCATGGTAAAGCTTTATATGGCTTTGACGTTCTTCTTTCTTCATCTGGAAGTGTAGCTAGCCAAACTTTATGGCTTCCAGGTTGGTTAGATGCTATTAATAATAATAGTAATTCATTATTCTTAAACATTGGACCTGGTGATTTCTTAGTACATCATGCTATCGCATTAGGTTTACACACAACAACATTAATTTTAGTAAAAGGTGCTTTAGATGCACGTGGTTCTAAATTAATGCCGGATAAAAAAGATTTTGGCTATTCTTTCCCTTGTGACGGTCCAGGTCGTGGCGGTACTTGTGATATCAGTGCTTATGATGCTTTCTATTTAAGTATTTTCTGGAGTTTAAATACTGTCGGTTGGGTAACGTTTTATTGGCACTGGAAACATTTAACGTTATGGCAAGGAAACGTTGCTCAGTTTGATGAGTCATCAACTTATATCATGGGTTGGTTACGTGACTATTTATGGTTAAATTCATCACAATTGATTAATGGTTATAACCCATTTGGTATGAATAGTTTATCCGTTTGGGCATGGGTATTCCTATTCGGACATTTGATTTATGCTACGGGTTTTATGTTTTTAATTAGTTGGCGTGGTTACTGGCAAGAGTTAATTGAAACTCTTGTATGGTCTCATGAAAAAACACCTATTGCTAATTTAGTACAATGGGTAGACAAGCCTGTTGCTTTATCTATTGTGCAAGCACGTTTAGTAGGTTTAGTCCATTTCTCAGTTGGATATATATTTACATATGCTGCTTTCTTAATTGCTTCAACATCAGGTAAGTTTATGTCTCATATCGTTAAAATTTATGACACTTGCATTGGTTGTACACAATGTGTGCGTGCTTGTCCGTTAGATGTTTTAGAAATGGTACCTTGGGATGGTTGTAAAGCAGAACAAATGGCGTCAGCCCCTCGTACAGAAGATTGTGTTGGATGCAAACGTTGTGAATCAGCGTGTCCAACAGACTTTTTAAGTGTACGTGTGTATACAAGTTCAGAAAGTACTAGAAGTATGGGTTTAGCTATGAAAGATTTTAAAATTTATTTATCAACAGCACCGGTTGTTGCTTTCGCTTGGTTGACTTTTACTGCAGGTTTTATTATTGAAATTAATAGATTTTTCCCCGATCCATTAGTATTTTCTATGACAGCTATTTTAGAAAAAACTGAAGTACAAAGCTTATGGGCTCGTTTCGCAGCGTGGATTGTTTCAACTGAAAACCGTTTATACATTGGTTGGTTTGGCGTATTAATGATTCCTTGCTTATTAACAGCAACTTCGGTTTTCATTATCGCTTTTGTAGCAGCTCCTCCAGTTGATATTGATGGTATCCGTGAGCCAGTTTCAGGTTCTTTATTATACGGTAACAACATTATCTCAGGTGCAGTTGTTCCAACTTCTAACGCTATCGGTCTGCATTTCTACCCAATTTGGGAAGCAGCTACAGTTGACGAATGGTTATACAACGGTGGTCCTTACCAATTAGTTGTTTGTCATTTCTTCATCGGTATTTGTTGTTACATGGGTCGTGAATGGGAACTTTCATACCGTTTAGGTATGCGTCCTTGGATTGCTGTAGCTTACTCAGCTCCAGTTGCCGCTGCTACTGCAGTATTCATTATTTACCCAATTGGTCAAGGTTCTTTCTCTGACGGTATGCCTTTAGGTATTTCAGGTACTTTTAACTTTATGATCGTATTCCAAGCTGAGCATAACATTCTTATGCACCCTTTCCACATGTTAGGTGTGGCTGGTGTATTTGGTGGTTCATTATTCTCTGCTATGCATGGTTCATTAGTTACTTCATCTTTAATCCGTGAAACTACTGAAGCAGTTTCTACTAACGCAGGTTACCGTTTTGGACAAGAAGAAGAAACTTACAACATTGTAGCTGCTCATGGTTACTTTGGTCGTTTAATCTTCCAATATGCATCTTTTAACAACTCACGTTCATTACATTTCTTTTTAGCTATTTGGCCCGTTGTTGGTATTTGGTTTACAGCACTTGGACTTTCTACAATGGCTTTCAACTTAAACGGTCTTAACTTCAACCAAAGTATCGTTGATTCTCAAGGTCGTGTAGTTAATACATGGGCTGATATTATCAACCGTGCTAACTTAGGTATGGAAGTTATGCACGAGCGTAACGCTCACAATTTCCCGTTAGATTTAGCTTCTGTTGAAGCTCCTTCTATTATGGGTTTACCTTGGTATCGTGTACACACTGTTGTTCTAAATGATCCTGGTCGTTTAATTTCTGTGCATTTAATGCACACTGCGTTAGTTTCTGGTTGGGCAGGAAGCATGGCTTTGTATGAATTAGCTGTGTTTGATCCATCTGACCCGATTTTAAATCCTATGTTTCGTCAAGGGATGTTTGTACTTCCTTTTATGACACGTTTAGGTATTACAAAATCTTGGGGTGGTTGGTCAATTAGCGGTGAAACTGTAACTACA---GGTTTCTGGACATACGAAGCTGTTGCAGCGTCTCACATTATTTTATCTGGTGCGCTATTTTTAGCAAGTATTTGGCACTGGGTTTACTGGGATCTTGATTTATTTCGTGATCCACGAGAAGGAAAACCTGCTTTAGATTTACCTAAAATTTTTGGTATTCATTTATTTTTAGCAGGTATTTTATGTTTCAGCTTCGGGGCCTTCCATGTAACGGGACTATACGGTCCTGGTATTTGGGTTTCTGATCCTTACGGTTTAACAGGTAGTGTTCAACCTGTTTCTCCATCTTGGGGAGCTGATGGTTTTGACCCTTATAATCCTGGAGGCATTGCGGCTCACCACGTCGCAGCTGGTATTTTAGGAATTTTAGCTGGTTTATTCCATTTATGTGTTCGTCCATCGTTACGTCTATATTTAGGCTTATCAATGGGTAGCATTGAAAGTGTTCTGTCAAGTAGTATCGCTGCTGTGTTCTGGGCGGCTTTTGTTGTAGCAGGAACAATGTGGTACGGTTCTGCGGCTACGCCAATTGAATTATTTGGTCCAACACGTTACCAATGGGACCAAGGCTTCTTCCAACAAGAAATTGAAAAACGAGTAGCTAGTAGTTTAGCTAACGGTTCTTCTTCTGAGGCATGGGCTACGATTCCAGAAAAACTTGCTTTCTATGACTATATTGGAAATAACCCTGCTAAAGGTGGTTTATTCCGTTCTGGTGCTATGAATAGTGGTGATGGTATTGCTGTGGGTTGGTTAGGTCATGCGATTTTCACAGATTCAGAAGGTCGTGAGTTATACGTTCGTCGTATGCCTACATTCTTTGAAACATTCCCAGTAATTTTACTTGATAAAGATGGAGTAGTGCGAGCGGATGTACCTTTCCGTCGTGCAGAATCAAAATATAGTATTGAACAAGTGGGTGTTTCAGTTACTTTTTCTGGTGGTGAATTAGATGGTGTTAAATTTAGTGATCCAGCAACGGTTAAAAAGTATGCTCGTCGTGCACAGTTAGGGGAAATTTTTGAATTTGACCGTGCTACTTTACAATCTGACGGTGTTTTCCGTAGTAGCCCACGTGGTTGGTTTACATTTGGTCATGTTTGTTTTGCATTATTATTCTTCTTTGGCCATATTTGGCACGGTGCTCGTACATTAGCTCGTGACAGATTTGCAGGTATTGATGAAGATCTTAATGATCAAGTAGAATTTGGTAAGTTCCAAAAAGTGGGTGACCCAAGTTCTAGTCGTCAAGCAATGGAAACTCTATATAACGGTACACTGTCTCTCGGTGGTAAAGACCAAGAATCCACTGGTTTTGCTTGGTGGTCTGGTAATGCTCGTTTAATCAATCTTTCAGGTCGCCTTTTAGGTGCTCACGTAGCACACGCGGGTTTAATTGTTTTCTGGGCAGGTGCAATGAACTTATTTGAAGTAGCACACTTCGTGCCAGAAAAACCTATGTATGAACAAGGTCTTATTTTATTACCTCATTTAGCATCATTAGGTTACGGTGTTGGCCCGGGTGGCGAAGTAATTGATACTTTCCCGTATTTTGTTTCTGGTGTATTACATTTAATTTCTTCAGCTGTGTTAGGTTTTGGTGGTGTATATCACTCACTAATTGGGCCTGAAACATTAGAAGAAACATTCCCATTTTTTGGTTACACGTGGAAAGACAAGAACAAAATGACAAGCATTTTAGGTTTCCACCTAATTATTTTAGGTTTTGGAGCTTGGCTTCTTGTTTGGAAAGCTATGTACTTTGGTGGTGTATATGATACTTGGGCTCCAGGAGGTGGAGACACACGTATTATCACAAATCCTACAACGAATCCAGCGGTTATTTTTGGTTACTTATTAAAATCTCCTTTTGGAGGTGATGGCTGGATTGTATCCGTTGACAATATGGAAGACATTATTGGTGGACATATTTGGATTGGTACACTTGAAATTTTTGGTGGTATTTGGCATATTTTCACACAACCTTGGGCTTGGACACGCCGAGCATTTGTTTGGTCAGGTGAAGCTTATCTTTCTTACAGTTTAGGTGCTATTGCATTAATGGGCTTCGTTGCTTGTTGTATGGGTTGGTTTAACAACACTGCATATCCTAGTGAATTTTATGGTCCAACGGGCCCTGAAGCTTCTCAATCTCAAGCTTTCACATTCTTAGTACGTGATCAGCGTTTAGGTGCGAACGTTGCTTCTGCACAAGGTCCAACAGGTTTAGGGAAATATTTAATGCGATCTCCGACTGGAGAAATTATCTTCGGTGGTGAAACAATGCGTTTTTGGGATTTCCGTGGTCCTTGGTTAGAACCATTACGTGGTCCAAATGGTTTAGACTTAAACAAACTGAAAAATGATATTCAACCATGGCAAGAACGTCGTGCAGCTGAATATATGACTCATGCTCCATTAGGTTCATTAAACTCAGTTGGTGGTGTAGCAACTGAAATTAACTCAGTTAACTTCGTGTCACCTCGAAGCTGGTTAGCAACTTCTCATTTCTGTTTAGGTTTCTTCTTTTTTGTTGGTCACTTATGGCATGCAGGTCGTGCACGCGCTGCTGCTGCAGGTTTCGAAAAAGGTATTGATCGTTTAACAGAGCCAGTTTTAAGCTTAAAACCATTAATGACAATTACTATCGGTCAATACGTAGAAAAGCGTGGTTTATTTGATAATGTGGATGACTGGTTAAGACGTGAAAGATTTGTTTTCGTTGGCTGGTCTGGTTTATTACTATTCCCTTGCGCTTATATGGCTTTAGGTGGCTGGTTAACTGGTACAACATTTGTTACGTCTTGGTATACTCATGGTTTAGCAACTTCATATTTAGAAGGTTGTAACTTCTTAACAGCAGCTGTTTCAACACCTGCAAATAGTATGGCTCATTCTTTATTATTTTTATGGGGACCTGAAGCACAAGGAGATTTAACTCGTTGGTTCCAATTAGGTGGTCTTTGGCCATTTGTTGCCTTACATGGTGCATTCTCGTTAATTGGTTTCATGCTTCGTCAATTTGAAATTGCTCAATCGTTAAAACTACGTCCATATAACGCTATCGCTTTCTCAGCGCCAATTGCTGTATTTGTTTCAGTATTTTTAATTTACCCACTAGGTCAAGCAGGTTGGTTCTTTGCACCAAGCTTTGGTGTAGCTGCAATTTTTAGATTTATTTTATTCTTCCAAGGGTTTCATAACTGGACTCTTAACCCTTTTCATATGATGGGTGTAGCAGGTGTTCTTGGTGCTGCTTTACTATGTGCAATTCATGGGGCAACTGTAGAAAACACTTTATTTGAAGATGGTGATGGTGCAAATACCTTTAGAGCTTTCAACCCTACACAGGCTGAAGAAACTTACTCAATGGTAACTGCCAATCGCTTCTGGTCTCAAATTTTCGGTGTTGCTTTCTCAAACAAACGTTGGCTTCATTTTTTCATGTTATTCGTTCCTGTAACTGGTTTATGGATGAGTGCAATCGGAGTTGTAGGGCTTGCTCTTAACCTTCGTGCTTATGATTTTGTATCACAAGAGATTCGTGCAGCTGAAGATCCAGAATTTGAAACATTCTATACGAAAAACATTTTATTAAATGAGGGTATCCGTGCTTGGATGGCAGCGCAGGATCAGCCGCATGAAAAACTAACTTTCCCAGAAGAAGTTCTTCCTCGTGGTAACGCTATGTCAGGTAAACCAAACGAACGCCCTTTCTCTGATATTATTACTAGTATTCGCTACTGGGTTATTCATAGCATTACAATTCCTTCGCTTTTCATTGCGGGTTGGTTATTTGTAAGTACGGGTCTAGCATATGACATTTTTGGTGCTCCACGTCCAAATGAATATTTTACAGAAGATCGTCAAGATGCTCCTTTAATTACAGATCGTTTCAATGCATTAGAACAAGTGAAACAATTGTCACAAATGACTACTGCTAATTACCCAATTTTTACAGTTAGATGGTTATCGGTTCATGCTTTAGGTATTCCAACTATTTTTTTCTTAGGTGCTATTACTGCTATGCAATTTATTCAAATGGCAACAGCTAAACAACCAGGTATTAGTACTCCTTTAGGACGATTATTAAAACCATTAAATTCTGAAGCAGGTAAAGTACTACCTGGGTGGGGAACTACAGTTTTAATGGGTGTATTTATGGCGCTTTTTGCAGTTTTTTTAGTGATTCTTTTAGAAATTTATAACAGTTCAGTAATTCTTGATGGTGTTACAATGAGCATGTTAACATTAAAAATCTTCGTGTATACCGTTGTAACGTTCTTTGTATGTCTTTTTGTTTTTGGATTCCTTTCAAATGATCCTGGTCGTAATCCTGGTATGGCAAATACTGGAGTAACTGGACGTATTCCGTTATGGCTAATTGGTACAGTAGTAGGTTCTTTAGCTATTGGTTTACTTGCAATCTTTTTTTATGGTTCATATGTAGGTTTAGGTTCGTCATTAATGATTTTTGCTAAATTACCGGAGGCTTATGCTCCTTTTGATCCTATTGTTGATGTGTTACCTGTAATCCCTGTTCTTTTTTTACTTTTAGCTTTTGTATGGCAAGCAGCTGTTAGTTTTGTTTCAAGACCAAACCCAAATAAACAAGTAGTAGAATTAAACAGAACTAGTCTTTTCTGGGGATTATTACTAATTTTTGTATTAGCTGTATTATTTTCAAGCTATATATTCATGGAAGTTAATATTTTAGGTTTAACAGCTACAGCATTATTTATTATTATTCCAACGTCATTTTTATTAATTTTATATGTAAAAACAATGGACAATCCGGCTTTTTTCTTTACCATTTTTTTATGGTTCTTTTTATTAAGTATTACAGCCTATTCAATTTATGTTGGCTTTGGTCCACCATCAAAACGTTTACGTGATCCTTTTGAAGAACATGAAGATATGGAAGCTTTAGTTTATACTTTCTTATTGATTGGTACTCTAGGGATTATCTTTTTCATCTTTTTTAGAGAACCTCCGCGTATTGTAAGAATGACATCTATTTTTCAGTTAACATTATTCGCTTTAATTTTGTTTTCTTTTGTTTTAGTAGTTGGTGTTCCAGTAGTATTTGCTTTACCTAATGGTTGGACAGAAAACAAACGTATTGTTTTATCAGGTCTAGGGTTATGGATTCTTTTAGTTTTTGTAGTTGGTATTTTAAACTCGTTTGTAATGGTTCCACAAACGGAAACTAAAGCGGGCGCGGGCTTCAAAGCAGGTGTAAAAGATTATCGATTAACTTACTATACACCAGATTATATGGTTAAAGATACTGATATTCTTGCTGCTTTCCGTATGACTCCTCAACCTGGTGTTCCTCCAGAAGAGTGTGGTGCTGCGGTAGCTGCTGAATCTTCTACTGGTACTTGGACTACTGTATGGACAGATGGTCTTACAAGTTTAGACCGTTACAAAGGTCGTTGTTATGATATTGAACCTGTTGCAGGCGAAGATAATCAGTACATCGCATACGTAGCTTACCCTATTGATTTATTTGAAGAAGGTTCTGTTACGAACTTATTCACTTCAATTGTAGGTAACGTATTCGGTTTCAAAGCTTTACGAGCTTTACGTTTAGAGGATCTTCGTATTCCTCCAGCGTATGCTAAAACTTTCCAGGGTCCTCCGCATGGTATTCAAGTTGAGCGTGACAAAATTAACAAATATGGTCGTGGTTTATTAGGTTGTACAATTAAACCGAAATTAGGTTTATCAGCTAAAAACTACGGTCGTGCAGTTTATGAGTGTTTACGTGGTGGTCTTGATTTTACGAAAGATGACGAGAACGTTAACTCTCAACCATTTATGCGTTGGAGAGACCGTTTCACTTTTGTAGCTGAAGCTATCTATAAATCTCAAGCAGAAACGGGTGAAATTAAAGGTCACTACTTAAACGTTACAGCTGCGACTTCTGAAGAAATGATGAAACGTGCAGAATGTGCTAAAGATCTTGGTGTACCTATCATCATGCACGATTACCTAACTGCAGGTTTAACAGCAAATACTTCATTAGCTCACTACTGTAGAGATACTGGTCTTTTATTACATATTCACCGTGCAATGCACGCTGTAATTGACCGTCAACGTAACCATGGTATTCACTTCCGTGTTCTTGCTAAAGCATTAAGACTAAGTGGTGGTGACCATTTACACTCTGGTACTGTAGTAGGTAAATTAGAGGGTGAAAGAGAAGTTACATTAGGTTTCGTAGACTTAATGCGCGATGACTATATTGAAAAAGACCGTAGCCGTGGTATTTACTTTACACAAGACTGGTGTTCTTTACCAGGTGTAATGCCAGTTGCTTCAGGTGGTATTCACGTATGGCACATGCCAGCTTTAGTTGAAATCTTTGGTGATGACGCTTGTTTACAATTTGGTGGTGGTACTCTTGGTCACCCATGGGGTAATGCTCCTGGTGCTGCAGCTAACCGTGTAGCATTAGAAGCTTGTACTCAAGCTCGTAACGCTGGGGTTGACTTAGCACGTAAAGGTGGTGATGTTATCCGTGCAGCTTGTAAATGGAGTCCAGAATTAGCAGCAGCGTGTGAGGTGTGGAAAGAAATAAAGTTTGAATTCGAAACTATTGACAAGATGATTCGTCCTCAATCTTATTTAAATGTTGCTGATAATACAGGGGCACGCAAAGTTATGTGTATACGTGTTTTAGGCGGGATTCAAGGCCAAACTGCTAATATTGGTGATGTTATAATTGCAGTTGTTAAAGATGCTTTACCAAATACAGGTGTTAAAAAATCTGATATTGTGAGAGCAGTAGTAGTACGTACACGTAAAGGTATTCGTCGAGAAAACGGAATGTTTATCCGTTTTGAAGATAATGCAGCAGTCGTTATTAATAAAGAAGGAAATCCTAGAGGAACACGTATTTTTGGTCCTGTTGCACGTGAATTACGCGATCGTAACTTTACAAAAATTGTTTCTTTAGCACCAGAAGTTATGTTAAGTCCAAAAAGAACAAAATATCGTAAGTATCATCGTGGCCGCATGAAAGGAAAAGCTTTACGCGGTAGCAAAATTGTTTATGGAGGATTTGCCCTTCAAGCTACTGAACCTTGTTGGATTACTTCTAGACAAATTGAAGCAGGAAGACGTGTTTTAACTCGTTTTGTGAAACGTGGGGGTAAATTATGGATTCGTATTTTTCCAGATAAACCTGTTACTATGAGAGCTGCGGGGTCTCGTATGGGTTCTGGTAAAGGTGCTCCAGCTTATTGGGTAGCTGTTGTGAAACCTGGTCGTATTATTTATGAAATGAAAGGGGTTTCAGATAAAATTGCTACACGAGCATTAAAAATTGCTGGTTACAAAATGCCAGTTAAAACAAAAGTGATGGGTATTCGTTTTTTACGTTCTTATACACCTGGAACGCGAAATCGTTCCGTGTCTGACTTTAATGAAGAAAAATCATTAACTTTTTCTCATCATCGTTGCAAAGGTCGAAATCACCGTGGGATTATCACTTGTAGACATCGCGGTGGAGGTCATAAACGTTTGTACAGACAAATTGATTTCCAACGTGATAAAACTAAAGTTCCAGCTCAAGTATTATCTATTGAATACGATCCAAACCGAAATGCTCGTATTGCTTTACTTCGCTATCCTGATGGCGAAAAACGTTACATTTTACATCCGCGTGGGCTAAAAATTGGTGAAACAGTTATCTCTGATGTTAATGCATCTATCCAAACTGGAAATACTTTGCCTTTAAGAAATATCCCTTTAGGCACAGAAGTTCATAACGTTGAATTTCAGCCTGGTTCAGGTGGTCAACTAGCACGTTCAGCTGGAACATTAGTTGAGTTATTAGCAAAAGAAGGTGATTTTGTAACTTTACGTTTACCTTCAAAAGAAATTCGTTTAATTTCTAGACATTGTTGGGCTACTATTGGTCAAGTTGGTCATGTGGAGGCTTACAGTATTGTCGTAGGAAAAGCAGGTCGTACGCGATGGTTAGGAATCCGTCCAACTGTAAGAGGGTCAGTAATGAACCCAGTTGATCACCCACATGGTGGTGGTGAAGGACGTGCACCTATTGGTCGTAGCCGACCTGTAACTCCTTGGGGTAAACCAGCATTAGGTCAAAAAACAAGAAAACCGAAAAAGCAAAGTAATAAATTAATACTTCGTAAACGTAAAATGACTAGAGTTAAAAGAGGTATTGTTGCTCGTAAAAGACGAAAAAAAATTCTAAATTATACTAAAGGATTTCGTGGAGCAGCTTCTAAGCTTTTTAGAACAGCAAACCAACGTTATATGAAAGCATTAAAACTTTCATTCGTCAATCGTCGTAAAAAGAAACGTGATTTTCGTAGTTTATGGATTTCAAGATTAAATGCCGCTGTTCGCAAAAATGGTTTATATAATGAATTTATATTTGCATTAAAAATTTGTAATATCAATTTAAATCGTAAGACATTATCACAAATTAGTATCTGTGATCCGCAAACTTTTAATTTGTTAATTGATTTAATTAAATACCCAGTAAATTTTAAATCTTATCGAGCTAATAATCAATATATGTTTAATGTAGATTTACGTTTAACAAAGCCACAAATAAAAAAATTAATTGAACAATATTTTGAAGTAAATGTTATTAGTGTTAATACTCATCGTCCCCCCCGTAAAAAACGTTATGGATATAAAAAACGCTATAAACGTGTTATTATTACTTTACAAAAAGATCAAGAAATGAAAGTTCGTGCTTCAGTAAAAAAAATTTGTGCCAATTGTCGTTTAATTCGTAGAAAACGAAAAATTTTAGTGATTTGTGTGAATCCAAAACATAAACAGCGTCAAATGACACAAAGGCTTTCAAAACTTTATTTTGAACAAATCAGCCCCAAATTAATCGAAAAGTTTTCTTATAAGAATATGCATCAGGTTCCTCGGGTTGAAAAAATTGTTATTAATCGTGGTGTTGGAGAGGCTGCCCAAAGCAATAAAGTTTTAGAATCTTCTTTAAAAGAATTAAATCTGATTTCGGGGCAAAAAGGAATTATTACACGTTCTAAAAAAGCTATTGCTGGCTTTAAAATTCGTGAAAAAGTTCCTGTAGGTGTATTTGTAACTTTACGTGGAGATCGTATGTATAGTTTTTTAGACCGTTTAATTAATTTAGCATTACCTCGTATTCGAGATTTTCAGGGAATTAGTGCCCAAAGTTTTGACAAATATGGGAATTATAGTCTAGGTTTAGAAGAACAATTAATGTTTCCGGAAATCGAATATGATAAAATTGATCAGTTACGTGGAATGGACATTTCAATTGTTACTAATGCTAGAAATTCTGAAGAAGGTTTAGCGTTATTAAAAGAGTTTGGATTACCTTTTAAATCTGAATCGATAGAAAATAAAAAAAGTTTTTACGGAAGATTCTATATCGGTCCACTTGAAGTAGGACAAGGGATTACATTAGCGAATGCTTTGCGTCGTGCTCTACTCTCAGAATTAAATGGTCTAGCAATTACGACTGTTGAAATTCATGAATATTCAACTTTAATGGGTGTACGTGAATCGGTTTTAGATATTTTATTAAATTTAAAACAGATAGCTTATATTTATTGTCAAGGTCCTGGAGTGATACGTGCCGGCGATATAATTTTACCTTCGTCTATTCAGTGCGTGGACCCTGAGCAATACATTGCCACTTTGAGTTCTGATGGAATTAAAGTAATAATTCGTCAATTTATAGTTGTAAATTATACTTTAATTTTAGAAATTTGGACGAATGGAAGTATTCTTCCTAGGACAGCTTTAAAACATGCAACACAAAACCCAGATTTTGTTGAACTTCAACGAAGAAGTTTTCAACGTTTTTTAGAAACAGGATTGATTGAGGAATTAAATAATCCGGAAATTCTTTTATATCCAGAATATTACAAATTAGCTCCACCTCGTTGGAATAGCCTCGATGCTATTCTTTTATCTAAAACCTATTCTTGTCGATTATATCCTGCACAATGGGTTCAACTAGGGGATATTCCTTTAATGTCAAAACGTGGACATTTTGTAGTAAATGGTGCTGCGCGTGTGATTATAAATCAGATTGTTCGAGGTCCCGGTTTATATTTTTCTGAGGCTGCGGAATTTATTTCTATGAGGGGTACTTGGCTTCGTCTTTCTATTAAAGAAAAAATGATTTGGGCTGAGTTGAAAAAACCAAAAATTCCGTTAGTATGGTTTTTATTAGGAATGGGTTTTCAGTCTTTAAATGATCAAGGTCAAAAATGGATTTTCAAAAAATTTATGAATCCTCGTTATGATTTAGGTTTACATGGCAGATTGTCGTTAAAACTTTCTTTGTCTACAATGTATGATGTTCTAGTAGCAACAGAACATTTATTACGAGTTGAGCAAGATGATATAGATAATTTAAAGAATAGGAGAGTGCGAACTTCAAGTGATTTAATTCAAATGCAAATTGGAATTGGATTACTTCTAGAAAAAAATAACTATTTTTTTAGTACAAAACCAAATGGTGCATTGAAAGAATTTTTTGGGAACCCATTATCTCAATTTATGGATATGATTAATCCTTTGGCTGAAATGACACATAAGCGTCGTTTAACAACTTTAGGACCAGGTGGGGTATCAAGAGATACGGCCACAATGGATATTCGAGGTATTCATCCAACTCATTATGGTCGTATTTGTCCTGTTGAAACACCAGAAGGTAAAAATGCGGGTTTAGTAAATGCATTAACAACTTTTAATCCAGAAATTGAAACTCCATTTTATAAAGTTTATAAAGGCCAAGTTCAATATCTTTCTGCTGAAAAAGAAGCTGCGGGAGATTTTCCAGTGTTTACTAAAGTCTTACGAAATTACGTAGATTTTATGTCTGTTTCTCCTCTTCAAATGATATCTGTTGCTACTTCTTTAGTCCCATTTTTAGAGCATGACGATGCAAACCGTGCTTTAATGGGAGCAAATATGCAACGTCAAGCAGTCCCTCTAGTAAGGTCGGAACAAGCGATTGTTGGCACAGGTATTGAAACCCGAATAGCTAGTGATTCAGGTCATGTTATTCGAGCTAAAGCAGGTGGTTTAGTTGGGTATGTAAGTGGTCAAAAAATCAGATATTCTTTGCAAACCTATCAGCGTTCAAATCAAGATACAAGTATGCTTCATAGACCTGTTGTTAAAGAAGGTGAGTGGGTTCAAGCAGGGGATTTACTTTCAGATTGTGCATCAAGTATTGGAGGAGAATTTTCAATTGGTCAAAATATTTTAATTGCTTATCTACCTTGGGAAGGTTATAATTATGAAGATGCAATTCTAATCAGTGAAAGACTTGTATATGATGATTTATATACATCAATTCATATTGAACGATATGATATTGGAATTGAAAAGATACTAAATCATTTAGACAAAAATGGAATAGCACAATTAGGTGCCTGGTTAAAAGAGGGGGATATTTTAGTAGGCAAAACCCCAACAGAAAGCAAAAAAGAAGTACAGCTCTATAATGACATTGATTCATCATTGCGTGTGCCAAGAGGTGCAAAAGTAATAAGAGTTAAAACTCATATTTATTTAGCTGAAAAACGAAAAGTGCAAGTTGGGGATAAAATGGCTGGACGTCATGGAAATAAAGGAATCATTTCTCAAATCTTACCAAGACAGGATATGCCTTATTTGCCTGATGGGACTCCAATAGATATGGCTTTAAACCCTTTAGGCGTTCCTTCTCGTATGAACGTTGGGCAGATTTATGAATGTTTATTAGGTCTAGCTGGAAAGCATTTAGGTGAGCAATATAGAATACAACCTTTTGATGAAGCTTTTGGTCCTGAAGCATCGAGAAGCTTTGTTTTTTCAAAACTTTATTCAGCAAAAACTAAAACTGGCCAATCTTGGCTTTTTCAACCAACAAATCCTGGTAAATTAAAATTATTTGATGGTCGAACTGGAAATTGTTTTGATCAAGCTATTACTACTGGGTATTCTTATATGATAAAATTAGTTCATTTAGTTGATGAAAAAATCAGATCATCAGGCCCTTATTCCTTAATAACGCAACAACCCCTAAAAGGCCGTTCTAAACATGGTGGTCAACGTTTAGGTGAAATGGAAGTTTGGGCCATAGAAGCGTATGGAGCAGCTTTTACACTGTTAGAACTTTTAACTATAAAATCAGATGATGTAACCGGACGTTTAACTATTTGGGATTATGTTTATATCCCTGCCTCTTTTAAAGTGTTGATTTGCGAATTACAAGCTTTATGTTTGGATTATTTAATTACTCTTCGTTTAGCCTCTCCAGATACAGTGCGAGGCTGGGCTCCGGATGGTATTGTTTATAATGCAAATACTTTACACCATAATACATTAAAACCTTTAAAAGGAGGTTTATTTTGTGAACGTATTTTTGGACCTGTAAAAGATTTTCAATGTGCTTGTTTTTGTTTAAAATGTAATGTTGAATATACTTGGTCTTTAAAGCGTCGATATCAATTAGGTTACATTCGATTAGTTTCTCCAGTAACGCATTTATGGTATGTAAAAGAGAGTAGTTTTATTGCAGTAATGTTAGATTATATTACTTATACGTATCAAAAATTATTAGCAGAAAAAAAATTAGGTAAAAAAGACAAAAAGACTAATTTACGATCTTGGATGGTATTATCTTTATTGCCAGTATTACCACCCGATTTACGTCCAATTTTACAAGTATCTTCTGATTTGAATCGACTATATCAAAAAGTTCTTTATCGAAATGAACGTTTTGCTTACCGTTTATTACAAGAAGCCGTTGATAATTTAATTGACAATGGAAAAGGACGTGGCTTACCATTAAAGTCTTTAACGGAGCTTCTTAAAGGAAAAAAAGGTCGTTTTCGTCAAAATTTATTAGGAAAACGTGTTGATTATTCGGGACGATCTGTTATTGTAGTAGGGCCTCGTCTTCGTTTACATGAATGTGGTCTACCAAAAGAAATGGCTATAGAGTTATTTATGCCTTTTTTATTTCAAAGCGGTAAAACAGCAAAAAAAATATCTACTTGGGAGTTTTTAAATATGGTTCCAGTTTTATTAAATCGTGCGCCAACATTACATAGGTTTGGATTTCAAGCTTTTCAACCTCGATTAGTAGAAGGAAAAGCAATCTTATTACATCCATTAGTTTGTCCCGCTTTTAATGCTGATTTTGATGGTGATCAAATGGCAGTTCATGTTCCGATTACTGTAGAAGCAAAAGTTGAGGCTTGGAAAATTATGTTAGCGCGAAATCATCTTTTATCTGCAGCAACGGGCGAAGTAATTTTGGTACCAAGTCAAGATATGGTTTTAGGTTCTTATTATTTGACAATTTTTGGTACGATCGAAGAAGTTCATTCAATCATTTGGCAAAAATTAGAATTACAAATAAATAGAAAAGTTATACAAACAACTCCTGGCCGTGTACTTTTTCATTTTTGGAATCTATCATTTAACAAAGGAAGCTTAAAAAATTTTGTTTTTTGGTGTTTTGTTAACTATGGTCAACGTGAAACAATAAAAATTTTAGAAAAATTACAAATTATTGGCTTTGGTTACGCAACAAAAGCTGGAATTTCATTAAGTATTGATGATTTAAAAATTCCTCCAACAAAAGCAATACTTTTAGCCGATGCTGATAAAAGTATTGAAGCAGGTTTTCTAAGTTATAAAAAATCACAGTTAACTGGTTTAGAGCGATTTCAAAGAATCATTGAAACATGGCATAAAACTAGTGAAAGTTTAAAGGACGAAATGATTACTAATTTTCGTCAAACAGACAGTTTAAATCCAGTCTATATGATGGCTTTTTCTGGAGCACGTGGTAACGTGTCACAAGTTCGTCAACTTGTCGCTATGCGAGGTTTAATGTCAGACCCTCAAGGAAAAATTTTAGATTTCCCAATTAGAAGTAATTTTCGTGAAGGTTTAACCTTAACCGAATATGTAATTTCTTGCTATGGTGCTAGAAAAGGGGTTGTCGATACTGCTTTAAGAACAGCTAATGCAGGTTATTTAACGCGAAGATTAGTTGATGTTGCACAACATGTGATTGTTTTAAATTTTGATTGTGGAACAAAAAAAGGTTTCTATCTTACAGAAAAGACTTTATATCCACTTCGTCAACGTTTATTGGGTCGAGTCCTTGCTGCTAATGCTTTTCGTAATCAAGAAATTTCTGAGCCATTAGCAGAAAAATTCATTAGATCCCCTTTAACGTGCCAATTATGTTATGGTTGGAGTTTATCTGAAGGTTATTTAGTTTCAATTGGTGAAGCTGTTGGCATTATAGCTGCCCAATCTATTGGTGAACCAGGTACACAATTAACTATGAGAACTTTTCATACAGGCGGATTTGCGGGGGAAATGTTTGATCAATTAATGGCTCCTTATGATGGTATTGTGCAATATCCAGGGACACTTGTTCGTACAACACAAGGTAAAATTGCATTTTTAACGAAAGTGGAAGGCAAATTATCGCCAGCTTATACCCTTTTATTTATAAGAAATAATGAAACAATTTCAAAGGATCAGCTTATTGCTGAATTAAAATCAGAAATAGAAGGTCAGCTTTATAGTGGTTCAGGCTCTGTTTGGTCAGGTGATTTAGTTGATGAAAATGCTATATTTATTTATCTTTTAACAAAAAAAGGAGAATTTGGTGGACTTATCGTACATTCAAATAAATCTACTTTAAGAAAAGCTCAGTCATTTTCACCAAATTGTATATTTCATTATTCACATGGAGATTTAGTAGAGAAAAATAAATCTATATTAAGTTTGCCTTATGAACAATTAAAAACAGGGGATATTGTCCAAGGTATTCCTAAAGTAGAACAATTATTAGAGGCAACGTTTAAAGGAAAAGAAGAAGAAGATAACAAATACGCTTTTTCTGTACGCAAATCTTTTTCATTCATTCAACTTATCCTCGTAAATTCTGTTCAGCGTATTTATAGATCACAAGGTGTAAGTATTTCTGATAAACATTTAGAAGTAATTGTTAAACAAATGACAAGCAAAGTTCAAATTACAGATTCTAGTTTTTTTCGGGGTGAAGTTGATGAAACTTGGTATCCTATTTTATTAGGTATTAGTAGGTCCTCTTTAGAAGTTAGTTTTTTATCTGCAGCAAGTTTTCAACATACAAAAAAAGTATTAAGCCGATCTGCTTTTAAAACCAATATTGATTTTCTTAATGGGCTAAAAGAAAATGTAATAATTGGTAATCTAATTTCTGCTGGATTGTCAAAACAAATTAGAAAAAAACCTAGAAAAAAAATTTATCGTGGGGTAGTTTATATTCAAACGACTCAAAATAATACTATTGTAACAATCACAAATATTAAAGGGGATGCTGTATGTTGGAGTTCAGCTGGGTCATGTGATTTGAAAGGACGCCGTAAGGCAACAGCTTATGCTGCAAAATTAGCAGCAGCAAATGCTGCAAAAAAAGAGGTATTAAAAGAGGCTAAAGTATTAATTACTGGTCCAGGAGCAGCTCGCGATACTGCTATACATGAAATCCACAAAGCTGGGATTAAATTAACGATTTTAAGAGAAAAATCAGGTGTTCCTCATAATGGTTGTCGACCGCCAAAACGTCGTCGTATGCCAACTATTCAACAATTAGTAAAATCTGCTAGACAAAAATTAGTTAATAAAACAAAAGCTCCTGCATTAAAATCTTGTCCACAACGACGTGGTATTTGTTTACGTGTTTACACTGTAACTCCAAAAAAACCAAACTCAGCTTTACGTAAAGTTGCTCGTGTTCGTCTAAGCTCTGGATTTGAAGTAACAGCCTATATTCCTGGAATTGGGCATAATCTACAAGAACATGCTGTTGTATTGGTTCGTGGGGGTAGAGTTAAAGATTTACCTGGTGTTCGTTATCATATTGTACGTGGAACTTTAGATACAGCTGGTGTTAAAGGTCGTGTTCAAGGAAGATCAAAATATGGTGTCAAAAAAATGGCAAAAAAAAATATGATTCAAAGAGAATTAAAACGTCAAAAGTGTGTTTTAAAATATGAAACACGACGTCAATTATTAAAAAAACAAATAACATTAGCTTCTACTTTACGAGAAAAATTAATGTTACATCGTCAATTACAAAAACTTCCGCGTAATAGTTCAGCTGTTCGTTTACGTAATCGTTGTATGATTACAGGTCGTTCTCGAGGTTATCACCGTGATTTTGGTTTGTCACGTAATGTGCTGCGTGAAATGGCACATCAAGGTTTATTGCCCGGTGTTGTAAAATCAAGTTGGCCTGTAATTCCACCTAAACGTAAAATTATTGATTATAAAAACCGTAGTTTATTACAAGAATATATCTATTTTACTGGAAAAATTATTCCAAAAAGAAAAACAGGTATTACAACTAAACAACAACGTTATTTAACTAAAGCAATTAAAACAGCAAGAATTCTAGGTTTATTACCATTTAAAAAAATGTCACGTTCACTTAAAAAAGGACCTTTTGTAGCAGACCATTTATTAAAAAAAATTGAAAAATTAAATATAAAAGGTATTCAGAAAGTAATTGTAACTTGGTCACGTTCTTCTACAATTGTACCTATTATGATAGGGCACACAGTTGCTGTTCACAACGGACGTGAACATATTCCAGTTTTTATTACAGATAAAATGGTTGGACATAAACTGGGCGAATTTGCTTTAACTCGTACGTTTAAAACTCATACTAAAAATAAAAAAACAAAAAAAATTATGTTAAGAAAGTCTTTACATTTCGGACATCCAGTTATTCAATGTGATTCAGGTATGAAAAAATATATCAATGGAAAACATTTTATAAATTTATTTCGTACAAAACGTTATATTCGCAAAGCTTTATGGTATTTAACAAAATATGCTTATAAACGTAAAAATATTCTTTTTGTAGGAACAGCAATTCCATCCGCTCGATATGTAGCAACAACTGCATTAAAAACAAAATCTTTCTTTGTGAATTTTCGTTGGTTAGGTGGTATGCTAAATAACTGGAAAACACTTCGTAAATTATTACAAAAATTAAAAACTCTACAAAAAGAACAAAAAAAAAAAGAAGGAATAGCACGTTTAAAAGAAAAACAACGTTTAGAAAAATATCTAAAAGGAATTCAAATGATTAAAGGTGTTATTATGACAAGTCAAACAAAAGATTTAAGTGCTGCTCGTGAATGTAAAAAAATGGGTATTTGGAATTTAAGTATTCTTGATACTAATTGTGATCCACGTTTAGCTGATTTAATGGTTCCTGCCAATGATGATTCTGCATCATCTGTTAAATTCTTATTATTTAATTTTGCTAAGGCAATTCAAGCTGGAAGAATGGGTCAAAAAATACATCCTTATGGATATCGTGTAGGTATCACTCAACCTCACTCTGCCCGTTGGTTTGCTAACACGTATTATCCACAATATGTTTTTGAAGATTTTTTATTGCGACAATCTTTATTCAAAAATCTTAAACTTGTTCAAATTAAAATTGAAATAAAAATCAAACTTTATGTATTACAACAAGTAATTGAATTAGTTGCTGTTTGTTTAGCTAATTTTGTTGTGGAAAATTTGGAAAAAAGATTTTCATTTAGAAGTACAATGAAAAGAAAAGGTATTAAAATTCAAATTTCGGGTCGATTAAATGGAGCTGAAATTGCTCGTACAGAATGGTTAAGAGATGGTGTAGTTCCTTTACAAACTTTAAGAGCCAATATTGATTATAGTTACAAAACAGCAAAAACTATTTATGGTATACTAGGGGTCAAAGTATGGCTTTTTATGTCTAGATATTTAGGACCTCGTTTAAGAATAACACGTCATTTGAGTGGTTTGACTAGAAAAAAAATTATTCCACCTGGTGAACATTATTTAATTCGTTTAAAATTAAAACAACGATTACGTTTCCATTATGGATTAACGGAACGCCAATTAGTAAGATATGTGCAACAGAAAGGTTCAACAGGACGAGTTTTATTACGTTTATTAGAAATGCGTTTAGATAATATTGTGTTTAGATTACATATGGCACCAACTATTAAGGCGGCTCGCCAATTAATTAGTCATGGTCATATCTTAATTAATAAGAAAAAAGTAACGATTCCAAGTTATCAATGTGAGCCTAAAGATATAATAACAGTTGCTCCAAAAATTATCTCAATGGAATTAGTGAGTCGTTTTCCTCCGCATTTAGAGTTAGAACGATTAATTGTTGAGTATTATATGGCTCGTAAAGGTGCTCCAAAAAAACGTTTATTATTACCAGATCCTATTTACAATAAAGTTTCTGTACATATGTTGGTAAATCGGATTTTAAAAAATGGTAAAAAATCTATAGCTTATAGAATTGTTTATAGTGTATTCCGAAAAATTTCTGAAACTATGAATCAAAATCCTGTCGAAGTGTGGGAGAAAGCATTAAATAATGTAAAACCACGTGTAGAGGTTAAACCTCGTCGTCGAGCAGGGTCAATTCAGCAAGTTCCACGCGTAGCTGCACGAGCAATTGCCATTCGCTGGATTGTTTCAGCTTGTCAAAAAAAAGCAGGAAAAGATATGATTTCAAAATTATTTTCTGAAATTTCAGAAGCTTCAAATAAAAATGGTGCAGCATTTCGTAAAAAAGAAGAATTACATAAAATGGCTTTATCTAATTTAATGAATTCTCGTCGAATAAATGATACTATAAGTGACATGTTGACTCGTATTCGAAATGCATCGATTGTTCGAAAAAAATCTGTTTTAATACCTTATACAAAAATGAATTTAAAAATTGCGGAAATTTTAGAAAAAGAGGGTTATATTTTATCTTTTAAAATTTATCTAAAAAAAACACCTTGTATTACTAATTTAAAAAGAATAAGTAAACCAGGTCTTCGTATTTATGTTAATCATAAAGAACTTCCAAGAGTTTTAGCAGGAACTGGAATTTATATTCTTTCTACATCTAAAGGTATTTTAACGGATCGTGAAGCTCGCTTTCGTGGTATAGGAGGAGAAGTTTTATGTAGTGTTTGGGGTCGACGTAAAGAAGCCGTTGCTCAGGTTCAACTATTAGCATTTATAATAAATGGTCTTCCACAAGAAGATCCTCGTTCAATTTTAGCAATTGATGCTCCTTTTACTATTGTTAAAGTCCAAGGTGGTGGAAAAATTGGTCAAGCAAATGCTATTAAATTAGGTGTGGCTCGTGCTTTATGTGAGAAATCATTAAAAGACAGCGGTTTTTTAACTCAAGATTCGCGAATTAAAGAACGTCGTAAATATGGTTTAAAGAAAGCACGTAAAGCTCCTCAATATCACAAAATGGCAAGAGCTAAATTTGAACGTAAAAAACCGCACGTAAACATTGGAACAATTGGTCACGTTGACCATGGTAAAACAACTCTAACAGCTGCTATTACAATGGCATTAGCTGCTCGTGGAGGTGCAACAGGAAGAAAATATGATGAAATTGATTCTGCTCCTGAAGAAAAAGCTAGAGGTATTACAATTAATGCTGCTCATGTTGAGTACGAAACAGAAAATCGTCATTATGCCCATGTAGATTGTCCAGGTCATGCAGATTATGTTAAAAATATGATTACAGGTGCCGCTCAAATGGACGGTGCTATTTTAGTTGTTTCTGGTGCGGATGGTCCTATGCCTCAAACAACAGAACATGTATTATTAGCTAAACAAGTAGGTGTTCCAGCTATCGTTGTCTTTTTAAATAAAGCAGACCAGGTTGATGATCCAGAGTTATTAGAATTAGTAGAGTTAGAAGTTCGTGATATTTTAGACAAATACGGTTTTGCTAGTGATGAAGTTCAAATTTTATCTGGTTCTGCTCTTTTAGCTTTAGAAGCTTTAGTTGAAAATCCACCAGGTGATAGTGAATGGGTTGATAAAATTTACAATTTAATGGCGACGGTTGATGAGCACATCCCTACTCCAAAACGTGAAATGGATAAACCATTTTTATTAGCTGTAGAAGATGTTTTCAGTATTACAGGTCGTGGTACAGTAGCTACAGGTCGTGTTGAACGTGGAACACTAAAAGTGAATGAAACAGTAGAAATTATTGGATTAAGAACAAAAACAACGACAGTTACTGCGATTGAAATGTTCCAAAAAACATTAGATGAAACAATTGCTGGTGATAATGTTGGTATTTTATTACGTGGTGTTCAAAAAAAAGATATTGAACGTGGTATGGTTATTGCAAAACCAGGTACAATTCTGCCACATACTTTATTTGAAGGTCAAGTTTATGTTTTAACGGCAGAAGAAGGTGGTCGTAAAAGTGGTTTTTTTAAAGGTTATCAACCACAGTTTTATGTTCGTACAACAGATGTAACTGGAAAAATTTTAGATTCTACAATGCATTCTATGGTATGCCCAGGTGATTATGTAAATATGAAAATTCAATTAATTACTCCAATTGCTATCGAAAAAGGTATGCGTTTTGCTATCCGTGAAGGTGGGCGTACAGTTGGAGCAGGCATGGTACTAGAAATTACAGTTTTGTATTTAGTTAAAGACTATATTGAAGTTGTTCATAAGTTAACCATTATTAATTTTGGTTTGAGTACCCAGCTCTGTTCAAATTTTTTTAGTTGGCCTATCATAGTACCAGAGATTGCAACATCAGAAGAAATTTCTGTATTTCTAGATAAAAAAATTTTTACCGGTTTAGTTAATAGTTTATTTATATGGATCCCTACTTCTACAGCTACTTTCCTATGTTTTAGAAGATTTATAATGCAAGGTGTCGAAGCTGGTTATGCAGCAGCTTTAGGCACCATGGCAGCAACAGTATTTTGGCTAGCTAGTATATTATTTGGTCTACGATTCATTGTTGTTCCTTGGATGAGCTTAGATTTATTTAGATATTGGTTAGGTTTTTTATTGTTAATGAAGTATTTTTGGGATATTTTTGGTTTTTTCTTATTAGCTTTAACTGAACAAACTAGCCTTTATCCATTTTTAAGTAATTTTTCTATTTCATCACAATCCACATTGTTATTTTTTAGTTACCTATTAGGAATTGGAATTGGAAGTTATAGTTTAATAAACATTGTACGTCCTGTACATTTATTTTTTCAATCTATTACTGTCTTATTTGCATTTTCAAGTTTACCGTATTTCGGAATTGAATATCAAATCACAAATCCATTAGGATTTTTACCTAATGATCAAGCGTATGAAGACTTGAGTTATGGTAAAGACTATGAATGGATGCGTGAAACCTGGATAGCTAGACAACATTATGATAATGAACTTTGGTCCAAAATAATGAAAGTAGATGTTGACTTATTTATGAACCGTCAGCCCTCTTATTATTTTTTAACAAATACAGAAGAAAAATTATTACACCTTCGTCGATTTTTATTATTTGAACACTATGATAGTTTACGATGGGGTAAAAGTTTTACAAACCGAATGTATAATCAACAGTTTAAAGGAACTTTTCATAAAGTTCGCCATTTATTTTCTTTGAAATTTGATAGACCACTATATAATCATGAAGAACCATTTTATGCAGGTTGGGATGACAGTGTACGTAAATTTGTTTTAACAAATCGTTTACTAACAGAATTGTATTCAACATTAGGTGGATTTGTTTGGCCTAATAATTTAGAAGTAGTTTTTCAACTTATGGCCTTATTTTTTGTATTAGCAGCGGGTCCAGCTGTTGTTGTTTTAGTAGCTAGTCAAAAAGGGAATATGCCAAGATCTCAACGTAACGATAATTTTATTGATAAGACCTTTACCGTAGTCGCAGATATTTTATTAAAAGTTTTACCTACTTCACAAAGAGAAAAAAGAGCTTTTGCTTACTATAGAGATGGAATGTCAGCACAGTCAGAAGGCGAATATGCAGAAGCGCTTCAAAATTATTATGAAGCAATGCGCTTAGAAGTGGATGCTTATGACCGTAGTTATATATTATATAATATTGGTTTGATTCATACAAGTAATGGTGAACATGCTCGCGCATTAGAATATTATTATCAAGCTTTAGAAAGAAATCCGTCTCTTCCTAGTGCATTAAATAATATTGCAGTTATTTATCATTATCGTGGCGAACAAGCTATTGAAAAAGGTCAAGCTGAAATTTCAAGTCTACTTTTTGATAAAGCAGCTGATTATTGGAAAGAAGCGATTCGTTTAGCTCCTACAAATTATATTGAAGCTCAAAACTGGTTAAAAATGACAGGTATACGTAGATACGTTATTACGGGTTCTCGTAGATTAAGTAACTATTGGTGGGCTTCTGTTGTTTTTTTAGGTGCAATAGGTTTTTTGTTTACGGGATTATCCAGTTATCCTTTTACTTTCCCACAAGGTTTAGTAATGTCGTTTTATGGGATTTTAGGTCTTTTATTAAGTATTTATTTATGGCTAACTATAATTTGGAATGTTGGAGGGGGTTTTAATGAATTTAATAAAAAAGCTCGTATTTTTCGCTGGGGATTCCCTGGTAAAACTCGTTGTATTGATATATCTTATTCTTTAAAAGAAGTAGAAGCAATCAAAGTAGATTTTAAAAACCCGCAACGTACACTTTATTTGCGTAAAAAAGAGATTCCTTTGAGCCAAGGTCAGCCGTTAACAGTAGAAGAAGTGGAAAAACAAGCTGCTGAACTTGCAAAATTTTTACAAGTTTCTGTA
	Schizomeris_leibleinii_UTEX_LB_1228        ---ATGAAAATGCGTCCTGAAGAAATTAGTAGTATTATTATGAAACAAATCGAACAATACAACCAAGAAGTACAGGTTGTAAATTTTGGAAACGTATTCCAAGTTGGTGATGGTATTGCTCGTATTTATGGTTTAGAAAAAGTAATGGCTGGTGAGTTATTAGAATTTGAAGATGGTACTATTGGTATTGCTTTAAATTTAGAAGCTAAAAACGTTGGTGCTGTATTAATGGGTGATGGTTTAAATATTAAAGAAGGTAGCAAAGTTAGAGCTACAGGAAAAGTAGCACAAATCGGTGTAGGTGACGGTTATTTAGGTCGTGTTGTAGACTCTTTAGCTCGTCCAATTGATGGTAAAGGAGAAATTGAAACAAAAGAAACTCGTTTAATTGAATCTCCAGCTCCTGGTATCATTTCTCGCCGTTCAGTACATGAACCATTACAAACAGGTTTAGTAGCTGTTGATGCTATGATTCCTATTGGCCGTGGTCAACGTGAATTAATTATTGGTGACCGTCAAACAGGAAAAACAGCAATTGCTGTAGATACTATTTTAAACCAAAAAGGAAAAAATGTAGTTTGTGTTTATGTAGCTATTGGACAAAAAGCATCTTCAGTTGCTCAAGTTGTAAATGTATTAAGAGAACGTGGTGCTCTTGATTATACTGTTATTGTAGCAGCTAACGCAGATTCAGCAGCAACTTTACAGTATTTAGCTCCTTATACAGGAGCTTCTATTGCAGAATATTTCATGTACACAGGTCGTCATACATTAGTTATTTATGATGATTTATCTAAACAAGCTCAAGCTTATCGTGAAATGTCTTTATTATTACGTCGTCCTCCAGGACGTGAAGCTTATCCAGGTGACGTTTTCTATTTACACTCTCGTTTACTTGAAAGAGCTGCTAAGTTAAATGATGCTTTAGGTTCAGGTAGTATGACTGCTTTACCTATTGTAGAAACTCAAGAGGGTGATGTTTCAGCTTATATTCCAACAAATGTAATTTCTATTACAGATGGTCAGATTTTCTTATCTGCGGATATTTTTAATGCTGGTGTTCGTCCTGCTATTAATGTGGGTATTTCAGTATCTCGTGTAGGTTCAGCGGCTCAACCTAAGGCTATGAAAAAGGTGGCGGGCAAACTGAAGTTAGAGCTTGCACAATATGAAGACTTACGTGCATTCTCACAATTCGCTTCAGATCTTGACCAAGCAACACAAAACCAATTAGCTCGAGGCGCTCGTTTAGTTGAAATTTTAAAACAAGCACAATCTTCACCATTAGCTTTAGAAGACCAAGTTTCTAGCATTTATGCTGGTACAGTTGGTTACTTAGATCGCTTAGAAGTTGCTCAAGTACGTAGCTTCTTAATTGGATTTAGACAATTTGTTAAAACTAAATACGCTTACGGTGAAATCATTCAAACAAATACATTTACTCCTGAAGCAGAAACAGTATTAAAACAAGCTTTAGAAGAATATTTAGATGAAATGAATATTTATACTAAAAATATTGGTAGTATTATTCAAATTATTGGACCTGTTGTAGACATTGCTTTCTCTGCTGGTAGTGTACCAAACATCTATAATGCTGTTGTTATTAGTGGTAAAAACACTGCTGGTGAAGATATGCGTGTTGTTTGTGAAGTACAACAACTTTTAGGTGATCGTTGTGTTCGTGCAGTTGCTATGAACCCTACAGAGGGTTTAATGCGTGGTATGGAAGTATTAGACACTGGTAAACCTTTAATGGTACCAGTAGGTAAATCAACTTTAGGTCGTATTTTTAACGTATTAGGTGAACCAGTTGATAATTTAGGCCCAGTTGAAAGTCAAAAATTACCAATTCACCGTTCTGCTCCTGCTTTTACAGAATTAGATACTCGTCTTGCTATTTTTGAAACAGGTATTAAAGTTGTTGACTTATTAGCTCCATACCGTCGTGGTGGTAAAATTGGTTTATTCGGTGGTGCTGGTGTAGGTAAAACAGTATTAATTATGGAATTAATTAATAATATTGCAAAAGCACATGGTGGTGTTTCAGTATTTGCTGGTGTAGGTGAACGTACTCGTGAAGGTAATGACTTATACATGGAAATGAAAGAATCAGGTGTAATCGTTGAAAATAACTTAGGTGAATCTAAAGTAGCTTTAGTTTATGGTCAAATGAACGAACCACCAGGAGCTCGTATGCGTGTTGGTTTAACAGCATTAACAATGGCTGAGTTTTTCCGTGATATTAATAAACAAGACGTATTATTATTTATTGATAATATTTTCCGTTTTGTACAAGCTGGTTCAGAAGTTTCTGCTCTTTTAGGTCGTATGCCTTCTGCTGTAGGTTATCAACCTACTTTAGCTACAGAAATGGGTGGTCTTCAAGAAAGAATTACTTCAACAAAAGACGGTTCTATTACATCTATCCAAGCTGTTTATGTACCTGCCGATGACCTTACTGACCCTGCTCCTGCAACAACTTTCGCTCACTTAGATGCAACTACTGTATTATCTCGTGGTTTAGCTGCTAAAGGTATTTATCCTGCTGTAGATCCATTAGATTCAACTTCTACTATGTTACAACCTTGGATTGTAGGTGATGAACATTACAGTTGTGCTCAAAATGTTAAACAAACTTTACAACGTTATAAAGAATTACAAGATATTATTGCTATTTTAGGTTTAGATGAATTATCTGAAGAAGATAGATTAGTAGTAGCTCGTGCTCGTAAGATTGAACGTTTCTTATCACAACCATTCTTTGTTGCTGAAGTATTTACTGGATCGCCAGGTAAATACTGTAGTTTAGCAGAAACAATTAGAGGTTTTACTCTAATTTTAAAAGGAGAATTTGATGCTCTTCCAGAACAAGCATTCTATTTAGTAGGTAACATTGATGAAGCTATTTCAAAAGCAGCTTCTCTTAATATGAGTTTACAAGTTTGTGTTATGACTCCAGAACGTATTTTTTGGAATGGTCAATCAGAAGAAATTATTCTTCCTACAAATACAGGTGAAATGGGTGTTTTAAAAAACCATGCTCCTATTATTACAGGTTTAGACGTAGGTGCAATGTTAATTGAGAAAGGTTGGACTTCTGTTGCTATTATGGGTGGTTTTGGTATTGTTGGTCAAAATCGAGTTATATTATTAGTGAATGAAGCTGAATCTGCAGATACAATTAATGCAGAACAAGCTGAAAATGATTTTACTCAAGCAAAATTAGAACAAGCTCAAACTACAAAACAACGTGTGGAAGCAAACACTATTTTTAAAAGAGCAAAAGCTAGATATCAAGTAGTAGGTTTTGGATTTAATGCAAATATTTTAGAAACAAATGTAATTAACTTAGCTGTTGTTGTAGGTGTTGTTGTTTTTTTTGTAGGGAATAATTTAACAGCGATTTTAGAAAATCGTCAACAAACTATTTTAAATAATCTTCGTGAAGCAGATCAAAGAGCTGCTGAAGCTCAAGAAAAATTTAATACAGCAAAATCACAATTAGAACTTGCTGAACAAAAAGCAAAACAAATTCGTGAAGAAGGCTTATTAAAAGCAACTATGGAGAAAAATAATTGTTTAAATCAATATGAACAAGATTTAGCTCGTTTAGAAGAATACAAACAAGAAACGTTACAATTTTACCAACAAAAAGTTTTTAGCCAACTATATATCTCATTAGTGGCTAAAGCTTTACAAAAAGTTAAACAAAAAGATCAATTCCATATTACTGTAAATAATTTCTTTATTGCTCGTTTTACAATGAACCCTATTATTGCTGCTGCTTCCGTTATTGCTGCTGGATTAGCTGTTGGTCTTGCTGCTATTGGTCCTGGTATGGGTCAAGGTACTGCTGCTGGTTATGCAGTTGAAGGTATTGCTAGACAACCAGAAGCTGAAGGTAAAATCCGTGGTGCTTTATTACTTTCATTCGCTTTCATGGAATCTTTAACAATTTATGGTCTAGTTGTTGCTTTAGCTTTATTATTCGCTAACCCATTTAACCCATTATTTGATATTTCCGAAGTTTCAGTAGGACAACATTTATATTGGGAAATTGCGGGATATGAAATTCATGGACAAGTTTTATTAACTTCTTGGTTTGTTTTAGGGACTGTTATGATCTTTGGATTAATTGCTAATAAAGATTTAAAACCAGAAGGACTTCAAAATTTTACAGAATTAGTGACTGAATTTATTCGTGATTTAGCTAAAACACAAGTTGGTGAAGAATACTTAAAATGGGTTCCTTTTATTGGTACAATTTTCATTTTTGTTTTAGTATCTAACTGGTCTGGTGCTTTATTACCATGGCGTTTAATTGAATTAAATGGTGAATTAGCTGCTCCTACAAATGATATTAATACAACTGTTGCTTTAGCTTTATTAACATCTATTTCATATTTCTATGCGGGAATTAGAAAAAAAGGTTTACGCTATTTCCGTCGTTATGTTGAGCCAGCTCCTTTTTTATTACCGATTAATGTTTTAGAAGATTTTAGTAAACCATTATCGTTAAGTTTCCGTCTTTTTGGAAACATTCTTGCCGATGAACTAGTTGTTGGAGTATTAGTAGCATTAGTTCCTTTAATTGTTCCAATTCCTGTTATGTTATTAGGTGTATTTACAAGTGCCATCCAGGCTTTAGTTTTTGCAACATTAGCAGGTGCTTATATTGGTGAGTCTGTTGAAGATGAAACTATTATGGCAAATTTGTCATTTTGTTTATTATTTTTTACTTTTTATTGGATGCTATTTTCAAATATTTCTTTGTTTATTTTATTAATAATTTGGAAAGAATCAGGACATTTTCCATTAAGTAATTTATATGAATCGTTACTTTTCTTATCTTGGAGCTTAACAACTATTCATTTAATAGGTGCTATTACTGCTTTAACAAATGCTTTTGCAACATTTAGTCTTCCATCAGAAATGCAAAAAGCATCTGCTTTAGTACCTGCTCTTCAATCAAATTGGTTAATAATGCATGTAACTATTATGATATTAAGTTATGCTGCTTTAATTTGTGGCTGTTTATTATCAATTGCTTTTTTAATTGCAACTAATTTAGATAATTTAAGTTATCGTATTTTAGGTATTGGGTTTCCTCTATTAACTATAGGTATTTTATCTGGTTCTGTTTGGGCAAATGAAGCTTGGGGTTCATATTGGAGTTGGGATCCTAAAGAAACATGGGCGTTATTAACGTGGTTAGTATTTGCTATTTATTTACATACTCGTTTAACAAAAGGATGGCAAGGTAAAAAACCAGCTATTATAGCTTCTTTTGGTTTTATAATTGTTTGGATTTGTTTTATTGGTGTTAATCTTTTGGGAAAAGGTTTACATAGTTATGGTTGGGAAAAAATAGGTTTAATTCCGCGTTCAATTGTTCGAATGTTAGATAGGTTTTATTATCAACTCTATGGAACAGCTGAACCCTTAGTGAAACAATTTCGATTTTCGAAATATTTATTATTAACAAGTGTTAAGTCTTTATTTGTAGTTTTATTTATTCCTTTTTTTATAAATGTTTTTACAAAAATCTATGTTTTTCGTCCTTTAGTTGAATATTTTTGGGATCAAACCGAAATTTTTCTAAACTATGAGTTACAAGAAAAAGCTTTTTCTGAAATTAAAAATTTTGAAGAAAAAATTTATTTTGAATATTTACGTCAAAAAACAAGAGAATTATATAATAAAGAAAGTATTGAAGCAATTACAAATTTATTTGCAGATTTTATGGGTTTAATTATTTTAATATATTTATTGATCAATATGAAAATGTCATTAATGAATACAACAGCTTTTTTATCTGAATCTTTTTTTAGTTTAAAAGATAGTAAAAAAGCTTTTTTAATGTTATTATTTACTGATTTACTAGTAGGGTTTCACTCTCCTAGGGGTTGGGAAGTCATTTTTCATTTTTTATTTGAACACTTTGGTCTTCCTGAAAACCACAATATAATTTTTTTATTAGTAGGTACCTTTCCTGTATTGTTAGATGCATTGTTTAAATACTGGATCTTTCGACATTTAAATCGTCATTCTCCAGCTACAGTAGCTACATTTCAAGCTATGGTAGAAATGCCAATTGGTGTACCAAAAGTTCTTTATTATTGGGATGATGAACTACCATTACAATGGGTAGATTTATATCATTTAATTTTTCGTAGAAGATTAGTTTTTGTAATGTCAGAGTTAGATCAAGATTTATGTAATCAAATTGCTGGTATGATGGTTTATATTCATTTTGAAGATAAACGAGATGAATTTGTGTTTATTAATTCAACAGGTGGTTCCGTAAGTAGTGGTATTACTATTTATGATGCTTTACAATTCGTTAAAACTGGAGCTGTCACTGTTTGTTTAGGTATGGCTTTTTCAGCTAGTAGCATGGTTTTAGCCGGTGGAAATATAGGTCATCGTTATGTTGCAGAAGGAGCCCATGTAATGATTCACCAACCAGGAGGAATTACTGGACAAGCTTCAGATGTACTATTAGATGCCTATGAAATTTTACGAATTCGTCGTCAAGTCGCTACTATTTATTCTTTATGTTCTAAACGTGCGTTAAGTGAAGTTTTGAAAGATTTAGATCGCGATAATTTTATGACACCACAAGAAGCAGTTGATTATGGTTTAGCTGATGAAATTGGAACAATTTTTCTTCCAAAAAATTATTTATTAGTAACGGACTCTGTTCAAGCTTTAGCGGGAGAAATGGGAATGAAATTATTTATGGAAGACGCTAAACGTGAAAAACTTTTTGATATTGCACAAGCAAATACCCCTTGTCTGGTTTTTATAGAAGATATTCATGTGATTGGATCTAAAACAAAAATGAGACTTGTAAAGGATTTAATTCGATTATTTGAAAAAAATTTTGTTGTTTTTGCTACAACAAATAAATTATCTGATCCTTCTCTTCGTAGACCAGGTCGTTTAGAAGAAACAATTTATACTTTTATACGCTTTTCTTCAAAAGTAGGTGTTATGAATGTATGTAATATGTTACAGTGGCATTTACGTGACAAATATTTCCATAAAGCTGATAAAAATCGTATTGATTATTTAGCTCAGTTATTAACAGAAACGATGAGTAAAGTATATGATTGGTTTGATGAACGATTAGAAATTCAGGCTATTGCGGATGATATTTCAAGTAAATATGTTCCTCCTCATGTAAATATTTTCTATTGTCTTGGTGGTATTACTTTTACTTGTTTTTTAGTACAAGTAGCTACAGGTTTTGCAATGACTTTTTATTACCGTCCAACTGTAGCTGAAGCTTTTGCTTCAGTTCAATACATTATGACAGATGTAAACTTTGGTTGGTTAATTCGTTCTATCCACCGTTGGTCTGCTAGTATGATGGTTTTAATGATGATTTTACATGTATTTAGAGTTTGGTTAACTGGTGGTTTTAAAAAACCAAGAGAACTAACTTGGGTAACAGGTGTTATTATGGCTGTTTGTACAGTTTCATTTGGTGTAACTGGTTATTCATTACCATGGGACCAAGTAGGTTATTGGGCTGTAAAAATTGTAACAGGTGTACCTGATGCAATTCCAGTAGTTGGTCCAGCAATTGTAGAGTTTTTACGTGGAGGTGTTGGTGTTGGTCAAGCTACATTAACACGTTTCTATAGTTTACATACATTTGTTTTACCTTTATTAACAGCTGTATTTATGTTAATGCATTTCTTAATGATCCGTAAACAAGGAATTTCTGGTCCTATGGCAGTAATTAAAAAACCAGATTTAAGTGATCCTGTTTTAAAAATGAAATTAGCTAAAGGTATGGGCCACAATTATTATGGTGAGCCTGCTTGGCCTAATGATTTATTATACATTTTCCCAGTTTGTATTTTTGGTACATTTGCAATTGTAATTGGTTTATCTGTTATGGAACCAGCTGCTATTGGTGAACCTGCAAATCCTTTTGCAACGCCACTTGAAATTTTACCTGAGTGGTATTTCTATCCAGTTTTCCAATTATTAAGAGTTATTCCTAATAAGTTATTAGGTGTTCTTTTAATGGCTGCGGTACCTGTAGGCCTTCTTACAGTTCCGTTTATTGAAAATATCAATAAATTCCAAAATCCATTCCGTCGTCCTATTGCAACAACAGTTTTCTTATTAGGAACTGTAGTAGCTGTTTATTTAGGTATTGGTTCAACATTCCCTATTGACCAATCTTTAACTTTAGGTTTAATGGTAGAACCTTTATTATCTGGGATTGTTTTAGGATTAGTACCTGTTACTATTGCTGGTCTATTTGTTACTGCTTATTTACAATATCGTCGCGGAGATCAAGCTATGTTGACTATTATTAGCTATGTTGTATTATTAATTGGTGCTTTAACATTTACATTAGTTACTTATTTGGGTCTTTTAAAAGTAAAATTAATGACAATTAATTTGCCTGAAAAAGAAGCAAAAAAAGTAAAAATTGCAGTGGATAGAAACCCTGTAGAAACTAGTTTCCAAAAATGGGCTAAACCAGGCCATTTTTCTCGTACATTAGCAAAAGGTCCAAATACAACAACTTGGATTTGGAACTTACATGCAGATGCACATGATTTTGATAGTCATACTAGTGACTTACAAGATATTTCACGTAAAGTATTTAGTGCGCATTTTGGTCAATTAGGTATCATTTTAATTTGGTTAAGTGGTATGTACTTCCACGGAGCACGTTTTTCAAATTATGAAGCTTGGTTAAGTGATCCGACACATATTAAACCAAGTGCTCAAATTGTATGGCCTATTGTTGGTCAAGAAATTTTAAACGGTGACGTTGGTGGTGGTTTCCAAGGTGTACAAATTACATCTGGTTTCTTCCAATTATGGAGAGCTAGTGGTATTACAAGTGAACTTCAACTTTACAGTACAGCAGTGGTTGGTTTAGTATTAGCTGGTGCTATGTTCTTTGCTGGTTGGTTTCACTACCATAAAGCGTCTCCAAAATTAGAGTGGTTCCAAAGCGTAGAATCAATGCTTAACCACCATTTAGGTGGTCTTTTAGGTTTAGGTTCTTTAGCATGGGCTGGTCACCAAATTCACGTATCATTACCTATTAATAAATTATTAGATGCAGGTGTTGATCCAAAAGAAATTCCTCTACCTCATGAGTTTATCTTAAATAAACAATTAATGGTAGATTTATATCCAAGTTTTGCTAAAGGTTTAACTCCATTCTTTACAGTACAATGGTCTGAATATTCAGATTTCTTAACTTTCAAAGGTGGTTTAAATGAAGTAACAGGTGGTTTATATCTTTCTGATACTGCTCACCACCACTTAGCAATTGCTGTACTATTCTTAATTGCAGGACATATGTATCGTACAAACTGGGGTATTGGACATAGTATTAAAGAAATTCTGGATGCTCACAAAGGTCCTTTAACAGGCGAAGGTCATAAAGGATTATATGAAATCTTAACAACATCTTGGCATGCACAATTAGCTATTAACTTAGCTTTATTTGGTTCTTTATCTATTATTGTTGCTCACCATATGTATTCGATGCCTCCATATCCATATTTAGCGACTGATTATGGTACTCAATTATCATTATTTACTCACCATACATGGATTGGTGGTTTTTGTATTGTAGGTGCAGGTGCTCACGCTGCTATTTTTATGGTACGTGATTACGATCCTACAAACAATTACAATAATTTATTAGATCGTGTGTTACGTCACCGTGATGCTATTATTTCTCATTTAAACTGGGTATCTATTTTCTTAGGTTTCCACTCGTTTGGTTTATATATCCATAACGATACAATGAGCGCATTAGGTCGTCCACAAGATATGTTTAGTGATACAGCTATTCAATTACAACCTGTATTTGCACAATGGGTTCAAAATACTCATTTCTTAGCACCTCAGTTAACAGCTCCAAATGCTTTAGCTGCTACAAGTGCGTCTTGGGGTGGAGATGTAGTTGCTGTGGGTGGAAAAGTAGCTATGATGCCTATTCCATTAGGAACAGCAGATTTTATGGTTCATCACATTCATGCATTTACAATTCATGTAACAGTTCTAATTTTATTAAAAGGTGTTTTATTTGCTCGTAGCTCACGTTTAATTCCAGACAAGGCAAACTTAGGTTTCCGTTTCCCTTGTGATGGTCCGGGTCGTGGAGGTACTTGTCAAGTTTCAGCGTGGGACCATGTTTTCTTGGGCTTATTCTGGATGTACAATTCACTTTCAATTGTAATTTTCCATTTCTCTTGGAAAATGCAAAGTGATGTTTGGGGTTCTGTTGCAAATAATGTTTCTCACATTACGGCTGGTAACTTTGCACAAAGTGCAAATACAATTAATGGTTGGTTACGTGATTTCTTATGGGGTCAGTCTTCTCAAGTAATTCAATCATATGGTTCAGCGTTATCTGCATATGGTTTAATCTTCCTTGGTGCGCATTTTATATGGGCCTTCTCTTTAATGTTTTTATTTAGTGGTCGTGGGTATTGGCAAGAGTTAATTGAATCTATCTTATGGAGTCACGCTAAATTAAAAGTAGCTCCTACAATTCAACCACGCGCTTTATCAATTACTCAAGGTCGTGCAGTAGGTGTAGCACACTACTTACTAGGTGGTATTGCCACAACATGGTCTTTCTTCCTAGCTCGTATTATCTCAGTGATGGCAACAAAGTTTCCTAGTTTTAGTAAAGGATTAGCTCAAGATCCTACTACTCGTCGTATTTGGTTCGGTATTGCTACCGCACACGATTTTGAAAGTCATGATGGTATGACTGAAGAATTAGTATATCAAAAGATTTTTGCTTCTCATTTTGGTCAATTAGCAGTTATTTTCTTATGGACATCTGGAAACTTATTCCACGTGGCTTGGCAAGGGAATTTTGAACAATGGGTACAAGATCCTTTACATGTACGTCCAATTGCTCATGCAATTTGGGATCCACACTTTGGTCAATCTGCAGTAGAAGCTTTCACTCGTGGAGGTGCTACAGGTCCAGTAAATATTGCTACTTCAGGTGTTTACCAATGGTGGTATACTATTGGTTTACGTACAAACCAAGATTTATATAATGGTTCTGTATTTTTATCGATTTTAGCGGCTCTGTTTTTATTAGCAGGTTGGTTACATTTACAAAAAAATTTCAGACCATCTTTATCTTGGTTTAAAGATGCAGAATCTCGTTTAAACCACCACCTTTCTGGTTTATTTGGGGTAAGTTCTTTTGCGTGGACTGGTCACTTAGTGCACGTAGCAATTCCTGAATCACGTGGTCAACATGTTGGTTGGGATAACTTCTTAACAACTTTACCACATCCTCAAGGGTTAACTCCTTTTTGGACAGGAAATTGGGCAGCATACGCACAAAACGCTGATTCAGCAAGTCATGTTTTTGGAACTTCTGACGGTTCTGGACAAGCAATTTTAACATTCTTAGGTGGTTTCCATCCACAAACACAAAGTTTATGGTTAAGTGATATTGCTCACCACCATTTAGCAATTGCTGTTATTTTTGTATTAGCAGGACATATGTATAGAACTAGCTTTGGCATTGGCCACCGTTTAAGTGATATTTTAGATTCTCATGTAGCTCCTGGTGGAGGTATGGGTAATGGTCACCGCGGTTTATTTGATACTGTAAATAATTCTTTACATTTCCAATTAGGTTTAGCTCTTGCATCTGTAGGTACAATTTGTTCACTAGTTGCTCAACATATGTATTCAATGCCTCCATATGCTTACTTAGCAAATGATTTCACAACTCAAGCAGCTTTATATACTCACCACCAATATGTAGCAAGTTTCATTATTTGTGGTGCTTTTGCTCACGGTGCTATTTTCTTTATTAGAGATTATGATCCAGAGCAAAATAAAGGAAATGTATTAGCTCGTATGTTAGATCATAAAGAAGCTGTGATTTCTCACTTAAGCTGGGTTTCATTATTCTTAGGTTTCCATACATTAGGTTTATATGTTCATAACGATGTTATGCAAGCTTTTGGTACACCAGAAAAACAAATTTTAATTGAACCGGTTTTTGCACAATGGATTCAAGCTGCTCATGGTAAAGCTCTTTATGGTTTTGATTTCCTATTATCTTCTTCTCAAAGTGTAGCAAGTCAAACTTTATGGCTTCCTGGTTGGTTAGAAGGTATTAATAGTAATAGTAATTCTTTATTCTTAAATATTGGTCCTGGTGATTTCTTAGTTCACCATGCTATTGCGTTAGGTTTACATACTACAACTTTAATTTTAGTTAAAGGGGCTTTAGATGCACGTGGTTCTAAGTTAATGCCGGATAAAAAAGATTTTGGTTATTCTTTCCCTTGTGATGGTCCAGGTCGTGGAGGTACTTGTGATATTTCTGCATATGATGCTTTCTACTTAAGTATTTTCTGGAGTTTAAACACTATTGGTTGGGTTACTTTCTATTTCCACTGGAAACATTTAACACTGTGGCAAGGTAATGTAGCTCAATTTGATGAATCATCTACTTACTTAATGGGTTGGTTACGTGATTATTTATGGTTAAATTCATCACAATTAATTAATGGTTATAACCCATTCGGTATGAATAGCTTATCTGTATGGGCATGGGTTTTCCTATTTGGTCACTTAATTTATGCAACAGGCTTTATGTTCTTAATTAGCTGGCGTGGTTATTGGCAAGAATTAATTGAAACGCTTGTTTGGGCTCACGAAAAGACTCCTCTAGCAAATATTATTCAATGGACTGATAAACCAGTTGCTTTATCAATCGTTCAAGCTCGTCTAGTAGGTCTTGCACACTTCTCAGTAGGATATGTTTTCACATATGCTGCCTTCTTAATTGCTTCTACTTCTGGTAAATTCATGTCTCATATTGTTAAAATTTATGATACTTGTATTGGTTGTACACAATGTGTTCGTGCTTGTCCTTTAGATGTTTTAGAAATGGTACCATGGGATGGATGTAAAGCGCTACAAATGGCGTCTGCTCCTCGTACTGAAGATTGTGTTGGTTGTAAACGTTGCGAATCAGCATGTCCAACTGATTTTTTAAGTATTCGTGTGTATTTAAGTGCTGAAACTACTCGAAGTATGGGCTTATCTATGAAAGATTTTACAACTTATTTATCAACTGCTCCTGTAGTTGCTTTTGCTTGGCTAACTTTTACTGCAGGTTTCATTATTGAAATTAATAGATTTTTCCCTGATCCTTTAGTATTTTCAATGACAGCTATTTTAGAAAAGTCAGAAGTAAAAAGCTTATGGGCTCGTTTTTGTGAATGGGTAGTTTCTACAGAAAACCGTTTATATATTGGTTGGTTTGGTTGCTTAATGATCCCTACATTATTAACTGCAACTTCAGTTTTCATCATTGCGTTTATCGCAGCTCCTCCGGTTGATATCGATGGTATCCGTGAGCCAGTTTCAGGTTCATTATTATACGGTAACAACATTATCTCAGGTGCTGTTGTTCCTACTTCTAACGCTATTGGTCTGCATTTCTACCCAATTTGGGAGGCTGCTACGCTTGATGAGTGGTTATACAATGGTGGCCCTTACCAATTAATTGTATGTCACTTCTTCTTAGGTATCTGCTGCTACATGGGTCGTGAATGGGAATTATCATACCGTTTAGGTATGCGTCCTTGGATTGCTGTTGCATACTCAGCACCAGTAGCTGCTGCTACTGCTGTTTTCATCATCTATCCAATTGGTCAAGGTTCATTCTCAGATGGTATGCCTCTGGGTATTTCTGGTACTTTCAACTTCATGATTGTATTCCAAGCTGAGCATAATATCTTAATGCACCCTTTCCACATGTTAGGTGTAGCTGGTGTTTTTGGTGGTTCTTTATTCTCAGCAATGCATGGTTCATTAGTAACTTCTTCATTAATCCGTGAAACAACTGAAGCTGTGTCTACAAACGCAGGTTACCGTTTCGGTCAAGAAGAAGAAACTTACAACATCGTAGCTGCTCACGGTTACTTTGGACGTTTAATCTTCCAATATGCATCTTTCAACAACTCTCGTTCATTACACTTCTTCTTAGCTGCTTGGCCAGTTGTAGGTATTTGGTTCACAGCTTTAGGTTTATCAACTATGGCTTTCAACTTAAATGGTTTTAACTTCAACCAATCTTTATTAGATTCTCAAGGTCGTGTAATCAACACTTGGGCTGATATTATCAACCGTGCTAACTTAGGTATGGAAGTAATGCACGAGCGTAACGCTCACAACTTCCCTCTAGATTTAGCTGCTGTTGAAGCTCCTTCAGTAATGGGTTTACCTTGGTATCGTGTACATACTGTTGTATTAAATGATCCTGGGCGATTAATCGCTGTTCACTTAATGCACACTTCTTTAGTTTCTGGTTGGGCTGGTTCAATGGCTTTATATGAGCTTGCTGTATTTGATCCTTCTGATCCGGTTTTAAACCCTATGTGGCGTCAAGGGATGTTTGTACTTCCTTTCATGACACGTTTAGGTATTACAAAATCTTGGGGTGGTTGGACAATTAGCGGAGAAACAGTAACTACA---GGTTTTTGGACTTATGAAGCTGTAGCAGCTGCGCATATTATTTTATCAGGTGCTTTATTCTTAGCAGCTATTTGGCACTGGATTTATTGGGATTTAGATTTATTCCGTGATCCAAGAGAAGGAAAACCAGCTTTAGATTTACCTAAAATTTTTGGTATTCACTTATTCTTAGCAGGTTTATTATGTTTTGGTTTCGGTGCTTTCCACGTAACAGGTTTATATGGACCTGGTATTTGGGTGTCTGATCCATACGGATTAACTGGTAGTGTTCAACCTGTTGCTCCATCATGGGGTGCTGATGGTTTTGATCCATACAACCCAGGAGGTATTGCTTCACACCACATTGCAGCTGGTATTTTAGGCGTTTTAGCTGGTCTATTCCACTTATGTGTACGTCCATCTTTACGTTTATATTTAGGTTTATCAATGGGTAGTATTGAAAGTGTACTTTCAAGTAGTATTGCTGCAGTATTCTGGGCTGCTTTCGTTGTTGCTGGTACAATGTGGTACGGTTCAGCTGCAACTCCTGTTGAGTTATTTGGTCCTACACGTTATCAATGGGATCAAGGTTTCTTCCAACAAGAAATTGAAAAACGAGTAGCAACTAGTGTTGCGAATGGTGCTTCTTCTGACGCTTGGGCTCAAATTCCTGAAAAATTAGCTTTCTATGATTATATTGGAAATAACCCAGCAAAAGGTGGTTTATTCCGTTCAGGTGCTATGAACAGTGGTGATGGTATTGCAGTAGGTTGGTTAGGCCATGCTGTATTTAAAGATTCTGAAGGTCGTGAATTATCTGTTCGTCGTATGCCTACTTTCTTTGAAACATTCCCAGTAATTTTACTTGATAAAGATGGTATTGTACGTGCTGACGTTCCATTCCGTCGTGCTGAATCAAAATATAGTATTGAACAAGTTGGTGTTTCAGTTTCTTTCTACGGTGGTGAGTTAGATGGTGTAACATTCAGCGATCCAGCTACAGTTAAAAAATATGCTCGTCGTGCACAATTAGGTGAAATTTTTGAATTTGACCGTGCTACTTTACAATCAGATGGTGTATTCCGTAGTAGTCCTCGTGGTTGGTTTACTTTTGGTCACTTATGTTTTGCTTTAATTTTCTTCTTCGGTCACATTTGGCACGGTGCTCGTACATTAGCTCGTGACAGATTTGCTGGTATTGATGACGACTTAAATGATCAGGTAGAGTTTGGTAAATTCCAGAAAATTGGTGACCCTAGCTCTTTCCGTCAAGCTATGGAAACTCTATACAACGGTACACTGTCTATCGGTGGTCGAGACCAAGAATCCACTGGTTTTGCTTGGTGGGCTGGGAATGCTCGATTAATTAACCTTTCAGGTCGCCTTTTAGGTGCTCACGTAGCACACGCAGGTTTAATTGTATTCTGGGCAGGTGCTATGAATCTTTTTGAAGTAGCGCACTTTGTACCTGAAAAACCTATGTATGAACAAGGTCTTATCCTTTTACCACACTTAGCAACATTAGGTTATGGTGTTGGTCCAGGTGGTGAAATTATTGATACTTTCCCATATTTTGTTTCAGGTGTATTACACTTAATTTCTTCTGCTGTTTTAGGTTTTGGTGGTGTTTACCATTCTTTAATTGGTCCAGAAACTTTAGAAGAAACATTCCCATTCTTTGGTTATACTTGGAAAGATAAAAATAAAATGACGAACATTCTTGGTTTCCACTTAATTATTTTAGGTTTTGGTGCTTGGCTTCTTGTATGGAAAGCTTTGTATTTTGGTGGTGTTTACGATACATGGGCACCAGGAGGTGGTGATGTTCGTATTATTACTAATCCAACAACAAATCCATCTGTAATTTTTGGTTATATATTAAAATCACCTTTTGGTGGTGATGGTTGGATTGTAAGTGTTGATAACATGGAAGATATTATTGGAGGTCACATTTGGATTGGTACTCTTTGTATCTTAGGTGGTATTTGGCACATTTTCACACAACCTTGGGCTTGGACACGTCGTGCTTTTGTTTGGTCTGGTGAAGCTTACTTATCTTATAGTTTAGGTGCTATTTCTTTAATGGGCTTTATCGCTTGTTGTATGGGTTGGTTTAATAATACTGCTTACCCTAGCGAGTTTTACGGTCCAACAGGTCCTGAAGCGTCTCAATCTCAAGCATTTACTTTCTTAGTACGTGACCAACGTTTAGGTGCTAACGTAGCTTCTGCACAAGGTCCTACAGGGTTAGGTAAATATTTAATGAGATCACCAACAGGTGAAATCATTTTTGGTGGTGAAACAATGCGTTTCTGGGATTTCAGAGGTCCTTGGTTAGAACCATTACGTGGTCCAAATGGTTTAGATTTAAACAAATTAAAAAATGATATTCAACCATGGCAAGAACGTCGTGCTGCTGAGTATATGACACATGCTCCATTAGGAAGTTTAAACTCAGTAGGTGGTGTAGCTACTGAAATCAACTCAGTGAACTTTGTATCACCACGTAGTTGGTTAGCTACTTCTCATTTCTGTTTAGGTTTCTTCTTCTTTGTTGGACACTTATGGCATGCTGGACGTGCACGTGCTGCAGCTGCTGGTTTTGAAAAAGGTATTGACCGTTTAGATGAACCAGTATTATCAATGAGACCAATTATGACAATCACCATTGGTCAATATGTAGAACAACGAGGTATTTTTGATAATGCCGATGACTGGTTACGTAAAGAACGTTTTGTTTTTGTAGGTTGGTCAGGATTATTATTATTCCCTTGTGCTTATTTAGCATTAGGTGGCTGGTTAACTGGTACAACATTTGTAACATCTTGGTATACTCACGGATTAGCATCTTCTTATTTAGAAGGTTGTAACTTTTTAACTGCTGCAGTATCAACTCCAGCAAATAGTATGGCTCACTCATTATTATTTTTATGGGGTCCAGAAGCTCAAGGTGATTTAACTCGTTGGTTCCAATTAGGTGGTTTATGGACTTTTGTAGCATTACATGGTGCTTTTTCTTTAATTGGCTTTATGTTACGTCAGTTTGAAATTGCGCAATCATTAAGATTACGTCCATATAACGCAATTGCATTCTCTGCACCAATTTCTGTATTTGTATCTGTATTTTTAATTTATCCATTAGGTCAAGCAGGTTGGTTCTTTGCGCCTAGTTTTGGTGTAGCGGCAATCTTCCGTTTCATTTTATTTTTTCAAGGGTTCCATAACTGGACTCTAAACCCATTCCACATGATGGGTGTAGCTGGTGTATTAGGTGCTGCTTTATTATGTGCAATTCACGGTGCAACAGTTGAAAATACATTATTCGAAGATGGTGATGGTGCTAACACTTTCCGTGCTTTTAACCCTACACAAGCAGAAGAAACGTATTCTATGGTAACTGCGAATCGTTTCTGGTCACAAATTTTTGGTGTAGCTTTCTCTAACAAACGTTGGTTACACTTCTTTATGCTTTTCGTTCCTGTAACTGGTTTATGGATGTCTGCAATTGGTGTAGTAGGTTTAGCTTTAAACTTACGTGCATATGACTTCGTTTCTCAAGAAATTCGTGCTGCTGAAGATCCTGAGTTCGAAACATTCTATACTAAAAATATCCTTCTTAACGAAGGTATTCGTGCTTGGATGGCCGCACAAGACCAACCACATGAAAAATTAGTATTCCCTGAAGAAGTATTACCTCGTGGTAACGCTATGTCAGGTAAACCAAACGAACGTCCTTTCTCTGATATTCTTACTAGTATTCGTTACTGGGTTATTCACAGTATCACAGTTCCTTCGCTTTTCATTGCTGGTTGGTTATTTGTAAGTACAGGTTTAGCTTATGACATTTTTGGTAGTCCTCGTCCAAATGAATATTTCACTGAAGATCGTCAAGATGCTCCGTTAATCACAGATCGTTTCAATGCATTAGAACAAGTTAAACAATTATCTCAAATGACTACAGCTAACTATCCAATTTTTACAGTTAGATGGCTTGCAGTTCATGCTTTAGCTATTCCAACTATCTTTTTCTTAGGTTCAATTACAGCAATGCAATTTATCCAAATGGCAACAGCTAAACAACCAGGTATTAGTACTCCGTTAGGTCGATTATTAAAACCTTTAAATTCTGAAGCTGGTAAAGTTCTTCCTGGTTGGGGGACAACGGTTCTTATGGGTGTTTTTATGAGTCTTTTTGCAGTTTTTTTAGTTATTATTTTAGAAATTTATAACAGTTCAATCATTCTTGATGATGTTACTATGAGTATGTTAACATTAAAAATTTTCGTGTACACTGTAGTCACTTTCTTTATATGTTTATTTGTTTTTGGCTTTTTATCAAACGATCCTGGCCGTAACCCAGGAATGGCAAACACTGGCGTAACTGGACGTATCCCATTATGGCTTGTTGGTACTGTAGTAGGTACTTTAGCTATTGGTTTACTTGCAATCTTTTTTTATGGTTCTTATGTAGGATTAGGTTCTTCATTAATGACTTTTGCTAAATTACCTGAGGCTTATGCGCCTTTTGATCCTATTGTTGACGTTTTACCAGTAATCCCTGTACTTTTCCTACTTTTAGCTTTTGTATGGCAAGCAGCTGTAAGTTTTATTTCAAGACCAAATCCTAATAAACAAGTTGTAGAATTAAACCGTACAAGTCTTTATTGGGGATTATTATTAATTTTTGTTTTAGCAGTATTATTTTCAAGTTATGTATTTATGGAAGTTAATATCTTAGGTTTAACAGCTACAGCATTATTTATTATTATTCCTACTTCTTTTCTTTTAATACTTTATGTAAAAACTATGGAAAGTCCAGCTTTTTTCTTTACCATTTTTTTATGGTTTTTTTTATTGAGTATTACTGCATATTCTATTTATGTAGGTTTTGGACCGCCGTCAAAACGTTTACGTGACCCTTTTGAAGAACATGAAGATATGGAAGCTTTAGTTTATACTTTCTTATTGATTGGTACTCTAGGGATTATCTTTTTTATCTTTTTTAGAGAACCTCCTCGTATTGTAAGAATGACTTCTATTTTCCAATTAACACTATTTGCGTTAGTTCTTTTTTCATTTGTTTTAGTAGTGGGTGTTCCTGTAGTTTTTGCTTTACCTAATGGTTGGACAGAAAACAAACGTATCGTTTTATCAGGTCTTGGTCTTTGGATGCTTTTAGTTTTCGTTGTTGGTATTCTAAATTCTTTTGTAATGGTTCCACAAACTGAAACCAAAGCAGGTGCTGGCTTCAAAGCAGGTGTAAAAGATTATAGATTAACTTACTATACACCAGATTATATCGTTAAAGATACAGATATTCTTGCTGCTTTCCGTATGACTCCTCAACCTGGTGTTCCTCCAGAAGAGTGTGGTGCTGCGGTAGCTGCTGAATCTTCAACAGGTACTTGGACTACTGTATGGACAGATGGTCTTACAAGTTTAGATCGTTATAAAGGTCGCTGTTATGATATCGAACCAGTACAAGGCGAAGAAAATCAATACATCGCTTATGTTGCTTACCCATTAGATCTATTTGAAGAGGGGTCAGTAACTAACTTATTCACTTCTATTGTTGGTAACGTATTTGGATTTAAAGCATTAAGAGCTTTACGTTTAGAGGATCTTCGTATTCCTCCAGCATACGTTAAAACTTTCCAAGGACCTCCACATGGTATCCAGGTTGAGCGTGACAAATTAAACAAATATGGTCGTGGTCTTTTAGGATGTACGATTAAACCAAAATTAGGTTTATCAGCTAAAAACTACGGACGTGCTGTTTATGAATGTTTACGTGGTGGTTTAGATTTTACGAAAGATGACGAAAACGTAACATCACAACCTTTTATGCGTTGGAGAGACCGTTTCAGTTTCGTTGCTGAAGCTATTTACAAAGCACAAGCAGAAACAGGTGAAATTAAAGGTCACTACTTAAATACTACAGCTGGTACTTGTGATGAAATGTTAAAACGTGCTGAGTGTGCTAAAGAATTAGGTGTACCTATCGTTATGCACGATTACTTAACTGCAGGTTTCACGTCTAACACTTCATTAGCTCATTACTGTCGTGATAATGGTCTTTTATTACACATTCACCGTGCTATGCACGCTGTAATTGACCGTCAACGTAACCATGGTATTCACTTCCGTGTTCTTGCTAAAGCATTAAGAATGTCTGGTGGTGACCACTTACACTCTGGTACTGTTGTAGGTAAATTAGAGGGTGAGCGTGAAGTAACATTAGGTTTCGTAGACTTAATGCGTGATGACTACGTTGAAAAAGATCGTAGCCGTGGTATTTATTTCACTCAAGATTGGTCTTCAATGCCAGGTGTAATGCCAGTTGCTTCAGGTGGTATTCACGTATGGCACATGCCAGCTTTAGTTGAAATTTTCGGTGATGATGCTTGTTTACAGTTTGGTGGTGGTACATTAGGTCACCCTTGGGGTAATGCACCGGGGGCGGCTGCAAACCGTGTAGCTCTTGAAGCTTGTACTCAAGCTCGTAACGCAGGTGTTGATTTAGCTCGTAAAGGTGGTGAAATCATCCGTGCTGCTTGCAAATGGAGCCCTGAATTAGCTGCTGCTTGTGAAGTTTGGAAAGAAATTAAATTCGAATTCGAAACTATTGACAAAATGATTCGTCCTCAATCTTTTTTAAATGTAGCCGATAACACAGGGGCTCGTAAAGTTATGTGTATTCGTGTATTAGGTGGAATTCAAGGCCAAACAGCTAATATTGGTGATATTATTGTTGCTGTTGTGAAAGATGCTTTACCAAATACTTCTGTTAAAAAATCTGATATTGTACGTGCAGTTGTTGTTAGAACTCGTAAAGGTATTCGTCGAGAAAATGGAATGCTTATCCGTTTTGAAGATAATGCAGCAGTAGTTATTAATAAAGAAGGAAATCCACGTGGTACACGTATTTTTGGTCCGGTTGCTCGTGAATTACGTGATCGTAACTTTACAAAAATTGTGTCATTAGCACCAGAAGTTATGTTAAGTCCAAAAAGAACTAAATATCGTAAACATCATCGTGGTAGAATGAAAGGGAAAGCTTTAAGAGGTAGTAAACTTATTTACGGTGGCTTTGCATTACAAGCTACTGAACCTTGTTGGATTACATCTCGACAAATTGAAGCAGGAAGACGTGTATTAACTCGTTTTGTTAGACGTAGTGGTAAATTATGGATTCGTGTTTTTCCAGATAAACCTGTTACTATGCGTGCGGCTGGTTCTCGTATGGGTTCTGGTAAAGGTGCTCTTTCACATTGGGTTGCTGTAGTAAAACCAGGAAGAATTATTTACGAAATGAAAGGAGTTTCAGAAAAAATTGCTACAAGAGCTTTGAAAATTGCTGGTTATAAAATGCCTGTTAAAACAAAAGTAATGGGAATTCGTTTTTTACGTTCTTATACGCCAGGTACTCGAAACCGTTCGGTTTCTGATTTTAATGAAGAAAAAGGTTTAACTTTTTCTTACCATCAATCAAAAGGTCGAAATAATCGTGGTATTATTACTTGTAGACATCGTGGCGGTGGCCATAAACGTTTATATAGAAATATTGATTTTCAAAGAGATAAGACAGGAATTCAAGCACAAGTTATTTCTATAGAATATGATCCAAACCGTAATGCTCGTATTGCACTTGTTCGTTATCAAGATGGCGAAAAGAGATATATTTTACAACCACGTGGACTAAAAATCGGAGATACTATTATTTCAGATGTTGATGCAATTATTCAAAATGGAAATACGTTACCGTTACGAAACATTCCTTTAGGTACTGGGGTGCATAATGTAGAATTTCAACCTGGTTCAGGTGGACAATTAGCACGTTCAGCTGGTACACTTGTTGAATTATTAGCAAAAGAAGGGGATTTTGTTACTGTACGTTTACCATCAAAAGAAATTCGTTTAATATCTCGTCACTGTTGGGCAACTATTGGTCAAGTAGGAAATATCGAAGCTTATAGTATTGTTGTTGGAAAAGCTGGGCGTATGCGTTGGCTTGGAAAACGTCCAACTGTTCGAGGATCTGTAATGAACCCTGTTGATCACCCACATGGTGGTGGTGAAGGTCGTGCTCCAATTGGGCGTAGTCGACCAGTTACACCTTGGGGTAAACCAGCTTTAGGGCAACCAACAAGAAAACCTAAAAAACAAAGTAATAAATTAATCCTTCGTAGAAGAAAAATGACTCGAGTTAAAAGAGGTATTGTAGCACGTAAAAGAAGAAAAAAAATTTTAAACATTACAAAAGGTTTTCGTGGAGCAGCATCTAAATTATTTAGAACAGCTAATCAAAGATATATGAAAGCCTTAAAACTGTCGTTTGTCAATCGTCGTAAGAAAAAACGTGATTTTCGTAGATTGTGGATTACTCGCGTAAATGCTGCTGTACGCACAAATGGTCTGTATAATGAATTTATTTTTGCTTTAAAAACTTGTAATATTCAATTAAATCGCAAAGTTTTATCGCAAATAAGTATTTGCGATCCACAAACGTTTAGTATTTTAATTGATTTAATAAAATATCCTATCAGTTTTAAGTCTTATCGTGCTAACAATCAATATATGTTTAATGTTGATGTACGATTAACTAAACCACAAATCAAAAAATTAATTGAACAATATTTCGACGTAAAAGTTTTAAGTGTTAATACTCATCGTCCAGCACGCAAAAAAAGATATGGTTATAAAAATCGCTATAAAAGAGTCATTATTACTTTAGCAAAAGATCAAGAAATGAAAGTTCGTGCTTCTGTTAAAAAAATTTGTGCTAATTGTCGTTTAATTCGCCGAAAAAGAAAAATTTTAGTAATTTGTAGTAATCCTAAACATAAACAACGTCAAATGACACAAAGATTAAGTAAATTATATATTGAAAATATTATTCCGAAATTAAAAAATCAATTTGCCTATAAAAATATACATGAAGTACCTCGTATTGAAAAAATTGTGATAAATCGTGGTGTTGGAGAAGCGGCACAAAGTAATAAAGTATTAGAATCTTCATTAAAAGAATTAAATTTAATTTCTGGTCAAAAAGGAATTATAACACGTTCGAAAAAAGCGATTGCAGGTTTTAAAATTCGAGAAAAAGTGCCTGTAGGTGTTTCTGTTACTTTACGTGGGGAACGCATGTATAGCTTTTTAGATAGATTAATTAATTTAGCATTGCCTCGTATACGTGATTTCCAAGGTATTAGTACCAAGAGTTTTGATAAATATGGAAATTATAGTTTAGGGTTAGAAGAACAATTAATGTTTCCTGAAATTGAATATGATAAAATTGATCAATTACGAGGTATGGATATTGCCATTGTTACAACTTCAAAAAATGCTGAAGAAAGCTTAGCTTTATTAAAAGAATTTGGATTCCCGTTTAAATCTGAATCTGTTGAAAATCGTCGTAGTTTTTATGGAAAATATTATATAGGTCCTTTAGAAGTAGGGCAAGGTTTGACTTTAGCAAATGCTTTACGACGCTCTCTTCTTTCTGAATTAACTGGTTTAGCAATAACTTCTGTCGAAATTCATGAATATTCAACTATAAAAGGTGTTCATGATTCTGTTTTAGATATTTTATTAAATTTAAAACAAATAGGATATATACACTTTCAAGGTCCAGGAGTTCTTCGTGCTCAAGATATTTATTTACCTTCATCTATTCAATGTGTTGATCCTGAGCAATATATTGCTACTTTAAGTGATAATGGCTTAAAATTAGTTATTCGTCAAGTTATAGTTGTTAATTATATATTAATCTTAGAAATTTGGACAAATGGAAGTATTCTTCCCAGTACTGCTTTGAAGCAAGCAGCAAAAAAACCTGATTTTGTCGAACTACAAAGGAAAAGTTTTCAACGTCTTTTAGAAAAAGGTTTAATAGAAGAATTAAATAATCCTGAAATATTGTTATATCCAGAGGCTTATAAATTATGCCCTCCACGATGGAATAGTAGAGAAGCCATTCTTCAATCAAAAACATATGCTTGTCGGTTATATCCAGCACAATGGATACTTTTAGGAGATATTCCTTTAATGTCAAAACGAGGTCATTTTATTGTTAATGGAGCTGCTCGTGTCATTATAAATCAAATTGTTCGAGGCCCGGGTCTTTATTTATCTGAAGCGGCAGAATTTATTTCAATGCGAGGAACATGGCTTCGTTTTTCTATAAAAAAAAAAATGATATGGGCTGAAATGAAAAAACCCAAAATTCCTTTACTTTGGTTTTTATTAGGTATGGGTTTTCAATCTTTAGAACTCCAAGGTAGAAAATGGATCTTTAAAAAATTCATGAATCCTCGTTATGATTTAGGTCTTCATGGTCGTTTATCTTTAAAATTGTCTTTAGCTACTATGTATGATGTTTTAGTAGCTACAGAGCAACTAATGCGAGTTGAACAGGACGATATAGATCATTTGAAAAATCGAAGAGTGCGAACGTCCAGTGATTTGATTCAAATGCAAATCGGTATAGGATTATTATTAGAAAAAAATGATTATTTTTTTAGTACAAAACCTAATGGAGCTTTAAGAGAATTTTTTGGTAACCCTTTATCGCAATTTATGGATCAAATAAATCCGTTAGCTGAAATTACTCATAAACGTCGTTTAACTTCTTTAGGACCTGGTGGTGTATCTAGAGATACAGCAACTATGGCTATTCGAGGTATTCATCCTACTCATTATGGTCGTATATGTCCTGTTGAAACACCGGAAGGTAAAAACGCTGGGTTGGTGAATTCATTAACAACTTTTAATCCAGATATTGAAACACCTTTTTATAAAGTTTATAAAGGTCAAGTACAATATTTAACCGCAGAACAAGAAGCTACTGGTGATTTTCCTGCTTTTACAAAAGTCTATCGAAATGAAGTGAATTTTATGTCTGTTTCTCCTATACAAATGATTTCTATTGCAACATCATTAGTTCCTTTTTTAGAACATGATGATGCTAACCGTGCTTTAATGGGAGCAAATATGCAACGTCAAGCAGTGCCATTAATTAGAACAGAGCAAGCTATAGTCGCGACTGGAAGTGAAGCTCGTACTGTCAGTGATTCAGGCCACGTTATAAAGGCTAAAACCGGAGGTCTTGTAGGTTATGTTAGTGGAGAGAAAATAATTTATACTTTACAAACATACTATCGTTCTAACCAAGATACTACATTAGTTAATCGACCGGCTGTTGTAGAAGGAGATTGGGTACAATCTGGAGATTTATTAGCCGATTGCTCCTCTAGTAAGGGGGGAGAATTTTCTATAGGTAGAAATATTTTAATAGCTTATTTACCATGGGAGGGTTATAATTATGAAGATGCCATTTTAATTAGTGAACGTCTTGTTTTTGATGACTTGTATACTTCAATTCACATAGAACGTTATGAAACTGGTGAAGAAAAAATTTTAGATCATTTAGATAAAAATGGAATAGCATATTTAGGAAGCTGGCTAAAAGATGGGGATATTTTAGTTGGAAAGACTCCAACAGAACCTAAAAAAATAACAAGATTATATAATGATATTGATACTTCTTTACGTATGCCAAGAGGTGCAAAAGTTATCAAAGTTAAAATACATATTTATTTAGCTGAAAAAAGAAAAATTCAAGTTGGAGATAAAATGGCTGGTCGACATGGAAACAAAGGGATTATTTCTCAAATTTTACCAAGACAAGATATGCCTTATTTACCGGATGGTACTCCTATTGATTTAGCCTTAAATCCTTTAGGTGTACCTTCACGTATGAATGTTGGTCAAATTTATGAATGTTTATTAGGATTAGCTGGTAAATATTTAAGTGAACAATACCGCATAATGCCTTTTGATGAATTATATGGACCAGAGGCTTCTCGAAGTTTTGTTTTTTCAAAATTGTTGGAAGCTAAACAAAAAACAGGTCAATCGTGGATATTTCAACCTAATAATCCTGGTAAAATGAAATTATTTGATGGTCGAACTGGATATTGCTTTGATCAAGCTATAACTACAGGATATTCATATATGATTAAATTAGTTCATTTAGTTGATGATAAAATACGAGGTACTGGACCTTATTCATTAGTAACACAACAACCTTTAAAAGGCCGTTCAAAACATGGTGGACAAAGATTAGGTGAAATGGAAGTGTGGGCTTTAGAAGCTTATGGTGCGGCTTTTACTTTATTAGAACTTTTAACGATAAAATCCGATGATGTTACAGGTCGATTAACTATTTGGGATTATGTTTATATACCAGCTTCATTTAAAGTGTTGGTTTGTGAGTTAGAATCTTTATGTTTAGATTATTTAATTACAATAGGTTTAGCATCTCCTGACCGTATTCGTCAATGGGCTCCAAATGGTCAAGTATATAATGCAAATACACTCCATCATAAAACTTTAAAGCCTTTGAAAGGAGGTTTGTTTTGTGAACGTATTTTTGGTCCAACAAAAGATTTTCAATGTGCATGTTTCTGTAGTAAATGTAATGTAGAGTATACATGGTCTATGAAACGTCGATATCAATTAGGTTATATAAAATTAGTATTACCAGTAACCCATTTATGGTATTTAAAATCTAGTAGCTTTATTGCTGTAATGTTAGAATCACTTATTTATTCAGAACAAAAATTATTATCAGAAAAACAATCAAAGACTCGAAATATTTTAAAAAATTTAAAAATGTGGATGGTATTATCTGTTCTTCCTGTATTACCTCCAGATTTAAGACCGATTATTCAAGTTGCTTCTGATTTAAATCGTTTATATCAAAAAGTAATCTATAGAAATGAAAGGTTTGCATATCGTTTATTACAAGAAGCTGTTGATAATTTAATTGATAATGGAAAAGGGCGTGGAAGACCTTTGAAATCGCTATCTGAATTATTAAAAGGAAAAAGAGGACGTTTTCGTCAAAATTTACTAGGAAAACGTGTTGATTATTCTGGTAGATCTGTTATTGTTGTAGGACCACGTCTTCGCTTACATGAATGTGGATTACCAAAAGAGATGGCTTTAGAATTGTTTATGCCATTTTTATTTAAAAGTGGAAAAACAGCAAAAAAAATTCCTACATGGGATTATTTAACAATGGTTCCTATTTTATTAAATCGCGCACCGACATTACATAGATTAGGATTTCAAGCATTTCAACCTAAATTAGTAGAAGGACGAGCTATTTTATTACATCCACTTGTATGTCCAGCTTTTAATGCTGATTTTGATGGAGATCAAATGGCTGTTCATGTCCCAATAACTATTGAAGCTAAAGTTGAAGCTTGGAAAATTATGTTAGCAACAAATCATTTACTTTCTTCTGCTACAGGTGAAGCAATGTTAGTACCAAGTCAAGATATGGTATTAGGAACGTATTATTTAACTTTTTTTAGTAATATAGATCAAGTACATTCCAATATTTGGGAAAAACTTGAAATTCAATTAAATATAAATTATATTCAAACTACTCCAGGACGTGTATTATTTTATTTTTGGAATTTTTCTTTTAATAAAGGTCGATTAAAAAATTTTGTTTTTTGGTGTTTTACGAATTATGGTCAAAGAAAAACAATTTCTATTTTAGAAAAATTACAAAAAATAGGATTTGGGTATGCTACCAAAGCTGGTATTTCATTGAGTATTGATGATTTAAAAATACCACCAATAAAAAAAACGTTATTATATGAGGCTGATACAACAATAGAAGCAGGCTTTTTAAGTTACAAAAAAGCACAATTAACAGGGTTAGAACGATTTCAACGTATAATAGAAACATGGCATGCTACTAGTGAAAGTTTAAAAGACGAAATGATTAAATATTTTAGAAAAACGGATTTATTAAATCCAGTTTATATGATGGCTTTTTCAGGGGCTAGAGGTAATGTTTCTCAAGTACGACAATTAGTTGCAATGCGTGGGTTGATGGCGGATCCTCAAGGGAAAATTTTAGATTTTCCTATTAGAAGTAATTTTCGTGAAGGTTTAACTCTTACAGAATATGTTATATCCTGTTATGGTGCACGAAAAGGGGTTGTAGATACCGCTTTAAGAACAGCGAACGCAGGATATTTAACAAGACGATTAGTTGATGTGGCGCAACATGTAATTATTTTAAATTTTGATTGTGGCACAAAAAAAGGAATTTATTTAACAGAAAAGACTTTATTTTCTCTTCGTCAACGCATGTTAGGTCGTGTATTAGCAGCAGACGCTTATCGTAATCAAGAAATATCAGAGAAATTAGCTTCTCAATTAATTCGTTCTGCATTAACATGTCAATTATGTTATGGCTGGAGCTTATCCGATGGTCATTTAGTTCCTATAGGAGAAGCGGTTGGTATTATTGCTGCTCAATCTATTGGCGAGCCAGGAACTCAATTAACAATGAGGACGTTTCATACCGGCGGTTTTTCAGGGGAGATGTTTGATCAATTAATTGCTCCCTTTGACGGTACGGTTCATTTTCCAGGAACTCTTGTTCGTACAACTCAAGGTAAAATTGCTTTTTTAACAAAAATGGAAGGCCAATTAACTCCTGCATATACTCTATTATTTTTAAGAAATAGTGAAACAGTTTTAAAAAATAATATCATAGCTCAATTAAAATCAGAACTCGAAGGTCAACTTTATTTCGATTCAGGTTCTATTTGGTCTGGTGATTTTGTGAATAAAAATTCTGTATGGTTTTATATTTTAACTAAAAAAGGAGACTTTGGAGGACAAATTATTCATCGTAATAAAAATACATTACGAAAAGCTCAATCCTTCTCTCCAAAATGTATTTTTCATTATACTCATGGAGATTTAGTGGAAAAAAATAATTCCATTTTAAGTTTACCTTATGAACAATTAAAAACGGGTGATATTGTTCAAGGGATTCCAAAAGTGGAACAATTATTAGAAGCATCTTTTAAAGGAAAAGAAGAAGAAGAAAATAAGCTTGTTTTTGCTGTTCGCAAATCTTTTGAATTAATACAATTAATAATAGTAAATTCTGTTCAACGTATTTATAGATCACAAGGTGTTAATATTTCAGATAAACATTTAGAAGTTATTGTCAAACAAATGACTAGTAAAGTCCAGATTACTGATTCTTCTTTTTTTCGAGGTGAAGTAGATGAAAAATGGTATCCTATTTTATTAGGAATTAGTAAATCTTCTTTAGAAGTTAGCTTTTTATCAGCTGCAAGCTTTCAACATACAAAAAAAGTTTTAAGTAAATCTGCTTTCCATACTAATGTTGACTTTTTAAATGGTTTAAAAGAAAATGTTATTATTGGAAATTTAATATCAGCAGGTATGTCAAAACAAATTCGAAAAAAACCTAGAAAAAAAATCTATCGTGGTGTAGTTTATATTCAAACTACACAAAATAATACAATTGTTACAATTACAAATATTAAAGGAGATGCTGTTTGTTGGAGTTCAGCTGGTTCTTGTGATTTAAAAGGACGACGTAAGGCAACAGCGTATGCTGCTAAATTAGCAGCAGCTAGTGCAGCTAGAAAAGATTTATTAAAAGAGGCAAAAGTCCTAATTACAGGGCCAGGTGCTGCTAGAGATACGGCTATTCATGAAATCTATAAAGCAGGTATTAAATTAACAATATTACGTGAGAAAACAGGAGTACCGCACAATGGTTGTCGTCCTCCAAAACGTCGTCGTATGCCTACTATTCAACAATTAGTAAAGTCTGCTAGACAACAATTAATAAATAAAACAAAAGCTCCTGCTCTGAAAGCATGTCCACAACGACGTGGAATTTGTTTACGAGTTTATACTGTAACACCAAAAAAACCTAACTCTGCTTTACGTAAAGTTGCTCGTGTTCGTTTAAGTACAGGGTTTGAAGTAACAGCTTATATTCCAGGTATAGGGCATAACCTTCAAGAACACGCTGTTGTATTAGTGCGTGGAGGAAGGGTAAAAGATTTACCTGGTGTTCGCTATCACATTGTTCGTGGTACTTTAGATACTGCAGGAGTTAAAAATCGTGTTCAAGGACGATCTAAATATGGTGTAAAAAAGATGGCAAAAAAAAATCTGATTCAAAGAGAGTTAAAACGTCAAAAATTAGTTATAAAATATGAAGCAAGACGTCAGTTATTAAAAAAACAAATAAAATTAGCTTCTACTTTACGTGAAAAATTATCTTTACATAGAGAATTACAAAAGTTTCCTCGTAATAGCTCTGCAGTTCGATTAAATAATCGTTGTATGATTACAGGTCGTTCAAGAGGTTATTATCGTGATTTTGGTTTATCTCGTAATGTTTTAAGAGAAATGGCACACCAAGGTTTATTACCTGGTGTAGTTAAATCTAGTTGGCCTGTTATCCCTCCAAAACGTAAACTTATTGATTATAAAAACCGTGGTTTATTACAAGAATACATTAATTTTACAGGGAAAATCATACCAAGACGTAAAACAGGTATTACAACAAAACAACAACGTTATTTAACAAAAGCTATTAAAACTGCTCGTATATTAGGGTTACTTCCTTTTAAAAAAATGTCAAGATCATTAAAAAAAGGGCCTTTTGTTGCCGTTCATTTATTAAAAAAAATTGAAAAACTAAATTCAAAAGGTGTTCAAAAAGTAATTGTAACTTGGTCACGATCTTCTACTATTGTTCCGATTATGATAGGTCATACAATAGCTGTTCATAATGGACGTGAACATATTCCAGTTTTTATTACAGATAAAATGGTAGGTCATAAACTTGGTGAGTTTTCTCCAACTCGTACTTATAAAGGTCATATAAAAGATAAAAAATCAAAA------ATGTTAAGAAAATCTTTACAGTTCGGACATCCACTAATACAATGTGATTCCGGAATGAAAAAATATATAAATGGAAAACATTTAATTAATTTGTTTCGCACACGTCGTTATTTAAGAAAAGCTTTATGGTATTTAACAAAATATGCATATAAACGTAAAAATATTTTATTTGTTGGAACCACAATACCATCTGCACGTTATGTTGCCACTACTGCTTTAAAGACAAAATCTTTTTTTGTTAATTTCCGTTGGTTAGGAGGTATGTTAAATAACTGGAAAACACTTCGAAAATTATTACAAAAATTAAAAACTTTACAAAAAGAACAAAAAAAAAAAGAAGTTATTGCTCGTCGTAAAGAAAAGCAACGTTTAGAAAAATATTTAAAAGGAATTCAAATGATTAAAGGAGTTATTTTAACAAGTCAAACAAAAGACATTAGTGCAGCACGTGAATGTAAAAAAATGGGTATTTGGAATTTAAGTATTGTAGATACAAATTGTGATCCACGTTTAGCAGACTTAATTATTCCTGCAAATGATGATTCTGCTTCTTCTATTAAATTTCTTTTATATCACTTTGCAAAAGCAATCAATGCAGGAAGAATGGGACAAAAAATACATCCTTATGGTTATCGTGTAGGTATTACACAGCCTCATTCAGCTCGTTGGTTTGCAAATACATATTATCCGCAGTATGTTTTTGAAGATTTTTTATTGAGACAATCTTTATTTAAAAATCTTAAACTGGTTAAAATAAAAATTGAAATTAAAGTAAAACTTTATGTGTTAAAACAAGTTATTGAACTTGTTGCTGTTTGTTTAGCTAATTTTATTGTTGAAAATTTAGAGAAACGTTTTTCATTTAGAAGTACTATGAAAAGAAAAGGTATAAAAATTCAAGTATCTGGTCGTTTAAATGGAGCTGAAATTGCTCGTACTGAATGGTTACGAGATGGTCGAGTACCACTGCAAACATTAAGAGCAAATATTGATTATAGTTATAAAACAGCAAAAACTATTTATGGTATATTAGGGGTAAAAGTTTGGATATTTATGGCAAGATATATAGGACCTCGTTTAAGAATAACACGTCATTTAAGTGGATTAACAAGAAAAAAAATTATTCCACCTGGCCAACACTATTTAATTCGTTTAAAATTAAAACAAAGATTACGTTTTCATTATGGCTTAACAGAACGTCAATTAATACGTTATGTGCAACAAAAAGGTTCAACAGGTCGAGTATTACTAAGTTTGTTAGAAATGCGATTAGATAATATTGTGTTTAGATTACATATGGCTCCAACTATAAAAGCAGCACGTCAGTTAATTAGTCATGGTCATATTTTGGTAAATAAGAAAAAAGTAAATATTCCGAGTTATCAATGTGAACCAAAAGATGTCATTACTGTTGCTCCTAAAATTCGTTCTATGGAATTAGTAAGTCGTTTTCCACCACATTTAGAATTAGAGCGATTAATTGTTGAATATTATATGGCTCGTAAAGGTGCTCCTAAAAAACGTATATTAATTCCAGATCCAGTGTATAATAAAGTATCAGTACATATGCTTGTTAATCGTGTATTAAAAAGTGGTAAAAAATCAATTGCATATCGAATAGTTTATAGTGTTTTTCGTAAAATAGCTGAAAATATGAATCAAAATCCAGTTGAAGTATGGGAAAAAGCATTAAATAATGTAAAACCTCGAGTTGAAGTTAAACCACGTCGTCGAGCAGGATCGATTCAACAAGTACCAAGAGTTGTTGCTCAAGCTGTAGCTATTCGTTGGATAGTTGCTGCTTGTCAAAAACGTGCAGGTAAAGACATGATTTCTAAATTATTTTATGAAATTACTGAAGCTTCAAAAAAAAGTGGAACAGCTTTCCGTAAAAAAGAAGAATTACACAAAATGGCTTTATCAAATCAAATGAATGCTCGTCGAATTAATGATACTATAAGTGATATGTTAACTCGTGTACGAAATGCTTCTATAGTTCGTAAAAAAACTGTAGTAATACCTTATACACGTATGAATTTAAAAATTACCGAAATTTTAGAAAAAGAAGGTTATATTCAATCTTTTAAAATTTATTTAAAAAAAACACCGTGTATTACAAATTTAAAAAGAATTAGCAAACCAGGTTTACGTATTTATGTAAATCAAAAAGAACTTCCTCGTGTTCTTGCTGGAGCTGGGATTTATATCCTTTCGACTTCAAAAGGTATTTTAACAGATCGTGAAGCTCGTTTTCGTGGTGTAGGAGGTGAAGTTTTGTGTACAGTTTGGGGCAGACGTAAAGAGGCAGTTGCTCAAGTTCAATTACTACCTTTTATTATTAATGGATTACCTCAACAAAATCCTCGTTCAATTTTAGCAGTAGATGCTCCATTAACAATTGTTAAAGTTAAAGGTGGTGGATTAATTGGTCAAGCAGATGCTATTAAATTAGGTGTTGCACGAGCTCTTTGTCAAAAATCGTTAAAAGACGTTGGTTTTTTAACACAAGATTCTCGTATTAAAGAACGTCGTAAATATGGTTTAAAGAAAGCTCGTAAAGCTTCTCAATATCATAAAATGGCTAGAGCCAAATTTGAACGTAAAAAGCCTCACGTAAATATTGGAACAATTGGTCACGTTGACCACGGTAAAACAACTTTAACAGCAGCTATCACAATGGCATTAGCAGCTCTTGGTGGTGGTAAAGCTAAAAAATATGATGAAATCGACTCAGCACCTGAAGAAAAAGCTCGTGGTATTACTATTAATGCTGCACACGTAGAATATGAAACAGAAACACGTCACTATGCACACGTAGATTGTCCAGGTCACGCAGACTATGTAAAAAACATGATTACAGGTGCAGCGCAAATGGATGGTGCTATTTTAGTTGTATCTGGTGCTGATGGTCCAATGCCTCAAACAACAGAACACGTACTATTAGCTAAGCAAGTAGGTGTACCTGCAATTGTAGTTTTCTTAAATAAAGCAGATCAAGTTGATGATCCAGAACTTTTAGAATTAGTTGAGTTAGAAGTTCGTGATATTTTAGATAAATATGGTTTCCCAAGTGCTGACATTCCTGTTGTTTCAGGTTCAGCATTAAAAGCTTTAAATGCTTTAGTTGCAAATCCTCCTGGTAAAGACGAATGGGTTGATAAAATTTTCGAACTAATGAAGGTAGTTGATGAATTTATTCCAACTCCAGAACGTGAAGTTGATAAACCTTTCTTATTAGCAGTTGAAGATGTATATAGTATTACTGGACGTGGTACAGTAGCTACAGGTCGTGTAGAAAGAGGATCTCTTCGAGTTGGTGAAACTGTTGAGGTAGTAGGATTAAAAACAAAATCAACAACAGTAACAGGTCTTGAAATGTTCCAAAAAACATTAGATGAAACAATTGCTGGTGATAACGTAGGTATTTTATTACGTGGTATTCAAAAAAAAGACATTGAACGTGGTATGGTTCTTGCAAAACCAAATACAATTAAACCTGAAACAACATTCTTAGGTCAAGTTTATATTTTAACTCCTGAAGAAGGTGGACGTAAGAGTGGTTTCTTTGTTGGATACCAACCACAATTCTATGTTCGTACTACAGATGTAACAGGAAAAATTATGGGATCAAATCAACACTCAATGATTTGCCCAGGTGACTCTGTGAAAATTAAAATTCGATTAATTAATCCAATTGCTATTGAACAAGGGATGCGTTTTGCTATTCGTGAAGGTGGACGTACTGTAGGTGCAGGTATGGTTTTAGAAGTAACTTTAGTAACAGCAGTCAAAGACTATGTTGAAGTAGTTCATAAATTAACAATTTTAAATTTCGGGCTAAGTACTCAAATATGTTCTAATATACTTAGTTGGCCTATAATTGTTCCAGAAATAGCTTCCTCTTCTGAGATTTCAGTATTTCTAGATCAGAAAATTTTTACTGGTTTAATAAATAGTTTATTCTTGTGGATTCCAACATCAACAGCTACTTTTATTTGTTTTCGTAGATTTATCATGCAAGGTGTAGAAGCTGGTTATGCAGCAGCTTTAGGAACAATGGCCGCCAATATATTTTGGTTAGCAAGTATTCTTTTTGGTTTACGATTTATTGTTGTTCCTTGGATGAGTTTAGATCTATTTCGTTATTTTTTAGGCTTCTTATTATTAATGAAATATTTTTGGGACATATTTAGTTTCTTCTTATTAGCCTTAACAGAACAAACAAGTCTTTATCCATTTTTAAGTAATTTTTCTATATCAGCTCAATCAACTTTATTTTTTATCAGTTATTTACTAGGGATTGGTATTGGAAGTTATAGCTTAATTCATATTGTTCGCCCAGTACATTTATTCTTTCAATCAATTACTGTTGCTTTTGCTTTTTCAAGTTTACCTTATTTTGGGATTGAATATGCTGTTACGAACCCACTAGGATTTGTACCGAATGACCAAACTTATGAAGACTTAAGTTATGGTACTGACTATGAATGGATGCGTGAAACGTGGATTAGAAGACAACATTATGATAATGAACTTTGGTCTAAAATTATGAAAATGGATGTAGATTTATTTATAAATCGTCAACCATCTTCACATTTTTTAACAAATACAGAAGAAAAATTATTGCACCTTCGTCGATTTTTATTATTTGAACATTATGATAGTTTAAGATGGGGTAAAAGTTTCACAAGTCGTTTGTATAATCAACAATTTAAAGGAACATTTCATAAAGTACGTCATTTATTTGCTTTAAAATTTGATCAACCTTTATATAATCATGAAGAACCATTTTATGCTGGATGGGATGAAACGGTACGCAAATTTGTAATAACAAATCGTTTATTATCTGAACTATATGAAACTCAAGGAGGGTTTGTATGGCCAAATAATTTAGAAGTACTTTTTCAACTTATTTCATTATTTTTTGTGCTAGCAGCTGGTCCAGCTGTTGTTGTTTTAGTTGCAAGCCGTAAAGGGAATATGCCAAGATCTCAACGTAATGATAATTTTATTGATAAAACATTTACTGTTGTTGCTGATATTTTGTTAAAAGTTTTACCAACTTCACAAAGAGAAAAACAAGCTTTTGCTTATTATCGAGATGGTATGTCAGCTCAATCTGAAGGAGAATATGCAGAAGCGCTTCAAAATTATTATGAAGCAATGCGATTAGAAGTGGATGCTTATGATAGAAGTTATATATTATATAATATTGGTTTGATACATACAAGTAATGGTGAACATGCTCGAGCCTTGGAATATTATTATCAAGCTTTAGAAAGAAATCCTTCTTTACCTAGTGCGTTAAATAACATTGCTGTTATTTATCACTATCGTGGAGAACAAGCTATTGAAAAAGGTCAAGCTGAAATATCAAGTTTACTTTTTGATAAAGCTGCCGATTATTGGAAAGAAGCTATTCGTTTAGCTCCTACAAATTATATTGAAGCACAAAATTGGTTAAAAATGACAGGTATACGTCGTTATGTAATTACAGGTTCACGTCGATTTAGCAATTATTGGTGGGCTTCTGTAGTTTTTTTAGGTGCAACTGGTTTTTTGCTGACTGGTTTGTCTAGTTATCCTTTACCCTTTCCACAAGGTTTAGTTATGTCTTTTTATGGAATTTTAGGTCTTTTATTAAGTATTTACTTATGGTTAACTATTTTGTGGAATGTAGGAGGAGGATTTAATGAATTTAATAAAAAAGAACGTATTTTTCGTTGGGGATTCCCGGGAAAAAGTCGCTGTATTGATGTTGCTTATTCTTTAAAAGATGTCGAAGCTATTCGAGTAGATTTTAAAAATCCTCAACGTACTTTATACCTTCGTAAAAAAGAAATTCCATTAAATCAAGGTCAACCGTTAACAATCGAAGAAGTTGAAAAACAAGCTGCTGAATTAGCAAAATTTTTGCAAGTTGCTGTA
	Acutodesmus_obliquus_UTEX_393              ATGTCAATGCGTACACCTGAAGAATTAAGTAACTTAATTAAAGGATTAATTGAAGAGTACACACCAGAAGTTAAAATGGTTGACTTTGGTATTGTATTCCAAGTTGGTGATGGAATTGCTCGTATTTATGGATTAGATCGAGTAATGTCTGGTGAACTTTTAGAATTTGAAGATGGTACTTTAGGTATTGCTCTTAACTTAGAAGCAAATAACGTAGGTGCGGTTTTATTAGGTGATGGTTTAAAAATTACTGAAGGAAGTCGTGTTCGTTGTACTGGAAAAATTGCTGAAATTCCAGTAGGTGAAAACTATTTAGGTCGTGTAGTAGATGCTTTAGCTCGTCCAGTAGATGGAAAAGGAGCAATTTCAACAAATGACACTCGTGCTATTGAATCTCCAGCACCTGGTATCGTTTCTCGTCGTTCAGTTTATGAACCATTACAAACAGGATTAGTAGCTGTTGATGCTATGATTCCTATTGGACGTGGTCAACGTGAATTAATTATTGGTGATAGACAAACAGGAAAAACAGCTATTGCTGTAGATACTATTTTAAACCAAAAAGGAAAAGGTGTTATTTGTGTTTATGTAGCTATTGGTCAAAAAGCTTCTTCAGTTGCACAAGTATTAAACTCTTTAAAAGAACGTGGAGCTTTAGATTATACAATCATTGTTATGGCTAACGCAAACGAACCTTCTACTTTACAATATTTAGCTCCATATACAGGAGCTACATTAGCTGAGTACTTTATGTATACAGGTCGTCCTACATTAACAATTTATGATGACCTTTCAAAACAAGCACAAGCTTATCGTGAAATGTCATTATTATTACGTCGTCCACCAGGACGTGAAGCTTACCCAGGAGACGTTTTCTACTTACACTCACGTCTTTTAGAACGTGCTGCAAAATTAAGTGATGCTTTAGGTGAAGGAAGTATGACTGCTCTTCCTGTTGTTGAAACTCAAGAAGGTGACGTATCTGCTTATATTCCTACAAACGTAATTTCTATTACAGATGGTCAAATTTTCTTATCAGGTGACTTATTTAACGCTGGTATCCGTCCTGCAATTAACGTAGGTATTTCGGTTTCACGTGTAGGTTCAGCTGCACAAATCAAAGCTATGAAACAAGTTGCTGGTACATTAAAATTATCATTAGCTCAATTTGCTGAATTAGAAGCATTCTCTCAATTTGCTTCAGATTTAGATGCTGCTACACAAAAACAACTTGCTCGTGGTTCACGTTTAAGAGAAATTTTAAAACAACCTCAAAACTCACCATTATCTGTTGAAGAACAAGTTGCTAGTATCTACACTGGTACAAATGGTTACTTAGATTCTTTAGAAGTTTTAGATGTAAGACCTTTCTTAAGTGGTCTTCGTACTTATTTAACAAATAATGTACCATATGGTGAAATCGTTCGTACAAATACTTTCACTCCAGAAGCTGAATCTTTACTTAAAAAAGCAATTACTGATTTCTTAGCTGAAATGAGCGAT---TTAAAAAACGTAGGAAAAATTTCACAAATTATTGGGCCTGTATTAGATATTGCTTTTGGTCAAGGTCAAGTTCCAAATATTTACAATGCTTTAACAATTAAAGCAAAAAATGCTGCAGGTTTAGAAATGAGTGTAACTTGTGAAGTTCAACAACTTTTAGGAGATAGTTGTGTACGTGCAGTAGCAATGAATCCAACAGATGGTTTAATGCGTGGTATGGAAGTATTAGACACAGGAAAACCATTAAATGTACCTGTTGGTAAATCAACTTTAGGACGTATTTTTAACGTTTTAGGAGAACCTGTAGATAACCTAGGTCCAGTAAAAAATGAAAGTCTTCCAATTCACCGTACAGCTCCTGCTTTCGTTGATTTAGACACTCGTCTTTCTATTTTTGAAACTGGTATTAAAGTTGTAGATTTATTAGCTCCTTACCGTCGTGGTGGAAAAATTGGTTTATTTGGTGGTGCTGGTGTAGGAAAAACGGTTCTGATCATGGAACTAATTAATAATATTGCAAAAGCACACGGTGGGGTTTCTGTATTTGCTGGTGTTGGAGAACGTACTCGTGAAGGGAACGATTTATACACTGAAATGAAAGAATCTGGTGTTATTGTTGAAAAAAATTTAATTGATTCAAAAGTAGCATTAGTATATGGACAAATGAATGAACCACCAGGTGCACGTATGCGTGTTGCTTTAACTGCTTTAACAATGGCTGAATATTTCAGAGATGTTAACAAACAAGACGTATTATTCTTTATTGATAACATTTTCCGATTTGTACAAGCTGGTGCTGAAGTTTCTGCTTTATTAGGACGTATGCCTTCAGCTGTAGGTTACCAACCTACATTAGCAACAGAAATGGGTGCTTTACAAGAACGTATTACTTCAACAAAAGATGGTTCAATTACATCAATTCAAGCTGTTTATGTTCCTGCAGATGACCTTACTGACCCTGCTCCTGCTACAACATTCGCACACTTAGATGCTACAACAGTATTATCACGTGGATTAGCTTCAAAAGGTATTTACCCAGCTGTAGATCCATTAGATTCAACTTCTACAATGTTACAACCTTGGATTTTAGGAGAAAAACACTACGGTTGTGCTCAAAGTGTGAAAAGAACATTACAACGTTACAAAGAATTACAAGATATTATTGCAATTTTAGGTTTAGATGAACTTTCTGAAGAAGATAGACTTGTTGTTGCTCGTGCTCGTAAAATTGAACGTTTCTTATCACAACCATTCTTCGTAGCTGAAGTATTCACAGGATCTCCTGGTAAATATGTAAGTTTAGCTGAAACAATCGAAGGATTTAATAAAATTTTAGCTGGTGAATTAGATGATTTACCAGAGCAAGCTTTCTATTTAGTAGGAAACATTAACGAAGCTTTAACAAAAGCTGCTTCTATGAAAATGAGTTTACAAATTTCAATTTTAACACCAGAAAAACCATTTTGGAATGGACAAGCAGAAGAAATTATTCTACCAACAGAAACAGGAGAAATGGGTGTTTTAAAAAATCACGCACCTATTATTACTGGTCTTGATGTAGGAGCAATGTTAGTTAAAGAAGAATGGAATTCTTATGCTTTAATGGGTGGTTTCGCTGTTGTAAAAAAAAATAAAGTAACAATTTTAGCAAATGAAGCAGAATCAGCAGAAACTATTGATGCTGAAGAAGCTAAAAATGCTTTTGAAATTGCAAAATTAGAAAAAGCAGAAGGCGTTAAACAAAAAGTTGAAGCAAATTTTGCATATAAAAGAGCAAAAGCTCGTTTTCAAGTTGTAGGTTTTGGTATTAATACAAATATTTTTGAAACAAATATTATTAACTTAGCAGCAGTTGTTGCTATTGTTATTTCATTTGTTGGAAAAAATTTATCAGCGTTATTAGAGGATCGTCGTAAAACAATTGTTAACAATTTACAAGAAGCTAGCCAAAGAGCTGCTGAAGCACAAGAACGTTTAAATATTGCAAAAAACCAATTAGAAGTAGCTAAGAAAAAAGCAACTGAAATTCGTGAAGAAGGTGTATTCCGAGCAACACAAGAAATTAATAATTGTGTGGCTCAACATGAAGAAAGACTTTCAAAATTAGAAGAATTTAAACAAGAAACTGTTCAATTTTATCAACAAAAAGCATTTAAACAAGCTTATGTTTATATTATTTCACGCATTATGAGTCGTGTTAAAGAACGAGCTACATATCATGTTGTAGTTAACAATTTCTATGTTTCTCGTTTTACTATGAATCCAATTGTTGCTGCTGCATCTGTTGTATCTGCTGGATTAGCTGTTGGTCTTGCTGCTATTGGTCCTGGTATGGGTCAAGGTACTGCTGCTGGTTATGCTGTTGAAGGTATTGCTAGACAACCTGAAGCTGAAGGAAAAATCCGTGGTGCTCTGTTATTAAGTTTCGCTTTCATGGAATCTTTAACTATTTATGGTTTAGTAGTTGCTTTAGCACTTTTATTTGCTAACCCATTTAATCCATTCTCAGAAATTGCAGAAGTTTCTGTAGGTCAACATTTTTATTGGCAATTAGGTTCATATGAAGTTCATGGACAAGTTTTATTAGTTTCATGGTTTGTTTTAGCTGTTATTTTTGGTTTATCATTTGTAGGGAATAGTAATTTAAAACCAGATGGATTACAAAATTTTACAGAATTTGTAACAGAATTCATTCGTGATTTAGCAAAAACACAAATTGGTGAAGAATATTTAAAATGGGTTCCGTATTTAGGAACTGTATTTTTATTTATTTTTGTATCAAACTGGTCAGGAGCTTTATTACCATGGGCTCTTATTGAATTAAATGGTGAATTAGCAGCTCCAACAAATGATATTAACACAACTGTAGCTTTAGCTTTATTAACATCGATTTCATATTTCTATGCAGGTATTCGTAAAAAAGGATTACGTTATTTCAACAGATATGTTCAACCAGCAGCTTTCTTATTACCAATTAACGTACTGGAAGACTTTACAAAACCATTATCATTATCATTCCGTCTTTTTGGGAATATTCTTGCTGATGAATTAGTAGTTGGTGTACTTGTTTCTTTAGTACCTCTTATTATTCCTATTCCAATTATGTTATTAGGTTGTTTTACAAGTGCTATCCAAGCATTAGTATTTGCAACTTTAGCAGGTGCTTACATTGGTGAAGCTGTTGAAGATGAAAATTTTTTTGGAAATTCTTCTTTCTTTTTACTATTTCTTTCCACTTATTGGATGATTGGTGCAAATTTTTGTCTTTTAAGTTTATTAATTTTATGGAAAGAATCAGGTCATTTTCCTTTAAGTAATTTATATGAATCATTAATGTTTTTATCATGGAGTTTGTCTACTTTTCATTTAATTGGAGCTTTAACTTCTTTTACAAATGCTTTTGCAACATTTAGTTTACCAATTGAAATGCAGCATTCATCTGCATTAGTTCCAGCATTACAATCAAATTGGTTAATGATGCATGTAACTGTGATGATTTTAAGTTATTCTGCTTTAATTTGTGGTTCACTTCTTTCAATTGCATTTTTAATTGCAGAAACTTTGGATAATTTAAGCTATCGTATTCTAGGAATTGGTTTTCCATTTTTAACAATTGGAATTTTATCAGGTGCTGTTTGGGCAAATGAAGCATGGGGATCATACTGGAGCTGGGATCCAAAAGAAACATGGGCTTTAGCAACTTGGTTTGTTTTTGCAATCTATTTGCATACGCGTTTAACAAAAGGTTGGCATGGAAAAAAACCAGCTTTAATTGCTTCTTTAGGCTTTATTGTTGTTTGGATTTGTTTTCTTGGGGTAAATTTACTAGGAGAAGGTTTGCATAGTTATGGTTTTGAAGAAATTGGTCTTTTTCCAAGATCCTTTAATCGTGTTTTTGATCGATTTTTTAAACAATTATTTGATGTTGAAAATTTAGTAATTCAAGAATATAGATTCTATCGTTATCTTTTTTTAACAACAGTTAAATGTTTATTTATTCTTCTTTTTGTTCCACTTGGCATTAATTTTTTATCAAAAAACTATTTAATTCGACCAGTTACAGAATATTATTGGAATAACCATGAAATTTTTTTGAATTCTTATCAACAAAAACGGGCATTTACTGAATTGAAAAATTTTGAAGAAAAAATTTATTTTGAATCTTTACAAGTTAAAATTCTTGAATTATATAATGAAGAAAGTATAGAAGCTATTACAAATTTTTTTGCAGATGTTTTAAGTTTTATTACTTTATGTTATCTTCTTGTTCGTTTAGAAATTCAAATTAATATTACAAAATCATTTTTATTAGAAGTGTTTTTTGGTCTTGATGATAGTAAAAAATCACTCTTAATTTTATTTATTACAGATCTTTTAGTTGGTTATCATTCACCAAATATTTGGGAATTATTTTTCCAAACTTTGTTTGATCATTATGGATTGCCAGAAAGTCAAACAACAATTTTTTTATTAGTTGCAACACTTCCAGTATTATTGGATGTTTTATTTAAATATTTAATTTTTAGACATCTAAACAGAGCTTCACCAGCAACTGTAGCAACTTATCATGCAATGATTGAAATGCCAATTGGTGTACCAAGAATTATTTATTGTTGGGGGGAAGAACTTCCTGCTCAATGGACAGATATTTATAATTTTATTTTTCGTCGACGTATGGTTTTTTTAATGCAATATTTAGATGATGAACTGTGTAATCAAATTTGTGGTTTGTTAATCAATATTCATATGGAAGATCGTTCAAAAGAATTTATGGTTATTAATTCTTTTGGTGGTTCTGTTGGAAATGGAATTACAATTCATGATGCTTTACAATTTATTAAAGCAGGATCTATGACTTTAGGTTTAGGAGTAGCTGCTTCTGCAGCTTCTTTAGCATTAGCAGGTGGAACAATCGGAGAACGTTATGTTACAGAAGGTTGTCATGTTATGATGCACCAACCCGGTGGTTTATCAGGTCAAGCTTCTGATATTTGGATTGATAGTCAAGAAATTCTTAAAATTCGTTTAGATGTTGCTGAAATTTATTCTTTATCAACATATCGACCTCGCCATAAAATTTTACGAGATTTAGATCGTGACTTCTATTTAACTGCAATGGAAACAATTTATTATGGACTTGCAGATGAAATTAAAAAAGGAATGATTTTTAAAAATATTTTAGTGATTGCAAAAACAATTCAAGCTTTAGCTGGAGAAACTGAAATGAAAATTATTACTGATAATGCATACCGTCGTGATGTGTTTGATGCTCTTGTGTTACAAACGCCTTGTTTCTTTTTAATGGAACATATTCATGTGATTGGTTCAAAAAGACCATTAGATATGATTACTGATTTACTTGTTATTATTGATAGTGGTTTTGTTGTTTTTGCAACAACACATCTTCCTTCAGACCCGGCGTTACGTCGACCAGGTCGTTTTGATGAAACAATTTCAATTTTAATGGTTTTATCAGGAAAAATTTCTGTTTTTGCAATTTTTCAAATGCATCAAGGTTTTTTACCTGAACAATATTTTCATGAAACTGATAAAAATCGTTTTGATTATTTTATTTTTTCTTTAAAAGAACTTATGAGTAAAGTTTATGATTGGTTTGAAGAACGTTTAGAAATTCAATCTATTGCTGATGATATTACAAGTAAATATGTTCCTCCACATGTAAATATTTTTTATTGTTTAGGTGGAATTACTTTTACATGTTTCTTAGTTCAAGTAGCGACTGGATTTGCCATGACATTTTATTATCGTCCTACAGTAGCTGAAGCATTTGCTTCGGTTCAATACATTATGACAGAAGTAAATTTTGGGTGGTTAATTCGTTCAATTCACCGTTGGTCAGCTAGTATGATGGTTCTTATGATGATTTTACACGTTTTCCGTGTATATTTAACTGGTGGGTTTAAAAAACCAAGAGAATCAACATGGATTAGTGGTGTAATTATGGCTGTATGTACTGTATCATTTGGAGTAACAGGGTATTCATTACCTTGGGACCAAATTGGGTACTGGGCTGTTAAAATTGTAACAGGTGTTCCTGAAGCTATTCCTGTAGTAGGTGGACCATTAGTTGAACTATTACGTGGTGGTGTAGGTGTTGGTCAAGCAACATTAACTCGTTTCTATAGTTTACATACTTTTGTGTTACCTTTATTAACTGCTGTATTCATGCTTGCTCACTTCTTAATGATTCGTAAACAAGGTATTTCTGGACCAATGTCAGTTACAAAAAAACCAGATTTAACAGATCCAGTATTAAAAGAAAAATTAGCAAAAGGTATGGGTCACAATTATTATGGTGAACCTGCTTGGCCAAATGATTTATTATACATTTTCCCTGTTGTAATTTTAGGAACTTTTGCTTGTGTTATTGGTTTATCTGTTTTAGACCCAGCTGCTATTGGAGAACCGGCAAACCCATTTGCAACACCATTAGAAATCTTACCTGAATGGTACTTTTACCCGGTTTTCCAATTATTACGTACAGTACCTAATAAACTTCTAGGTGTATTACTAATGGCTGCTGTGCCTGCTGGGTTAATTACTGTTCCATTCATTGAAAACATTAATAAATTCCAAAACCCTTACCGTCGTCCTATCGCAACTACTTTATTCTTAGTTGGAACTTTAGTTGCTGTTTGGTTAGGTATTGGTGCTACATTACCAATTGAAATTAGTTTAACGTTTGGTTTAATGGTTGAACCTTTACTTTCAGGAATTGTATTAGGATTAGTTCCAGTAACTATTGCTGGTTTATTCGTTACTGCATATTTACAATATCGTCGTGGTGATCAAGCAATGTTAACAATTACAAGCTATGTTGGTTTACTTTTTACTGCTTTAGGTTTTACTTTAGGACTTTACTTTGGTTTAACAAAAGTAAAATTAATGACAATTAGTTCACCAGAACGCGAAGCTAAAAAAGTCAAAATTGCAGTAGATCGCAATCCTGTAGAAACAAGTTTTGAAAAATGGGCTAAACCAGGTCATTTCTCAAGAACTCTTTCAAAAGGACCAAATACTACAACTTGGATTTGGAATCTTCATGCTGACGCTCATGACTTTGACAGTCATACAAGTGATTTAGAAGAAATTTCAAGAAAAGTTTTTAGTGCTCACTTTGGGCAATTAGGTGTTATTTTCATTTGGTTAAGTGGTATGTATTTCCACGGAGCACGTTTTTCAAACTATGAAGCTTGGTTAAGTGATCCTGTTCATATTAAACCAAGTGCACAAGTTGTTTGGCCTGTTGTAGGTCAAGAAATTTTAAATGGTGATGTTGGTGGTGGTTTCCAAGGTATTCAAATTACTTCTGGTTTCTTCCAATTATGGAGAGCTAGTGGTATCACAAGTGAATTACAATTATACACAACTGCTATTGGTGGTTTAGTAATGGCTGCCGCTATGTTTTTTGCTGGTTGGTTCCACTATCACAAAGCAGCTCCAAAATTAGAATGGTTCCAAAACGTTGAATCAATGTTAAACCACCACTTAGCTGGTTTACTTGGTTTAGGAAGCTTATCTTGGGCTGGTCACCAAATTCACGTTTCTTTACCAGTAAATAAATTATTAGATGCTGGTGTTGATCCAAAAGAAATTCCATTACCACACGAATTCTTATTAAATCGTCAAATTATGCAAGACTTATATCCAAGTTTTGCAAAAGGATTAGCTCCATTCTTCACATTACAATGGGGTGAATATAGCGATTTCTTAACGTTTAACGGTGGATTAAACCCGGTAACTGGTGGTTTATGGTTAAGTGATACTGCACACCACCATTTAGCAATTGCTGTTTTATTCTTAGTTGCTGGTCACATGTACCGTACAAACTGGGGTATTGGACATTCTATGCGTGAAATTTTAGATGCGCACAAAGGTCCATTTACAGGAGAAGGACACGTTGGTCTTTATGAAATTTTAACAACTTCATGGCATGCCCAATTAGCTATTAACTTAGCTTTATTTGGTTCATTATCAATTATTGTGGCTCACCACATGTACTCAATGCCTCCATATCCGTATTTAGCAACTGATTATGGAACACAACTTTCTTTATTTACACACCACAACTGGATTGGTGGTTTCTGTATTGTAGGTGCTGGTGCTCACGCTGCTATTTTTATGGTACGTGATTATGATCCTACAAACAATTACAACAACTTATTAGACCGTGTGATTCGTCACCGTGATGCTATTATTTCGCATTTAAACTGGGTTTGTATTTTCTTAGGTTTCCATAGCTTTGGATTATACATTCACAATGATACTATGAGTGCGTTAGGTCGTCCTCAAGATATGTTCTCTGATACTGCTATTCAATTACAACCAGTTTTTGCACAATGGATTCAGAAAACTCATTTCTTAGCTCCACAATTAACAGCTCCTACTGCTTTATCAGCAACAAGTGCTACTTGGGGTGGTGATGTTGTAGCAGTTGGTGGAAAAGTTGCTATGATGCCAATTTCATTAGGAACTTCAGACTTTTTAGTACACCATATTCATGCCTTTACAATTCACGTAACGGTTTTAATCTTATTAAAAGGTGTTTTATTTGCTCGTAGTTCTCGTTTAATTCCTGATAAAGCAAACTTAGGATTCCGTTTCCCTTGTGATGGTCCAGGTCGTGGAGGAACTTGTCAAGTTTCTGCTTGGGACCATGTGTTTTTAGGACTGTTCTGGATGTATAACTCATTATCAATTGCAATCTTCCACTTTAGCTGGAAAATGCAATCTGATGTTTGGGGAACTGTAACTGCAAATGTTTCACACATTACTGGTGGAAACTTTGCACAAAGTGCAAACACAATTAATGGTTGGTTAAGAGATTTCTTATGGGCACAATCATCTCAAGTAATTCAATCTTATGGTTCAGCACTTTCAGCTTATGGTTTAATGTTCTTAGGTGCACACTTCGTATGGGCATTCTCATTAATGTTCTTATTCAGTGGACGTGGTTATTGGCAAGAATTAATTGAGTCTATTATTTGGGCTCACAGTAAATTAAAAGTTGCTCCTTCAATTCAACCACGTGCTTTAAGTATTACTCAAGGTCGTGCTGTAGGTGTTGCTCACTACTTATTAGGTGGTATTGCAACAACTTGGTCATTCTTCTTAGCACGTATTATTGCTGTTATGGCAACAAAGTTTCCTAAATTTAGCCAAGGTTTAGCACAAGATCCAACAACTCGTCGTATTTGGTTTGGTCTTGCTGTTGCACATGACTTTGAAAGTCATGATGGTATGACAGAAGAAAATCTTTACCAAAAGATTTTTGCTTCTCATTTTGGACAATTAGCTATTATTTTTCTATGGACATCCGGAAACTTATTCCACGTAGCATGGCAAGGCAATTTTGAGCAGTGGGGAGCAGATCCAATTCATGTTCGACCAATTGCTCATGCAATTTGGGATCCACATTTTGGTCAACCAGCGGTTGAAGCATTTACACGTGGTGGAGCTTCAGGGCCAGTAAATATTTCAACATCAGGACTTTACCAATGGTGGTACACTATTGGTATGAGAACAAACCAAGATTTATATGTTGGTTCTGTATTCTTAGCTTTAGTTTCTGCAATCTTTTTATTTGCTGGTTGGTTACATTTACAACCAAGTTTCCAACCATCTTTATCTTGGTTTAAAGATGCAGAATCTCGTTTAAACCACCACTTATCTGGTTTATTTGGGGTTAGTTCTTTAGCTTGGACAGGTCACTTAGTTCACGTAGCTATTCCTGAATCTCGTGGAAAACATGTAGGTTGGGATAATTTCTTAACACAATTACCTCACCCACAAGGTTTAACTCCATTCTGGACTGGAAATTGGGCTGCTTATGCTCAAAACCCTGATTCAGCAAGTCATATTTTTGGAACTTCTGATGGTGCAGGTGAAGCTATTTTAACATTCTTAGGTGGCTTCCACCCTCAAACTCAAAGTCTTTGGTTAACAGATATGGCTCACCACCACTTAGCTATTGCTGTTCTTTTCATTGTTGCTGGTCACATGTACCGTACAAACTTTGGAATTGGACACCGTATGTCTGCTATTTTAGATGCACACGTTGCACCAAGTGGTCGTCTTGGAGCTGGTCACAAAGGTTTATTTGAAACAGTAAACAATTCATTACACTTCCAATTAGGTTTAGCATTAGCTTCTGTAGGAACAATTTGTTCTTTAGTTGCACAACACATGTATTCTTTACCGCCATATGCATTTTTAGCAAATGATTTTACTACACAAGCTGCTTTATATACACATCACCAATATATTGCTGGATTTATTATGTGTGGTGCTTTTGCTCACGGTGCTATTTTCTGGATTCGTGATTATGATCCAGAACAAAATAAAGGAAACGTTCTTTCAAGAATGTTAGATCATAAAGAAGCAATTATTTCGCACTTAAGTTGGGTTTCTTTATTCTTAGGATTCCATACTTTAGGTCTTTATGTTCACAATGATGTAATGTTAGCTTTCGGAACTCCAGAAAAACAAATTCTAATTGAACCAGTTTTTGCTCAATGGATTCAAGCCGCTCATGGGAAAGCTTTCTATGGCTTTGATTTATTATTATCTTCTTCTTCAAGTTCTGCAAGTCAAACATTATGGCTTCCAGGTTGGTTAGATGCTATTAACAATAATCAAAACTCTTTATTCTTAACAATTGGCCCTGGTGACTTCTTAGTTCACCATGCTATTGCTTTAGGTTTACACACAACAACATTAATTCTTGTAAAAGGTGCTTTAGATGCACGTGGATCAAAATTAATGCCTGATAAAAAAGATTTTGGTTACAGTTTCCCTTGTGATGGTCCAGGTCGTGGAGGAACTTGTGATATTTCTGCGTACGATGCTTTCTATTTAGCTGTTTTCTGGATGCTTAACACTATTGGATGGGTAACTTTTTATTGGCACTGGAAACATTTAACTTTATGGCAAGGAAACGTATCTCAATTTGATGAATCTTCAACATATTTAATGGGTTGGTTACGTGATTACTTATGGTTAAACTCATCACAATTAATTAATGGATACAACCCGTTCGGTATGAACAGTTTATCAGTTTGGGCATGGATGTTCTTAGCAGGACACCTTGTATATGCTACAGGTTTCATGTTCTTAATTTCTTGGCGTGGTTACTGGCAAGAATTAATTGAAACATTAGTTTGGGCACATGAAAAAACTCCTCTAGCAAATTTAGTTTATTGGAAAGACAAACCAGTTGCATTATCAATTGTACAAGCTCGTCTTGTAGGTTTAGCTCACTTCTCAGTTGGTTATGTATTTACATATGCAGCTTTTGTTATTGCTTCTACATCAGGAAAATTTATGTCACATATTGTAAAAATTTATGATACTTGTATTGGTTGTACACAATGTGTACGTGCTTGTCCATTAGATGTTTTAGAAATGGTTCCATGGAATGGTTGTAAAGCAAATCAAATGGCTTCAGCACCACGTACTGAAGATTGCGTTGGATGCAAACGTTGTGAAACAGCATGTCCTACTGATTTCTTATCAATTCGTGTATATTTAAGTTCTGAAACTACTCGTAGTATGGGTCTTTCTATGAAAAATTTTACTACTTATTTATCAACAGCTCCTGTAGTTGCTACAGGTTGGTTTATTGTTACAGCAGCTTTATTAATTGAAATTAACCGTTTCTTCCCAGATCCTTTAGTATTTTCAATGACAGCTATTTTAGCTAAAAACGAAGCATCTAGCCTTTGGGCACGTTTCTGTGAGTGGATCACTTCTACTGAAAACCGTTTATACATCGGTTGGTTTGGTGTGATCATGATCCCTACATTATTAACTGCTACTTCAGTATTCATCATCGCTTTCATCGCTGCTCCTCCAGTAGATATCGATGGTATCCGTGAGCCAGTTTCTGGTTCATTATTATACGGAAACAACATCATCTCTGGTGCTGTAGTTCCTACTTCAAACGCTATCGGTCTGCATTTCTACCCAATTTGGGAAGCTGCTTCTTTAGATGAGTGGTTATACAACGGTGGTCCTTACCAATTAATCGTTTGTCACTTCTTCTTAGGTATCTGCTGTTACATGGGTCGTGAGTGGGAATTATCTTACCGTTTAGGTATGCGTCCTTGGATTGCTGTAGCTTACTCTGCACCAGTTGCAGCTGCTACTGCTGTATTCATCATCTACCCTATCGGACAAGGTTCTTTCTCTGACGGTATGCCTTTAGGTATTTCAGGAACTTTCAACTTCATGATCGTTTTCCAAGCTGAACATAACATTCTTATGCACCCTTTCCACATGTTAGGTGTAGCTGGTGTATTTGGTGGTTCATTATTCTCTGCTATGCACGGTTCATTAGTTACTTCATCTTTAATCCGTGAAACAACTGAAAACGAATCTGCTAACGAAGGATACAAATTCGGTCAAGAAGAAGAAACTTACAACATCGTAGCCGCACACGGTTACTTTGGTCGTTTAATCTTCCAATACGCTTCTTTCAACAACTCTCGTTCATTACACTTCTTCTTAGCTGCTTGGCCAGTTGTAGGTATTTGGTTCACTGCTTTAGGTATTTCAACTATGGCTTTCAACCTTAACGGTTTCAACTTCAACCAATCAGTTGTTGATTCACAAGGTCGTGTTTTAAACACATGGGCTGACATCATCAACCGTGCTAACTTAGGTATGGAAGTTATGCACGAACGTAACGCTCACAACTTCCCATTAGACTTAGCATCTGTAGAAGCTCCTTCTGTAATGGGCTTACCTTGGTATCGTGTACATACAGTAGTTATTAATGACCCAGGGCGATTAATTTCTGTGCATTTAATGCACACAGCATTAGTTGCTGGTTGGGCTGGATCAATGACACTTTTCGAAATTGCTGTTTTTGACCCATCAGATCCTGTTTTAAACCCAATGTGGCGTCAAGGTATGTTTGTACTGCCTTTCATGACACGTTTAGGTGTAACACAATCTTGGGGTGGATGGACAATTAGCGGTGAAACAGCAACAAATCCAGGTATTTGGAGTTATGAAGGTGTTGCTGCATCTCATATTATTTTATCTGGTTTATTATTCTTAGCTTCGGTTTGGCACTGGGTTTACTGGGATTTAGAGTTATTCCGTGACCCAAGAACTGGAAAAACTGCATTAGATTTACCAAAAATTTTCGGAATTCACTTATTCTTATCAGGTCTTTTATGTTTTGGTTTTGGTGCTTTCCACGTAACAGGTTTATTTGGTCCTGGTATTTGGGTTTCAGATCCTTATGGATTAACAGGAAGTGTTCAACCAGTTGCTCCTTCTTGGGGTGCTGATGGGTTTGATCCTTTCAACCCTGGTGGTATTGCAGCGCACCACATTGCTGCTGGTATTTTAGGTGTTTTAGCAGGATTATTCCACTTATGTGTACGTCCTTCTATTCGTTTATACTTTGGTTTATCAATGGGTAGTATCGAAACAGTATTATCAAGTAGTATTGCTGCTGTTTTCTGGGCTGCTTTCGTTGTTGCTGGAACTATGTGGTATGGTTCAGCAGCTACTCCAATTGAATTATTTGGTCCTACACGTTATCAATGGGACCAAGGTTTCTTCCAACAAGAAATTCAAAAACGAGTTCAAACAAGTTTAGCAGGTGGTTCTTCATCTGATGCTTGGTCGAAAATTCCAGAAAAATTAGCTTTCTATGATTATATTGGAAACAACCCTGCAAAAGGTGGTCTTTTCCGTACAGGAGCTATGAATAGTGGAGATGGTATTGCTGTTGGATGGTTAGGTCACGCAGTATTTAAAGATCAAGATGGTCGTGAATTATACGTACGTCGTATGCCTACTTTCTTTGAAACATTCCCAGTTTTATTAATTGATAAAGATGGTGTTGTACGTGCTGACGTTCCTTTCCGTCGTGCTGAATCAAAATATAGTATTGAACAAGTTGGTGTATCAGTAACTTTCTACGGTGGTGAATTAGATGGATTAACATTTAATGATCCAGCAACTGTTAAAAAATATGCTCGTAAAGCACAATTAGGTGAAATTTTTGAATTTGATCGTTCAACATTACAATCTGATGGTGTATTCCGTAGTAGTCCACGTGGTTGGTTTACTTTTGGTCACGTTTGCTTTGCTTTATTATTCTTCTTTGGACATATTTGGCATGGTGCACGTACAATCTTCCGTGATGTATTTGCTGGTATTGATGATGATCTAAACGAAAGTTTAGAATTTGGTAAATACAAAAAACTTGGTGATACAAGTTCTGTTCGTGAAGCTGTGGAAACGCTATTTAACGGAACACTAACAGTAGGTGGTCGTGACCAAGAATCTACTGGTTTTGCATGGTGGGCAGGAAATGCTCGTTTAATCAACCTTTCTGGAAAACTTTTAGGTGCACACGTAGCTCACGCTGGTCTAATTGTTTATTGGGCTGGTGCTATGAACTTATTTGAAGTAGCACACTTTGTACCAGAAAAACCAATGTATGAACAAGGTTTAATCTTATTACCACACTTAGCAACTTTAGGTTATGGTGTAGGTCCTGGTGGTGAAGTAATTGACACATTCCCATACTTTGTTTCAGGTGTATTACACTTAATTTCTTCAGCAGTTTTAGGTTTTGGTGGTGTATACCACTCTTTAATTGGGCCTGAAACGTTAGAAGAATCATTCCCTTTCTTTGGTTACGTGTGGAAAGACAAAAACAAAATGACTAACATCTTAGGTTACCACCTTATCATGTTAGGTATTGGAGCTTGGTTATTAGTATGGAAAGCTATGTATTTTGGTGGTGTTTATGATACATGGGCTCCAGGAGGTGGAGACGTTCGTATTATTACAAACCCAACTACAAATGCTGCTGTTGTTTTTGGTTACTTATTAAAATCACCTTTTGGTGGTGACGGTTGGATTGTAAGTGTAGATAATATGGAAGATATTATCGGTGGTCACATCTGGATTGGTACATTATGTATCTTAGGTGGTTTATGGCATATTTACACAACTCCATGGCCTTGGGCACGTCGTGCTTTTGTTTGGTCTGGGGAAGCTTACCTTTCTTACAGTTTAGGTGCTATTTCTTTAATGGGATTCATTGCTTGTTGTATGTCATGGTTTAACAACACTGCATACCCAAGTGAATTCTATGGTCCTACAGGTCCTGAAGCGTCTCAATCACAAGCATTCACTTTCCTTGTACGTGACCAACGTTTAGGAGCTAACGTTGCTTCTGCGCAAGGTCCAACAGGTCTTGGTAAATATTTAATGAGATCACCAACAGGTGAAATTATTTTTGGTGGTGAAACAATGCGTTTCTGGGATTTCCGTGGTCCATGGTTAGAACCGTTACGTGGTCCAAATGGATTAGATTTAAACAAATTAAAAAATGATATTCAACCATGGCAAGAACGTCGTGCTGCTGAATACATGACTCACGCTCCTTTAGGTTCATTAAACTCTGTTGGTGGTGTTGCAACTGAAATTAACGCGGTTAACTTTGTATCACCACGTTCTTGGTTAGCTACTTCACACTTTGTTTTAGGTTTCTTCTTCTTTGTAGGTCACCTATGGCATGCTGGACGTGCACGTGCTGCTGCTGCTGGATTTGAAAAAGGTATTGACCGTTTAGATGAACCAGTATTATCTATGAGACCTTTAATGACTATTGCGATTGGTACATATCAAGAAAAACGTACATGGTTTGATGACGCTGATGACTGGTTACGTCAAGACCGTTTCGTATTTGTAGGTTGGTCAGGTCTTCTTCTTTTTCCTTGTGCATACTTTGCACTAGGAGGTTGGTTTACTGGTACAACTTTTGTAACATCATGGTATACACATGGGTTAGCTACTTCTTACTTAGAAGGTTGTAACTTCTTAACTGCTGCAGTTTCAACACCTGCAAACAGTATGGCACACTCATTATTATTCTTATGGGGTCCAGAAGCTCAAGGTGATTTTACTCGTTGGTGTCAATTAGGTGGTTTATGGACATTTGTTGCTTTACATGGTTCTTTTGGTTTAATTGGATTCATGTTACGTCAATTTGAAATTGCACGTTCAGTAAACTTACGTCCTTACAATGCTATTGCTTTTTCAGCTCCTATTGCTGTTTTTGTTTCAGTATTCTTAATTTACCCATTAGGACAATCAGGTTGGTTCTTTGCACCTAGTTTTGGTGTTGCTGCTATCTTCCGTTTTATTTTGTTCTTCCAAGGTTTTCATAACTGGACATTAAACCCATTCCATATGATGGGTGTTGCTGGTGTTTTAGGTGCTGCTTTATTATGTGCTATTCACGGTGCTACTGTTGAAAACACATTATTTGAAGATGGTGATGGTGCAAACACATTCCGTGCATTTAACCCAACTCAAGCTGAAGAAACTTACTCTATGGTAACTGCGAACCGTTTCTGGTCACAAATTTTTGGTGTTGCTTTCTCAAACAAACGTTGGCTTCACTTCTTTATGTTATTAGTTCCGGTAACAGGACTATGGATGTCTGCGATTGGTGTTGTTGGTTTAGCTCTAAACTTACGTGCTTATGACTTCGTATCACAAGAAATTCGTGCTGCTGAAGACCCAGAGTTCGAAACTTTCTATACTAAAAATATTTTATTAAATGAAGGTATTCGTGCTTGGATGGCTGCTCAAGACCAACCACACGAACGTTTAGTATTCCCTGAAGAAGTATTACCTCGTGGTAACGCTATGGCAGGAAAACCAGTAGAACGTCCGTTTTCAGATATTTTAACAAGTATTCGTTATTGGGTTATTCACAGCATTACAATTCCAGCATTATTTATTGCTGGTTGGCTTTTTGTTAGTACAGGTTTAGCATATGACGTTTTTGGAAGTCCTCGTCCAAATGAATATTTCACAGAAGATCGTCAAGATGCTCCATTAGTTACAGATCGTTTCAATGCATTAGAACAAGTTAAAAAATTATCTCAAATGACAACAAGAAAATATCCTATTTTCACTGTTCGTTGGTTATCAATTCACGCATTAGCTGTTCCTACTATTTTCTTTTTAGGATCAATTACAGCAATGCAATTCATTCAAATGGCTACTGGAACAGAACCAGGTATCGTAACTCCTTTAGGAACTTTATTAAGACCGTTAAACTCTGAATCAGGAAAAGTATTACCTGGATGGGGAACAACTGTTTTAATGGGTGTTTTCATTGTACTTTTTGCTGTATTCTTATTAATTATTTTAGAAATTTATAACAGTTCTTTATTATTAGATGATGTTACTATGAGTATGTTAACACTTAAAGTTTTTGTTTATACTGTTGTAACTTTCTTTGTATTCTTATTTATTTTTGGTTTCTTATCTAATGACCCTGCTCGTAACCCAGGAATGTCTAATACAGGAACAACTGGACGTATCCCATTATGGTTAATTGGAACTTTTGTAGGTACAGCAGCTCTTGGTATTCTTGCAATCTTTTTCTATGGTTCTTATGTAGGTTTAGGTTCTTCTTATTTAATTTTAGCAAAATTACCAGAAGCTTATGCACCTTTTGATCCTATTGTAGATGTTTTACCAATTATTCCTATTTTCTTCTTATTATTAGCCTTTGTATGGCAAGCATCTGTAAGTTTTATGGCTAGACCTAATCCCAATAAACAAGTTGTAGAATTAAACCGTACTAGTCTTTATTGGGGACTATTATTAATTTTTGTTTTGGCTGTTCTTTTCTCTTCTTATATTTTCATGGAAGTTAATATTTTTGGATTAACAGCAACAGCATTATTTATTATTATTCCTACTTCGTTTCTTCTTATTTTATATGTAAAAACAATGGACAGTCCTGCTTTTTTCTTTACCTTTTTTTTATGGTTTCTATTATTAAGTGCAACAGGATATTCAATCTATGTGAGTTTTGGACCTCCTTCAAAAAAATTGAGAGATCCTTTTGAAGAACATGAGGATATGGAAGCATTAGTTTATACTTTTTTATTAATCGGAACATTAGGAATTATCTTTTTCATTTTCTTTAGAGAACCACCTCGTATGGTAAAAATGACATCAGTTCTTCAAATTGCATTATTAGCATTAATTGCTGTTTCTTTTGCTTTAGTTGTTGGTGTACCTGTAGTTTTTGCTACACCAAATGGATGGTCAGAAAACAAAGGTATTGTTTTTTCTGGCTTAAGCTTATGGCTTGTTTTAGTTTTTGCAGTTGGTATTTTTAATTCATTTGTTATGGTTCCTCAAACAGAAACAAGAGCAGGTGCTGGATTCAAAGCCGGTGTTAAAGATTATCGTTTAACATATTACACTCCAGATTACGTTGTAAAAGATACTGATATTTTAGCAGCATTCCGTATGACTCCACAACCAGGTGTTCCACCTGAAGAATGTGGTGCAGCTGTTGCAGCTGAATCATCAACAGGTACTTGGACAACTGTATGGACTGATGGTCTTACTACATTAGACCGTTACAAAGGTCGTTGTTATGATATCGAGCCGGTACCAGGTGAAGACAACCAATACATTGCTTATGTAGCATACCCTATTGACCTTTTTGAAGAAGGATCAGTAACTAACTTATTCACTTCAATCGTAGGAAACGTATTTGGTTTCAAAGCTCTTCGTGCATTACGTTTAGAAGATTTACGTATCCCTCCTGCTTACGTTAAAACATTCCAAGGACCTCCACATGGTATTCAGGTTGAACGTGACAAATTAAACAAATACGGTCGTGGTTTATTAGGTTGTACTATTAAACCGAAATTAGGTTTATCAGCTAAAAACTATGGACGTGCTGTTTACGAATGTTTACGTGGTGGTTTAGATTTTACAAAAGATGACGAAAACGTAAACTCACAACCATTCATGCGTTGGAGAGACCGTTTCTTATTCGTTGCTGAAGCTACTTACAAAGCTCAGTCTGAAACTGGTGAAATTAAAGGTCACTACTTAAACGCTACTGCTGCTACTTGTGAAGAAATGTTAAAACGTGCTCAATGTGCTAAAGAATTAGGTGTACCTATTATTATGCATGACTACTTAACAGGTGGTTTTACAGCAAACACTTCATTATCTTCTTACTGTCGTGATCATGGTTTATTATTACACATTCACCGTGCTATGCACGCTGTAATTGACCGTCAAAGAAACCACGGTATTCACTTCCGTGTATTAGCTAAAGCTCTTCGTCTGTCAGGTGGTGACCACTTACACTCAGGAACTGTAGTTGGTAAATTAGAAGGTGAACGTGAAGTTACTTTAGGTTTCGTAGACTTAATGCGTGATGACTACATCGAAAAAGACCGTAGCCGTGGTATTTACTTCACTCAAGACTGGTGTTCTATGGGTGGTACTATGCCAGTTGCTTCTGGTGGTATTCACGTATGGCACATGCCAGCTTTAGTTGAAATCTTTGGTGATGACGCTTGTTTACAATTCGGTGGAGGTACTTTAGGACACCCTTGGGGTAACGCTCCTGGTGCTGTTGCTAACCGTGTTGCTTTAGAAGCTTGTACTCAAGCTCGTAACGAAGGTCGTGATTTAGCTCGTGAAGGTGGTGATGTTATCCGCTCAGCTTGTAAATGGTCTCCAGAATTAGCTGCTGCTTGTGAAGTTTGGAAAGAAATCAAATTTGAATTTGAAACTATTGACAAAATGATTCAACCACAATCTTATTTAAATGTAGCTGATAATAGTGGTGCTCGCAAATTAATGTGTATTCGAGTATTAGGTGGTGGT---CGTCAAACAGCAACAATCGGCGATGTTATTATCGCTGTTGTGAAAGACGCTTTACCAAATATGCCATTAAAAAAATCAGATGTTGTTCGTGCAGTTATTGTTCGTACAAGCAAAGGAGTTCGTCGTGAAAATGGGATGATGCTTTGCTTTGATGATAATGCTGCTGTTGTTATTAATAAAGAAGGAAATCCAAGAGGAACACGTGTTTTTGGTCCAATTGCTCGTGAACTTCGTGATCGTAATTTTACAAAAATTGTTTCTTTAGCTCCTGAAGTTATGTTAAGTCCAAAAAGAACAAAATTCCGTCGTCCACATAGAGGAAATTTAAAAGGAAAAGCATGTCGTGGAACAAAAATTGCTTTTGGAGAATACGGGCTTCAAGCTCTTGAACCTTGTTGGATTACTTCTCGCCAAATTGAATCAGGACGACGTGTATTAACACGTTATGTGCGTCGAACTGGGAAATTATGGATTCGAATTTTTCCAGACAAACCAATTACAATGCGTCCTGCAGGCACACGTATGGGTTCTGGAAAAGGTTTTCCTGAATATTGGGTAGCTGTTGTACACCCAGGAAAAATTCTTTATGAAATTCAAGGTGTTTCAGAACCTGTAGCAAAACAAGCATTAAAAACAGCAGCTTATAAAATGCCAATTAAAACAAAATTTATGGGAATTCGCTTTTTAAAAGCTTTTACACCGGGGACTCGTAATAGATCGGTGTCTGATTTTAGTGAAGAAAAATCATTATCAAAAATGAATCATCGTTCAAAAGGACGTAATAATAGAGGAGTTATTACTTGCCGTCATAAAGGTGGGGGGCACAAACGTTTATATCGTGAAATTGATTTTAGACGTGATAAAATTGGTATTCCAGGAAAAGTAATGACTATTGAATATGATCCAAACCGTAATGCTCGAATTGCACTAGTAATGTACGAAGATGGTGAAAAACGTTATATTCTTCAACCTAATGGTTTACGAGTTGGTGATTCTATTATTTCTGATCTTCAAGCGCCTATTTTAGTAGGAAATGCTTTACCATTACGAAATATTCCTTTAGGAGCTCAAGTTCATAATGTTGAATTTCAACCTGGTTCAGGAGGACAATTAGCGCGTTCTGCAGGTGCTTTACTTGATATTTTAGCAAAAGAAGGAAATTTTGTGACTGTTCGTTTACCATCAAAAGAAATTCGTTTAATTTCAAAAAATTCTTGGGCAACTATTGGTCAAGTAGGAAATTTAGAAGCTTATAGCATTCGAATTGGAAAAGCTGGTCGTAATCGTTGGTTAGGAAAACGACCTACTGTTCGTGGATCTGTTATGAACCCAAATGATCACCCGCATGGTGGTGGTGAAGGTCGTGCACCAATTGGTCGTTGCCGTCCTGTAACTCCATGGGGTCGTCCTGCTCTTGGGCAATTTACACGTCAACCAAAAAAATATAGTTCAAAATTTATTTTAAGAAAACGTAAGATGACTCGTGTAAAACGTGGAAATGTATCTCGTAAACGTCATAAAAAAGTATTAAATTTAACAAAAGGTTTCCGTGGAGCTGCTTCATTATTATTCCGTACAGCAAATCAACAAAATATGAAAGCTTTACGCTATTCTTATGCAAACCGTCGTAAAAAAAAACGTAATTTTAGACGTCTTTGGATTACACGTGTAAATGCTGCTATTCGTGCATATGGATTTTACAGTGAATTTTTATATGTTTTAAAAAATTCAAATATTTTATTAAATCGTAAAATTTTAGCACAATTAGCTATTTGTGATCCAGATACTTTTTTTAAATTTGCTGATTTTATTAAATACCCAGTAACTGAAAAATCATATTTATCAAATAAACAATATACATTTGATGTTGATTTACGATTAACAAAACCTCAAATTAAAAAATTATTTGAAACTTTGTTTGGAGTTAATGTTATTGGTATTAATACACATAGACCACCACGAAAAAAAGTACGTGGTTATAGACCTGCTTATAAACGAGTAATTTTAACATTAAAAGAAGGTCAATCTATGAAAGTTCGTTCTTCAGTTAAAAAAATTTGTACTAAATGTCGTTTAATTCGTCGAAAAGGTACAGTAATGGTTATTTGTACAAATCCTAAACATAAACAACGTCAAATGACACAAAGATTAAAAAAACTTTATACAGAAAAAATTGTTCCAAAATTTTATAAAGACTTTCAATATAAAAATATTCATGAAGTTCCATCTTTAAAAAAAATTGTAATTAATCGAGGAATTGGTGATGCTTCTCAAAATGCAAAAATTTTAGAAACTTTTTTAAAAGAATTAAGTATTATTGCAGGTCAAAAAGGTGTAATTACTCGTTCAAAAAAATCAATTGCTGGGTTTAAAATTCGTGATAAAATGCCAGTGGGTGTTTCTGTAACATTGCGAGGTGATCGTATGTATGGATTTTTAGATCGTTTAATTCATTTAGCTTTACCTCGTGTACGTGATTTCCAAGGTATTAATCCAAAAAGTTTTGATAAAAATGGAAACTACAGTCTTGGATTAGAAGAACAATTAATGTTCCCAGAAATTGAATATGATAAAATTGATCAAATTCGAGGAATGGATATTTCTATTGTTACAACTGCAAAAAATCAAGAAGAAGGTTTAGCTCTTTTAAAAGAATTTGGTTTACCATTTCAAAGCGAATGTATTGAAAATCCTCGAAGTTTTTATGGTTCTTTTTCATTAGGTCCGTTTAAAAACAGTCAAAGTTTAACTGTTGCAAATGCATTACGACGTACACTCTTAGCTGAACTTTCCAACATTGCCATTACACATTTAGAAATTCATGAATATTCAACTTTAGTAGGCGTAAGAGAATCAGTCTTAGATCTTTTATTAAATTTTAAAGGAATTGGATATTTACAAGTTCGTGGCCCTGGAGTTGTCCGTGCATCAGATTTAAAATTCCCACCTATGATTCAATGCGTGGATCCAGATCAATATATTGCTACTTTAAATGAAAATGGAAAAAAATTTCGAATTTCTGATTGGGTATTAGTCAATTATATTATTTTTATTGAATTATGGACAAATGGAAGCATTCATCCCCGAAAAGCTTTTTATACTGCTTTATTATACCCAGATTTAGTGGAAATTCAAAGACAAGGATTTTTTTATTTGTTAGAAAAAGGAATTATTGAAGAAATTTCAAATCCAGAAATCTTTTTTTATCCTCAATATTATCGATTAACAAAACCTTTTTATTCAATTCAACAAGCCATTTTTTATAAAAAAAGTTATGTTTCAAAATTTTATCCAGTTCAATGGATATTGCTTGCTCATTTTCCATTAATGACAAATCGTGGTCATTTTTTATTAAATGGTTCAGCTCGAGTTATTATTAATCAATTAGTTCGTAGTCCTGGTATTTATTTTCGAGAATATGCTGATATTATTTGTTTAAAAGGAACATGGCTTCGAATTGAATGTAAAGATTTTTCAATGTGGGCAAAAATGAAAAAACCAAAAATTCCATTATTGTGGTTTTTATTAGGAATGGGCTTAAATTCTTGGGAACAATTAGGCCGAAAATGGTTTGCAAATAAATTTATGAATCCTCGATATGATTTAGGAAAACAAGGACGTTGGTTAATTAAACTTGGGTTAACTACTGCTCTAGATGTATTAACAGCAACAGATTCTTTAATGAAAATTGAAGATGATGATATTGATCATTTAAAAAATAAAAGAGTTCGAACTGCTGGTGAAGCACTTCAAGAAATTTTTAGTATTGGTTTAATTTTAGAAAAATCAGATTCTTTAATGAGTACTCGACCAAATGGAGCTTTTCGTGAATTTTTTGGACACCCATTGTCTCAATTTATGGATCAAATTAATCCTTTAGCTGAAATTACACATAAACGTCGACTAAGTTCATTAGGTCCTGGGGGTGTCTCACGTGATACTGCGACGTTAGCCATTCGTGGAATCCATCCATCTCATTATGGTCGAATTTGTCCTATTGAAACACCAGAAGGAAAAAACACAGGTCTTGTAAACTCTATTACAACATATTCTTTTCATCTTGAATCACCTTTTTATAAAGTTTATAAAGGACAAGTTCAATATTTATCACCTGATAAAGATGCTACTCCAGACTTTCCTGTTTTTGTTCGTATGAAAACTCATAAACTTGCATTAATGGGTGTTTCACCACTTCAAATGATTTCTGTTGCAACTTCATTTATTCCATTTTTAGAACATGATGATGCAAACCGAGCTTTAATGGGGTCAAATATGCAAAGACAAGCTGTTCCTTTAATTCGTCCTGAACGTCCTTTAATTGGAACAGGATTAGAAGCACGTGTTGTGAGCGATTCTGGGCATGCAATTCTTGCAAAAACAAGTGGTTATATTGTTTATTCAAGTGGTTCTAAAATTTATTATTCTCTTCAAAAATATCAACGATCAAATCAAGATACTTTAATTGTTCAACGTCCAATGGTTCGTGAAGGCGATTGGGTTCAATCAGGTGATTTATTAGCAGATTGTGCTTCAAGTTTAGGCGGTGAATTATGTTTAGGGAAAAATATTTTTATTGCTTATATGCCTTGGGAAGGATATAATTATGAAGATGCTATTTTAATTAGCCAAAGATTAGTAACTGAAGATGTTTATACTTCAGTTCATATTGAATCCTATGAAGTTGGCAAAGAACAAATTAAAAATCATTTAGATGAACGAGGAATTGTTAAATTAGGAACTTTTGTTCATGAAGGTCAAATTTTAGTTGGAAAAACTCCAATTCAAAAAAAATATAGAGAAAAATTATTGTACACAATTGATAGTTCATTAAGAACTCCAAAAGGTGCAAAAGTTGTTGAAATTAAAATTCAAGTTTATTTAGCTGAAAAACGAAAAATTCAAGTTGGTGATAAAATGGCTGGAAGACATGGAAATAAAGGAATTGTTTCAAAAATTCTTCCAATTCAAGATATGCCTTTTTTACCAGATGGAACTCCACTCGACATGGTTTTAAATCCTTTAGGAGTACCTTCTCGAATGAATGTTGGACAAATTTATGAATGTCTTTTAGGATTAGCTTCAAAATATTTAAACCACTATTATCGAATTCAAGCTTTTGATGAAATTTATGGTCCACATGCTTCGCGAAGCTTTACATTTGCAAAATTATATGAAGCTCGTTTGAAAACAAATCAAAAATGGTTATTTAATCCTTGTTATCCTGGAAAAATGCAAATTTTTGATGGACAAACTGGTGAACCTTATGATAGTCCAGTGACTGTAGGTATTGCATACATGTTAAAACTTGTTCATTTAGTTGATGATAAAATTCGATCAACTGGTCCATATTCACTTGTAACACAACAACCTTTGAGAGGTCGTTCTAAATATGGAGGGCAAAGACTTGGAGAAATGGAAGTTTGGGCAATTGAAGCTTATGGAGCAGCTTTTATTTTATTAGAAATGTTAACTATTAAATCAGATGACATTAGTGGCCGTATGACTCTTTGGTCAAATATTTATATTCCTGAATCATTTAAGGTTTTAATTTGTGAACTTCAAGCTTTGTGTTTAGATTTTTTAGTAACTATTGAATTAGCCTCACCAGAAAAAATCAAAGCATGGGCTCCAAATGGTGAAGTTACAAATGCCAATACCTTTCATTATCGTACTTTTAAACCCAGTAAAGGAGGTTTATTTTGTGAACATATTTTTGGACCACTTAAAGATTTTGAATGTGCATGTTTTTGTCCAAATTGTGATGTAGAATATACTTGGTCAATCATTCGACGTTATCAATTAGGTTATATCAAATTAAATGCACCTGTGACACATCTTTGGTACTTTAAAACCAATAGTTATCTTAGTATTTTATTTGAATCAATTATTTATACTGAAGAAAAACTATTAACAGAACGAAAATTTCAAAAACGAGAACAAATTAAATTTTTAAGAAAATTTATGATTTTAAAAAATCTTCCAGTATTACCACCAGATTTAAGACCTATTTTAAAAATTGCATCAGATTTAAATCGATTTTATCAAAGAATTATTTATCGAAATGATCGATATGCTCAAAGACTTCTTCAAGAAGCTGTTGATAATTTAATTCAAAATGGAAAAGGACGTGGTCAACCATTAAAATCACTTTCAGAAATTTTAAAAGGAAAACAAGGACGATTTCGTCAATATTTATTAGGAAAACGAGTTGATTATTCTGGTCGTTCTGTTATTGTTGTAGGACCTGAATTAAAACTTTATGAATGTGGTTTACCAAAAGAAATGGCCTTAGAATTATTTTTACCTTTTTTATTACAAAATAAACTTACTGCAAAAAATCTTTCCACACTTCATTTATTACATAAAGTACCAATTTTATTAAACCGAGCTCCAACACTGCATCGTTTAGGTTTCCAAGCATTTCTTCCAAAATTAATTGAAGGTCGAGCCATTTTATTACATCCAATGGTTTGTCCATCTTTTAATGCAGATTTTGATGGTGACCAAATGGCAGTTCATATTCCATTAACTGTAGAAGCTCGAACAGAAGCGTGGAAATTTATGCTTGCAACCAATAATTTAATGAATTCAGCAACTGGTGAAGCTATTATTTTACCAAGTCAAGATATGGTTCTTGGATGTTATTATTTAACTTTGTTTTCAAATTTTCTTTCAGTTCATACACCTGTTTGGGATAAACCAGAAATCCGTCTTCAAATAAATATAATCCGTACAACACCAGGCCGTATTTTAATGAATTTTTTTAATTTTGCTTTTGATAAAAATCGTTTAAAAAATGTTGTTGCTTGGTTTTTAGAAAGATATGGTCAATATAAAACAATTCAATTTTTAGAAAAATTAAAAGAATTTGGATTTGGATATGCAACAAAAGGTGGTTTATCTTTAGGAATTGATGATTTAAAAATTCCAAACAATAAAATTTCATTAATTGCCAAAGCAGAAACCAAAGTTTCAAAAGATTTAATGGATTTTCGAAATGCAAAAATTACAGGAGTAGAACGCATGCAACGTTTAATTTATACATGGAATCAAACAAATGATATGTTAAAACAAGAAGTTATTAAATATTTTGAAACAATGGATTTATTTAATCCAATTTATATGATGGCTTTTTCTGGAGCTCGAGGAAATATGTCCCAAGTACGTCAATTAGTTGGAATGCGAGGTTTAATGTCTGATCCCCAAGGTCAAATTATTGATTTTCCGATTCAAAGTAATTTTCGTGAAGGATTAACATTAACTGAATATTTAATTTCAACATATGGTGCACGTAAAGGTATTGTTGATACTGCTTTACGAACAGCAACAGCTGGTTATTTAACACGTCGACTTGTTGATGTAGCACAGCATGTCATTGTTTCTCAATTTGATTGTGAAACTTCACGAGGTATTTTTTTATTTGATAAAACAATTTATTCTTTTCAAAATCGTTTAGTTGGCCGTGTTTTAGCTCAAGATGCTTCTCGTAATCAAGAAATTGACTCAAAATTAGCTTTTGCCTTAGTTCGTTCTCCTTTAACATGTCAACTTTGTTATGGTTGGAGTTTATCTCAAGGTAAACTTGTTTCAGTTGGTGAAGCAGTTGGAGTTATTGCAGCTCAATCTATTGGGGAGCCTGGAACACAATTAACAATGCGAACATTTCATACTGGTGGATTTGCTGGAGGTTTAACTGACCAAATCTTAGCACCTTTTGATGGAAAAATTCAATATCCTGGAAGTTGTATTCGAATTTCATTAAGTGAAATTGCGTTTTTTACAAAAACACCTGGTTCATTTTCTCCTGCTTATGCTGTTTTATTTATGAGAAATCATGAATTTGTGCAAAAAAAACAAGTATTAGCTCAGTTTTATTCAATTTTAGCAGGTGAATTTTATTTAAGTACTACAAATCTTTGGTCAGGAGATTTTCTGAAAAAAACAACAGCATGGCTTTGTTTTGTAAAAAAGCAAGGAAAATTTGGTGGACAAATTGTACATATTAGTTCAATGACTCTTCGTCGTGGACAACCATTTTCTCCAAAAGGAATTTTACATTTTGCAAATACTCCATATATTCAAAAAAATATTCCAATTTTAACACTTGCTTATCAAACAGTTCAATCAGGTGATATTGTTCAAGGTATTCCTAAAGTTGAACAATTATTTGAAGCAACCATTCAGGGAAGATTATTTCTTTCAAGTAAAGGAATTTTTGCTGTTCGACAAAGTTTTTTAAAAATTCAACAACTTATTGTAGATGGTGTTCAACGAGTTTATCGATCACAAGGTGTTAGTATTGTTGATAAACATTTAGAAGTTATTGTTCGACAAATGACTACAAAAGTTCAAATTCTTCAAACTGGTTTTTTTCCAGGTGAAGTAAATGAACGTATTTATCCAGTTGTTTTAGGAATTACTCGTTCTTCATTAGAAGTTAGCTTTTTGTCAGCTTCAAGTTTTCAACAAACAACAAAAATTTTAGCACTTGCTTCTATTTCTCGAAAAAAAGATTTTTTAAAAGGATTAAAAGAAAATATTTTAGTTGGAAATTTAATGCCATCAGGAATGGCTAGACAAACTAGAAAAAAAATTAAAAAACGTACATATCGAGGAATTGTTTATATTCAAGCTGGACATCATAATACTATTATTACATTAGCAAATCTTCGTGGTGAAGTCCTTTGTTGGAGTTCTGCTGGAGCTTGTGGTTTCCGTGGAAAAAGAAAAGCAACAACATTTGCAGCAAAAAAAGCTGCTGAAGTTGTGGCAAAAAAAGAAGCATTAAATGAAGCAAAAATTTTAGTAACTGGTCCAGGACAAGGGCGCGAAACAGCTATTCGTGAAATTTTTAAAGCTGGAATTAAAGTAAATGTTATTCGAGAAAAAACAGGAATTCCACATAATGGATGTCGTCCTCCAAAAAAAAGACGTATGCCTACTATTCAACAATTAATTCGTTCTGCTCGAAAAAAAGTTTCTAAAAAAACAAAAGCTCCTGCTTTAAAATCATGTGCTCAACGTCGTGGAATTTGTTTACGTGTTTATACAGTTACACCAAAAAAACCAAACTCAGCATTAAGAAAAGTTGCTCGTGTTCGATTAACTTCTGGATTTGAAGTAACTGCTTATATTCCAGGAATTGGACATAACTTACAAGAACATGCTGTTGTTCTAGTTCGTGGGGGTAGGGTAAAAGACTTACCAGGTGTACGTTATCATATTGTACGTGGAACATTAGATACTGCTGGGGTTAAAAACCGAGTACAAAGTCGTTCAAAATATGGTGTTAAATTAATGGCAAATAAAGCAATGATTCAACGTGAATTAAAACGTCAAAATTTAGTTATGAAATTTGCAAAAAAACGTGCAATTTTAAAACAACAAATTCAACAAGCTTCTTCATTAAAAGAAAAATTAGCTTTACATAGAAAACTTCAACAATTACCAAGAAATAGTTCTCCTGTTCGTTTACATAATCGTTGTTTAGTTACAGGAAGACCAAAAGGTTACTTTAGAGATTTTGGTCTTTCTAGACATGTTTTACGTGAAATGGCTCATGAAGGACTGTTACCAGGTGTAAGAAAAGCAAGTTGGCCAATTATTCCACCAAAACGTCGTATTATTGATTATAAACATTGTGGATTATTGCAACGTTATATTGGTTTAGGAGGAAAAATTTTACCTCGTCGACAAACAAAATTAACAGCAAAACAACAACGTTATGTGGCAAAAACAATTAAAAGTGCTCGAATTATGGGCTTATTGCCTTTTACAAAAATGACACGTTCAATTAAAAAAGGACCTTTTGTTGCAGATCATTTATTAAAAAAAATTGAAAAATTTAATGCACAAGGTCAAAAAAAAGTTTTAACAACTTGGTCTCGTTCTTCTACTATTTTACCTGTTATGATTGGTCATACAATTTCTACATATAATGGGAGAGAGTTTATTCCTGTATTTGTAACTGATCAAATGGTTGGTCACAAATTAGGTGAATTTGCTCCAACTCGAACATTTAAAGGTCACGTAAAAGATAAAAAAGCTAAACAAAAAATGATTCAATCAAGTATGCATTTTGGTGAAAAAGCTATTCGTTGTAATGCAAATATGAGAAAATATATTCGTGGTCGTCATGTTTTAAATGTATTAAAAACGCAACGTTGTTTTGCTGAAGCATTAAAACAATTAGCAAAATATGCAGCAAAAGGAAAAACATTTTTATTTGTTGGAACAAAAAAACCAGCTGCTTCATTAGTTGCAAAAACAGCATTATTAAGTACTTCGTTTTTTGTAAATACACGATGGTTAGGAGGAATGTTAACAAACTGGAAAACAATTTTAAAATCTATTTCTCAAATTCGTCCAATTTTAAAACAAAAACAAAAAAAAATTGCAGCTACACGTAAACAAAAATGGCAACGTTTAGAAAAATATTTTGGTGGTATTACAAAAATGGCAAAAGCTATTATTATTGGTCAACAAGAAGAAATGAATGCAGTTCATGAATGTAGAAAATTAGGAATGAAAATTTTTGCAGTAGTTGATACAAATTGTAATCCAAAATTTGTTGATCACATTATTCCTGCAAATGATGATTCTCGAAATTCAATTAAATATATTTTAGGAGAAATGTTAACTTATATTCGTTTAGGACAAATGGGACAAAAAATTCATCCATTAGGTTTTCGTGTTGGAATTACAAAAAAACATCAATCTGTTTGGTTTGCTCGATTTCATTATGCGCAATCAGTTTTAGAAGATAGATTTTTAAGAAAAAATTTATTAAAATTACTTAAAATTTCACATATTCAAATTGTTATTGGAATTCAAATTCATGCTGAACGTAATCAATTTTATTCTGTTGCTTCAGCAGTGGCTGATTCAATTGTTGATGATTTAGAAAAACGAAAAGCTTTCCGAGGAGTTATTAAAAAAAAAGGAGTAAAAATTCAAGTTTCTGGTCGTTTAAATGGAGCTGAAATTGCTCGTTCAGAATGGGTTCGTGCAGGTCGTGTACCTTTACAAACATTAAGAGCCAATATTGATTATTGTTATAAAACTGCTCAAACAATTTATGGTATTATTGGTGTAAAAGTTTGGATCTACATGTCAAGATATATTGGACCCCGTTTAAGAATTATTCGTAAATTAAGAGGTTTTACAAGAAAAAAAGTAATTCCACCAGGGCAACATTATTTAATTCGTTTAAAAGTAAAACAAAGATTACGTTATAATTATGGAATTACAGAAAAACAATTAGTAAAATATGTACGTCAAAAAGAATCAACTGGACAAGTATTATTACAACTTTTAGAAATGCGTTTAGACAATATTGTTTTTCGTTTAAATATGGCACCAACTATTTGTGCAGCTCGTCAATTAATCAGTCATGGCCATATTCATGTAAATAGCAAAAAAGTAAATATTGCAAGTTATATGTGTAAACCAAAAGATGTGATTTCTGTTTCAATGAAACAAAGTTCATTAAAATTAGTAAATCGTAATGAAAGAACATTAGCAAGAAAAGTTCTTCTTCCAAATTATTTAATGCCTCGTCGTCCAATTCAAAAAAAACGTTCAGTTTTACCAGATCCAATTTATAATAGTATTTCTGTACATATGTTAGTAAATCGTGTAATGAAAAATGGAAAAAAATCTCTTGCATATAAAATTGTGTACAATACATTAAAAAATATTGGTGAAACGACACAACAAAATCCAGTTGAAGTTTTTGAAGCAGCATTAGAAAATGTAATGCCAAAAGTAGAAGTTCAACCAAGACGTAGAGCTGGTTCTGTTCAAATGGTTCCAAGTATTACAGGTCAAGCAACAGCTTTACGTTGGATTTTAGAATCTTGCGAAAAAAAATCTGCAAAAAGTATGGTTTCAAAATTGCAAACTGAAATTTTAGATGCTTATGAAAAAAAAGGAAATGCAATTAAAAAGAAAGAAGAATTACATAAAATTGCAGCAAATAATGCAATGTATTCAAACAGAGTAAATGATACTATTAGTGATATGTTAACTCGTATTCGAAATGCTTCGATGGTAAAAAAATCAACAGTATTGATTCCATTTACAAAAATGAATCAAAAAATTGCTCAAATTTTAGAAAAAGAAGGTTTTATTCAAAGCTTTGTATTAAAATTTAAAAAAGAATCTTGTATTACAAATTTAAAACGAATCAGTAAACCTGGTCTTCGTATTTATACAAATAGTCAAGATATTCCAAGAGTTTTAGGTGGAGCTGGTATTTTAATTCTTTCTACATCTGTTGGAATTTTAACAGATCGTGAAGCACGAGCATTAGGAGTTGGAGGAGAAATTTTATGTTCAATTTGGGGTCGACGTAAAGAAGCGGTCGCACAAGTACAACTTCTTCGTTTTATTATTAATAATAAATCAAATAATAATTCATGTTCTTTATTAGCATTAAAAGCTCCTTTTACCATTGTTAAAGTTCAAGGTGGAGGTTTAATTGGACAAGCAGAAGCAATTAAATTAGGTGTTGCTCGAGCATTATGTCAAAAATCTTTTAAAGATCAAGGATATTTAACAATTGATGCTCGTGTGAAAGAACGTAGAAAATATGGTTTAAAAAAAGCTCGAAAAGCTTCACAATATCACAAAATGGCACGCGCAAAATTTGAACGTTCAAAACCGCATGTAAATATTGGTACTATTGGTCACGTAGACCATGGAAAAACAACTTTAACAGCAGCAATCACAATGGCTTTAGCAGCATTAGGTGGTGCTACTGGTAAAAAATATGATGAAATTGATTCAGCTCCAGAAGAAAAAGCTCGTGGTATTACAATTAATACTGCACACGTAGAATACGAAACTCCAAATCGTCACTATGCTCACGTGGACTGTCCAGGTCACGCAGACTATGTTAAAAACATGATTACAGGTGCTGCCCAAATGGATGGTGCTATTTTAGTAGTATCAGGTGCTGATGGTCCAATGCCACAAACAAAAGAACACATCTTATTAGCAAAACAAGTTGGTGTACCAAACATGGTTGTTTTCTTAAACAAAGAAGATCAAGTTGATGATGCTGAATTATTAGAATTAGTAGAATTAGAAGTTCGTGAAACATTAGACAAATATGAATTCCCAGGAGATGAAATTCCAATTGTAAGTGGGTCAGCTTTATTAGCTTTAGAAGCTTTAGTTGAAAATCCTCGTGGTGATAACAAATGGGTAGATAAAATTTTTGATTTAATGGATAAAGTTGATGAATATATTCCAACACCAGACCGTGAAACTGATAAACCTTTCTTATTAGCTGTTGAAGATGTTTTATCAATTACAGGTCGTGGAACAGTTGCAACAGGACGTGTTGAAAGAGGAACTTTAAAAGTAGGTGAAAACGTTGAATTAATTGGATTAAAAACAAAAGCAACAGTTGTTACAGGTCTAGAAATGTTCAAAAAAACATTAGATGAAACAATGGCTGGTGATAATGTTGGTGTACTTTTACGTGGTATTCAAAAAAAAGATGTGGAACGTGGAATGGTTTTAGCAAAACCAGGTTCAATTACTCCTCACACAAAATTTGAAGCACAAGTTTATGTTTTAACAAAAGAAGAAGGTGGACGTCATTCACCATTCTTAGTAGGCTACCAACCACAATTCTTTATTCGTACAACAGATGTTACTGGAAAAATTGTAAGCGCTGAAGAACATTCAATGGCGATGCCTGGTGACCGTATCGAAGTTACTGTTCAATTAATTTATCCAGTAGCTGTTGAAAAAGGTATGCGTTTTGCTATTCGTGAAGGTGGTCGTACAGTAGGTGCTGGTGTTGTTACAAATATTTCTTTAGTAACTTCAATCAAAGATTATGTTGAAGTTGTACATAAAGGTTCTATTCTTACCTTTGTAATTCTCTCAGACTTGATTGGGAAATTTTTGAGTTGGCCAACTTTAATTCCAGATATTGCATCTGCATCTGAAATTTCAATTCTTTTAGAAAGTAAATTTATGATTGGATTATTAAATAGTGTCTTTTTATGTTTACCTACTTCAATTGCACATATTATTACGCTTCGACGATTTGTTATGCAAGGCTTAGAAGCAGGTTTTATTTCAGGTTTAGGAACAATTGCTGGAAATATTGTTTGGATTGGAAGTATTGTTTTTGGATTAAGATTTGTCGTAATTCCATGGCTTTCATTAGATTTATTCCGTGCCTTTTTAGGTTTTGTATTAATTGTAAAATATATGTGGGATATTTTTTTCCTATTTCTTCTTTCATTTACTGAACAAACAACAATTTATCCATTTTTAAGTAATCTTTCTTTAGGTTCAGATTCAACACTTTTATTTCTTTGCTACTTACTTGGTATTTTGGTTGGAAGTTTAAGTCTTCTTCAATATTCAAAATTTGTAAATTTAACATTTTTATATTTAACAATGATTTGTGCAATTTCAAATATTGCTTATTTTGGTTTAGATTATACATTAACAAATCCATTAGGTTTTGTTCATGAAGATCGTTTATATGAAGATTTAAATTATGGTTTTGATCGTTTTTGGCTAAGATATAAAGATGTTTTACAACATTGGTATTATTCACCTTTAAATCGTTTTCTTTTAAAAGTTGATGTTGATTCATTTATTCGTCGTCAACCAAAATCATATTTTTTAACAAAAAATGATGAAAAATTTTTACATTTAAAACGTCAGCTTTTATCTGAATATTATGAAACATTACGATGGGGTAAAAGTCTTTCAAGTCGTGCATATAATCAACAATTTGTTGGAACATTTAAAAAAATTCGTCATCTGTTTAATCTAAAATTTGACCAACCGTTATATAATCATGAAGAACCATTTTATGCAGGATGGGATGAAAGTTTAAGAAAATTTGTGATTACAAATCGTTTATTATCTTCATCACAACAAGTTACTGGAGGTTTTGTTTGGCCTATGAACTTAGAAATCGTTTTTCAACTTACTAGTTTAGTTTTAATTCTTGCAGCAGGACCTTTAGTGGTTGTTTTATTATCTGCTCGTGGAGGAAATATGCCTCGTTCTCAACGAAATGATAACTTTATTGATAAAACATTTACAGTAATTGCTGATATTTTATTAAAAGTCTTGCCGACTTCTCAACGTGAAAAACAAGCTTTTACCTATTATCGTGATGGTATGTCTGCACAAGCAGAAGGAGAATATGCAGAAGCACTTCAAAATTATTATGAAGCTATGCGTTTAGAAGTTGATGCTTATGATCGTAGTTATATTTTATATAATATTGGATTAATTCATACAAGTAATGGTGAACATGGTCGAGCATTAGAATATTATTATCAAGCTTTGGAAAGAAATCCTTCTTTACCAAGTGCTTTAAACAATATTGCTGTGATTTATCACTACAGAGGTGAGCAAGCAATTGAAAATGGACAGTCTGAAATTTCTCAAATTTTGTTTGAAAAAGCAGCAGATTATTGGAAAGAAGCTATTCGTTTAGCTCCAACAAATTATATTGAAGCTCAAAACTGGTTAAAAATGACTGGTATTCGTCGTTATTTTATTATTGGTGAAAGAAGATTTAGTAATTATTGGTGGGCAACTGTTATTCTTATTGGATCTTTTGGTTTTTTATTAACTGGAATTTCAAGTTATCCTTTTAACTTTCCGCAAGGTTTATTAATGTGTTTTTATGGAAGCTTAGGTTTTTTATTAAGTATTTATTGGTGGTGTTTAATTTTTTGGAATGTTGGAGGTGGGTTTAATGAATTTAACAAAAAAGAACGAATTTTTCGTTGGGGTTATCCAGGAAAAAATAGAAAAATTGATCTTTATTATACACTTAAAGATGTTGAATCAATTCGTGTTGAAATTCTGGATTCACAACGAACAATTTTTTTAAAAAAAAATGAAATTCCAATTACTGGAGGACAACCTTTAACACTTCAAGAAATTGAAAAGCAAGCTTCAGAATTAGCAAACTTTTTACAAGTTTCACTT
	Chlamydomonas_reinhardtii                  ATGGCAATGCGTACTCCAGAAGAACTTAGTAATCTTATTAAAGATTTAATTGAACAATACACTCCAGAAGTGAAAATGGTAGATTTCGGTATCGTTTTCCAAGTAGGTGACGGTATTGCTCGTATTTATGGTTTAGAAAAAGCAATGTCAGGTGAATTACTTGAATTCGAAGATGGTACTTTAGGTATTGCACTTAACTTAGAAGCAAACAACGTAGGTGCGGTATTATTAGGTGATGGTTTAAAAATTACTGAAGGTAGCCGTGTTCGTTGTACTGGTAAAATCGCTGAAATTCCTGTAGGTGAAGCATACTTAGGTCGTGTAGTTGACGGTTTAGCTCGTCCAGTTGATGGTAAAGGTGCTGTTCAAACAAAAGATAGCCGTGCTATTGAATCACCAGCTCCTGGTATCGTTGCACGTCGTTCTGTTTATGAACCATTAGCTACTGGTTTAGTTGCTGTAGATGCTATGATTCCAGTTGGTCGTGGTCAACGTGAGCTAATTATTGGTGACCGTCAAACAGGTAAAACAGCAATCGCTGTAGATACTATCCTTAACCAAAAAGGTAAAGGTGTTATTTGTGTTTACGTTGCTATTGGTCAAAAAGCTTCATCTGTAGCTCAAGTATTAAATACATTAAAAGAACGTGGTGCTTTAGATTATACAATTATCGTAATGGCTAACGCTAACGAACCAGCTACATTACAATATTTAGCACCATATACAGGTGCTACGTTAGCTGAGTACTTCATGTACACAGGTCGTCCAACTTTAACAATTTACGATGACTTATCTAAACAAGCACAAGCTTACCGTGAAATGTCTCTATTACTTCGTCGTCCACCAGGTCGTGAAGCTTACCCAGGTGACGTATTCTATCTACACTCTCGTTTATTAGAACGTGCTGCTAAATTAAATAATGCATTAGGTGAAGGTAGTATGACAGCTCTTCCAATTGTTGAAACACAAGAAGGTGACGTATCTGCTTATATCCCAACAAACGTAATTTCTATTACAGATGGTCAGATTTTCTTAGCTGCTGGTTTATTTAACTCAGGTTTACGCCCAGCGATTAACGTAGGTATTTCAGTATCACGTGTAGGTTCTGCAGCTCAACCAAAAGCAATGAAACAAGTTGCGGGTAAACTTAAGTTAGAACTAGCACAATTCGCTGAACTAGAAGCTTTCTCACAATTCGCTTCAGACCTTGACCAAGCTACACAAAACCAATTAGCTCGTGGTGCTCGTTTACGTGAAATTTTAAAACAACCACAATCTTCTCCACTTTCAGTTGAAGAACAAGTAGCTTCTCTTTATGCTGGTACTAATGGTTATTTAGACAAACTTGAAGTATCACAAGTACGTGCATACTTATCTGGTTTACGTAGCTACTTAGCTAATAGCTACCCGTATGGTGAAATTTTACGTACTTTAACATTCACTCCTGAAGCTGAAGGTTTAGTTAAACAAGCTATTAATGAATACTTAGAAGAAATGAGTGATTCTATTAAAAACATGGGACGTATTGTACAAATTATTGGTCCTGTTTTAGATATCGTATTTGCTAAAGGCCAAGTACCAAATATTTACAACGCTCTAACTATTCGTGCTAAAAACTCAGCAGGTACAGAAATGGCTGTTACTTGTGAAGTTCAACAACTTTTAGGTGATAACTGTGTACGTGCAGTTTCTATGAACCCAACAGAAGGTTTAATGCGTGGTATGGAAGTTGTAGATACTGGTAAACCGTTAAGTGTTCCTGTAGGTAAAGTAACTTTAGGACGTATTTTCAACGTTCTAGGTGAACCTGTAGATAACATGGGTAATGTTAAAGTTGAAACTTTACCAATTCACCGTACAGCTCCTGCTTTCGTTGATTTAGATACTCGTTTATCAATTTTTGAAACAGGTATTAAAGTTGTAGACCTTTTAGCTCCATACCGTCGTGGTGGTAAAATTGGTCTTTTCGGTGGTGCTGGTGTAGGCAAAACAGTTTTAATTATGGAACTGATCAACAACATTGCTAAAGCACACGGTGGTGTTTCTGTATTTGCTGGTGTTGGTGAACGTACACGTGAAGGTAACGACCTTTACACAGAAATGAAAGAATCTGGTGTTATTGTTGAAAAGAACTTATCTGATTCAAAAGTAGCTCTTGTATACGGTCAAATGAACGAACCACCAGGTGCTCGTATGCGTGTTGCTTTAACAGCTTTAACAATGGCTGAATATTTCCGTGATGTTAACAAACAAGACGTATTATTCTTCATTGATAACATTTTCCGTTTCGTACAAGCTGGTGCTGAAGTATCTGCTTTATTAGGTCGTATGCCATCAGCTGTAGGTTACCAACCTACTTTAGCTACAGAAATGGGTGGTCTTCAAGAACGTATTACTTCAACTAAAGATGGTTCTATCACATCGATTCAGGCTGTATATGTACCTGCAGATGACCTTACTGACCCTGCTCCTGCTACAACATTCGCTCACTTAGATGCTACTACAGTACTTTCTCGTAACTTAGCTGCTAAAGGTATTTACCCTGCGGTTGACCCATTAGAATCAACTTCAACTATGTTACAACCGTGGATTCTTGGTGAAAAACACTATGATTCTGCACAAAGCGTAAAAAAAACTTTACAACGTTACAAAGAATTACAAGATATTATTGCTATTCTAGGTTTAGATGAATTATCTGAAGAAGACAGACTTATTGTAGCTCGTGCTCGTAAAATTGAACGTTTCTTATCACAACCATTCTTCGTAGCTGAAGTATTTACAGGTTCACCTGGTAAATATGTTTCTTTAGCTGAAACTATTGAAGGTTTTGGTAAAATTTTCGCTGGTGAATTAGATGATTTACCAGAACAAGCATTCTACTTAGTAGGTAACATTACAGAAGCTATTAGTAAAGCTGCTTCATTAAAAATGAGTTTACAAATTTCTATTTTAACACCAGAGCGTCCTTTCTGGAATGGTCAAGCTGATGAAATCATTTTACCTACAGAAACAGGTGAAATGGGTGTTTTAAAAAATCACGCACCAATTATTACAGGTTTAAACGTTGGTGCTATGCTTATCAAAGATGAATGGAATTCTTATGCTATTATGGGTGGTTTTGCTTTAGTAAAACAAAACCAAGTAACAATTTTAGCTAACGAAGCCGTTTCTGCTGAAAATATCAATCCTGAAGAAGCTAAAGATGCTTTTGAAACAGCAAAATTAGAAAAAGCTGAAGGCGTAAAAGAAAAAGTTGAAGCTAATTTTGCTTATAAACGTGCTAAAGCTCGTTACCAAGTTGTAGGCTTTGGTTTTAACACAAACGTTTTTGAAACAAACATTATTAACTTAGCTGCTGTTGTTGGTATTGTTGTTTCTTTTGTTGGTAAAAACTTATCTTCATTATTAGAAGATCGTAAAAATACTATTGTAAAAAATTTAGAAGAAGCTAATCAACGTGCAATTGAAGCAGAACAAAAATTAACTGCCGCACGTACGCAATTAGAAACTGCTAAGAAAAAAGCACAAGAAATCCGTGAAGAAGGTGTTTTACGTGCAACTCAAGAAATTAATAACGTAGTTTCTCAACATGAATTACGTTTAGCTCGTTTACAAGAATTTAAACAAGAAACTCTTGCATTCTATCAACAAAAAGCTTTTAAACAAGCATATTTATACGTTATTAATAAAATTATGACACGTGTTCGTGAACGTTCTACTTATCATGTAGTAGTTAACAACTTCTATGTATCACGTTTTACAATGAACCCTATCGTAGCTGCAACTTCTGTTGTATCTGCTGGTCTTGCTGTTGGTTTAGCTGCTATTGGTCCTGGTATGGGTCAAGGTACTGCTGCTGGTTATGCAGTTGAAGGTATTGCTCGTCAACCTGAAGCTGAAGGTAAAATCCGTGGTGCGCTTTTATTAAGTTTCGCTTTCATGGAATCTTTAACAATTTACGGTCTAGTTGTTGCTTTAGCACTTCTATTCGCTAACCCATTCAATCCTTTATTAGAAATTGCTGAAGTATCTGTAGGTCAGCACTATTACTGGGAATTAGGTGGTTATGAATTACACGGTCAAGTACTAATTACTTCTTGGGTTGTTTTAGGTATTCTTGCAGTTTTAAGCTTTTTAGGAAATACGAATTTAAAACCTGATGGTTTCCAAAACTTTACAGAACTTGTAACAGAATTTATTCGTGATTTAGCAAAAACACAAATTGGTGAAGATTATTTAAAATGGGTACCATTTTTAGGTACTATTTTCTTATTTATTTTCGTTTCTAACTGGTCAGGTGCCTTATTACCATACCGTTTAATTGAAATTAACGGTGAATTAGCAGCTCCAACAAACGATATTAATACAACTGTAGCACTAGCACTTTTAACATCAATTTCATACTTCTATGCCGGTATTAGCAAAAAAGGTTTAGGTTACTTTAGTCGCTATGTAGAACCAGCGGCGTTCTTATTACCTATTAACGTATTAGAGGACTTCACGAAACCGTTATCATTAAGCTTCCGACTTTTTGGTAACATTCTTGCAGATGAACTTGTTGTTGGCGTTCTTGTTGCGCTTGTTCCATTAATTATTCCTATTCCAATTATGCTTTTAGGTGTATTTACTAGTGCTATCCAAGCGTTAGTTTTTGCAACTTTAGCGGGTGCTTACATTAATGAAGCTTTAGCAGATGAAAATTCTTTACGTAATGCTACTTTTTGCATGCTTTTTTTAACATTATATTGGATGGGTGTTTCTAATTTATTATTAGTATTATTATTACTTGTTTGGGAAAAATCAGGTCATTTCCCATTAAGTAATTTATATGAATCTTTAATGTTTTTAGCGTGGTGTTGTACATTTTTATATTTATTAGGTTCATTAATTGCATTAATGAATGCATTTGCTACTTTTAGTTTACCAAAAGAAATGCAACAAGCATCACCATTAGTACCAGCTTTACAATCAAATTGGTTAATGATGCATGTTACTGTAATGATTATTAGTTATGCCACATTAATTATTGGATCGTTATTGTCGATTTTATTTTTGATTATTAACAATTTAGATGCATTAAGTTATCGCATTATTGGATTAGGTTTTCCTTTTTTAACTATTGGGATTTTATCTGGGGCTGTGTGGGCTAATGAAGCATGGGGATCATATTGGAGTTGGGATCCAAAAGAAACATGGGCGTTATTAACGTGGTTAGTTTTTGCTATTTATCTACATACCCGTTTAACAAAAGGTTGGGAAGGTGAAAAACCGGCAATTATTGCTGCTGTTGGTTTTTTAGTTGTTTGGTTTTGTTATTTAGGTGTAAATTTAATTGGAGAAGGTTTACATAGTTATGGTTTTGAAGAAATCGGATTATTTCCACGTTCATTTAGCCGTGTCTTAGATCGTTTTTTAAAACAACTTTTTGATGTAGATAATCTTGTTATTCAAGAATATCGTTTTTATCGTTATTTATTTTTAACAACAATTAAAACAATTTTTATATTATTTTTTGTTCCTTTTTTAGTTAATTTTGCTGCAAAAAATTATATTGTTAAACCAATTACAGAATATTTTTGGAATCATCCTGAAATTTTTTTAAATTCATATGAACAAAAACGTGCTTTTGTTGAATTAGCAAAATTTGAAGAAAAAATTTATTTTGAAACTTTACAAGAAAAAACTATAGAATTATATAATAATCATAGTATTGAAGCTATTACCAATTTTTTTGCTGATTTATTAAGTTTATTTACTCTTTTATATTTATTAATTACACTTGAAATTCAAATTAATATTACCAAATCGTTTTTATTAGAAGTATTTTTTGGTTTAGACGATAGCAAAAAATCATTATTAATTTTATTAATAACAGATTTATTAGTAGGTTATCACTCATCAAATTTGTGGGAATTATTTTTTGAGTTTATTTTTAATCATTATGGAATTCCAGAAAGTCAAACAGGTATTTTCTTATTAGTTGCCACATTACCTGTTTTATTAGACGTTTTATTTAAATATTTAATTTTCCGCCATTTAAATCGTTCATCGCCAGCTACAGTTGCAACTTATCAAGCTATTATTGAAATGCCGATTGGAGTACCTCGTATTATTTATTGTTGGGGTGAAGAATTACCTGCACAGTGGACTGATATTTATAACTTTATTTTCCGTCGTCGTATGGTATTTTTAATGCAATATTTAGATGATGAATTATGTAACCAAATTTGTGGTTTATTAATTAATATCCATATGGAAGATCGTTCTAAAGAGTTCATGATTATTAACTCATTTGGCGGTTCTGTAGGTAATGGTATTACTGTACATGATGCTTTACAATTTATTAAAGCAGGTTCTTTAACGTTAGCATTAGGTGTAGCTGCATCTGCTGCTTCTTTAGCTTTAGCTGGTGGTACAATTGGTGAACGTTATGTTACTGAAGGTTGTCATACTATGATTCACCAACCTGGTGGTTTAAATGGACAAGCTTCAGATATTTGGATTGATAGTCAAGAAATTATGAAAATTCGTTTAGATGTAGCAGAAATTTATTCTTTATCAACGTACCGACCAAGACATAAAATTTTACGTGATTTAGATCGTGATTTTTATTTAACTGCAATGGAAACAATTTATTATGGTTTAGCTGATGAAATTGAAAAAGGTACATTATTTAAAAATATTTTATTAGTTTATAATGTAATTCAAGCTTTAGCTGGTGAAACAGAAATGAAAATTATTACAGATAATGCTCAACGTCGTGAAGTTTTTGATGCTATTGCCTTAAATACACCTTGTATCTTCTTATTAGAGGATATTCATGCTATTGGTGAACGTCGACCCATGGACATGATTACAGATTTACTTGTTATTATCGATAGTGGATTTGTCGTATTCGCAACAACAGATATTCCACATGACCCTGCATTACGTCGACCAGGACGTTTGGATGAAACCATTTGTATTTTTATGTTATTTGGAGGTAAAATTAGTCTTTTATCATTTTATCAATATCATATGGGTCAATTATCAGATCAATATTTAATTCAAACACACAAGAATACATTAGATTTTGTTACAAATAAATTTGAAAATGCTATGAGTAAAGTATACGATTGGTTTGAAGAACGTTTAGAAATTCAAGCAATTGCTGATGATATTACAAGTAAATATGTTCCACCACACGTAAATATTTTCTACTGTATTGGTGGTATTACTTTTACATGTTTCCTTGTGCAAGTAGCTACTGGTTTTGCTATGACTTTCTACTACCGTCCAACAGTAGCAGAAGCTTTCGCATCAGTACAATACATTATGACTGATGTTAACTTTGGTTGGTTAATTCGTTCAATTCACCGTTGGTCAGCTAGTATGATGGTTCTTATGATGGTTTTACACGTTTTCCGTGTATATTTAACAGGTGGTTTCAAACGTCCACGTGAATTAACATGGGTTACAGGTGTAATCATGGCTGTATGTACAGTTTCTTTTGGTGTAACAGGTTATTCATTACCATGGGACCAAGTTGGTTACTGGGCGGTTAAAATTGTAACAGGTGTTCCTGATGCAATCCCAGGTGTTGGTGGTTTCATTGTTGAGTTATTACGTGGTGGTGTTGGTGTTGGTCAAGCAACTTTAACACGTTTCTACAGTTTACACACTTTCGTATTACCACTTTTAACAGCTGTTTTCATGTTAATGCACTTCTTAATGATTCGTAAACAAGGTATTTCAGGTCCTATGTCAGTTACTAAAAAACCTGATTTAAGCGATCCAGTTTTAAAAGCAAAATTAGCTAAAGGTATGGGTCACAACACTTACGGTGAACCTGCTTGGCCTAACGATTTATTATACATGTTCCCTGTTGTTATTTTAGGTACATTTGCATGTGTTATTGGTTTATCTGTTTTAGACCCAGCTGCTATGGGTGAGCCAGCAAACCCATTTGCTACTCCACTTGAAATTTTACCAGAATGGTATTTCTACCCTGTATTCCAAATTTTACGTGTAGTTCCAAACAAACTTCTAGGTGTATTATTAATGGCAGCAGTACCTGCAGGCCTTATCACGGTACCGTTCATTGAAAGTATTAACAAATTCCAAAACCCATACCGTCGTCCAATCGCTACTATCTTATTCCTTTTAGGAACTTTAGTTGCTGTTTGGTTAGGTATTGGTTCAACATTCCCTATTGATATTTCTTTAACTTTAGGTTTAATGGTAGAACCTCTATTATGTGGTATTGTTTTAGGCTTAGTTCCAGTAACGATTGCAGGTTTATTCGTAACTGCATATTTACAATATCTGCGTGGTGATTTAGCTATGTTAACAATCACAAGTTACGTAGGTTTACTTATTGGTGCTTTAGTTTTTACTTTAGGTATTTATTTAGGTCTTTTAAAAGTAAAACTTATGACAATTAGTACTCCAGAGCGCGAAGCGAAAAAAGTAAAGATTGCGGTTGATCGTAATCCTGTAGAAACAAGTTTTGAAAAATGGGCTAAACCAGGACATTTTTCACGTACTCTGTCAAAAGGTCCAAACACAACAACTTGGATTTGGAACCTTCACGCAGATGCTCATGACTTTGACAGTCATACAAGTGATCTAGAAGAAATTTCTAGAAAAGTATTCAGTGCACACTTTGGTCAATTAGGTATCATTTTCATTTGGTTAAGTGGTATGTACTTCCATGGTGCACGTTTTTCAAACTATGAAGCTTGGTTAAGTGACCCTACTCACATTAAACCAAGTGCTCAAGTAGTATGGCCTATTGTAGGTCAAGAAATTTTAAACGGTGATGTAGGTGGTGGTTTCCAAGGTATTCAAATTACTTCTGGTTTCTTCCAATTATGGCGTGCTAGTGGTATTACTAGTGAATTACAACTTTATACTACAGCAATTGGTGGTTTAGTAATGGCTGCTGCAATGTTCTTTGCTGGTTGGTTCCACTACCACAAAGCTGCTCCAAAACTAGAATGGTTCCAAAACGTTGAATCAATGTTAAACCACCACTTAGGTGGTCTTCTTGGTTTAGGTAGTTTAGCTTGGGCTGGTCACCAAATTCACGTTTCTTTACCAGTAAACAAATTATTAGATGCTGGTGTAGATCCAAAAGAAATTCCACTTCCTCATGATTTATTATTAAATCGTGCTATTATGGCTGACTTATACCCAAGTTTTGCTAAAGGTATTGCTCCTTTCTTTACTTTAAACTGGAGTGAATACAGTGATTTCTTAACATTTAAAGGTGGTTTAAACCCTGTTACTGGTGGTCTTTGGTTAAGTGATACTGCTCACCACCACGTAGCTATTGCTGTATTATTCTTAGTAGCTGGTCACATGTATCGTACTAACTGGGGTATTGGTCACAGTATGAAAGAAATTTTAGAAGCTCACCGTGGTCCATTTACAGGTGAAGGTCACGTTGGTTTATATGAAATTTTAACAACTTCTTGGCATGCACAATTAGCTATTAACTTAGCTTTATTTGGTTCGTTATCAATTATTGTAGCTCACCACATGTACGCAATGCCTCCATACCCTTATTTAGCTACTGATTACGGTACACAATTATCATTATTTACACACCACACATGGATTGGTGGTTTCTGTATTGTTGGTGCTGGTGCTCACGCAGCTATTTTCATGGTTCGTGACTACGATCCTACTAATAACTACAACAACTTATTAGACCGTGTAATTCGTCACCGTGATGCTATTATTTCTCACTTAAACTGGGTTTGTATTTTCTTAGGTTTCCACAGCTTTGGTTTATACATCCACAACGATACAATGAGTGCTTTAGGTCGTCCTCAAGACATGTTCTCAGATACTGCTATCCAACTTCAACCAGTATTTGCTCAATGGATTCAAAATACACACTTCTTAGCTCCACAATTAACAGCACCAAATGCTTTAGCTGCTACAAGTTTAACTTGGGGTGGTGAGCTAGGTGCTCATGGCGGTAAAGTAGCTATGATGCCTATTTCTTTAGGTACTTCTGACTTTATGGTTCACCACATTCACGCTTTCACAATTCACGTAACTGTGTTAATTCTTCTGAAAGGTGTTTTATTTGCTCGTAGCTCTCGTCTTATCCCAGATAAAGCTAACTTAGGTTTCCGTTTCCCTTGTGACGGTCCTGGTCGTGGCGGTACTTGTCAGGTTTCTGCTTGGGACCACGTATTCTTAGGTCTTTTCTGGATGTACAACAGCTTATCAATTGTAATTTTCCACTTCAGCTGGAAGATGCAATCTGATGTTTGGGGTACGGTTACAGCTTCTGTTTCTCACATTACTGGTGGTAACTTTGCACAAAGCGCTAACACAATCAACGGTTGGTTACGTGACTTCTTATGGGCACAATCATCACAAGTAATCCAATCATACGGTTCAGCTCTATCTGCTTATGGTTTAATTTTCTTAGGTGCTCACTTCGTATGGGCATTCTCGTTAATGTTCTTATTCTCTGGTCGTGGTTACTGGCAAGAACTTATCGAATCAATTGTATGGGCTCACAACAAACTTAAAGTTGCACCTGCAATTCAACCACGTGCTTTAAGTATTACTCAAGGTCGTGCTGTTGGTGTAGCTCACTACCTTTTAGGTGGTATTGCTACTACATGGTCGTTCTTCTTAGCACGTATCATTTCTGTAATGGCAACTAAATTTCCAAAATTTAGCCAAGGTCTAGCTCAAGACCCTACTACACGTAGAATTTGGTATGGGCTTGCTATGGCTCATGACTTTGAAAGCCATGATGGTATGACAGAAGAAAATCTTTACCAAAAGATTTTTGCTTCGCACTTCGGTCAATTATCTATCATTTTCTTATGGACTTCTGGAAACTTATTCCACGTAGCATGGCAAGGTAACTTTGAACAATGGGTAACTGACCCAGTTCATATTCGTCCAATTGCTCACGCTATTTGGGATCCACACTTTGGTCAACCAGCTGTTGAAGCATTCACACGTGGTGGTGCTTCAGGTCCTGTAAACATTTCAACATCAGGTGTTTACCAATGGTGGTACACTATTGGTATGCGTACAAATCAAGATTTATACGTAGGTTCTGTATTCTTAGCTTTAGTATCAGCAATTTTCCTTTTTGCTGGTTGGCTTCACTTACAACCAAACTTCCAACCATCTCTTTCATGGTTCAAAGATGCTGAATCTCGTTTAAACCACCACCTTTCTGGTTTATTTGGTGTTAGTTCTTTAGCATGGACAGGTCACTTAGTACACGTAGCTATTCCAGAATCACGTGGTCAACACGTAGGTTGGGATAACTTCTTATCTGTTTTACCTCACCCACAAGGTTTAACACCATTCTTTACTGGTAACTGGGCCGCTTACGCTCAAAGTCCAGATACAGCTAGCCACGTTTTCGGTACTGCTCAAGGTTCTGGTCAAGCTATTTTAACTTTCTTAGGTGGTTTCCACCCACAAACACAAAGTTTATGGTTAACAGACATGGCTCACCACCACTTAGCTATTGCTGTAATTTTCATTGTAGCTGGTCACATGTATCGTACTAACTTTGGTATTGGTCACCGTATGCAAGCTATTTTAGAAGCTCATACACCTCCTAGTGGTTCATTAGGTGCTGGTCACAAAGGTTTATTTGATACTGTAAACAATTCTTTACACTTCCAATTAGGTCTAGCTTTAGCATCTGTTGGTACTATTACATCTTTAGTAGCACAACACATGTACTCATTACCACCATATGCTTTCCAAGCAATTGACTTTACAACTCAAGCAGCTCTTTACACACACCACCAATATATCGCTGGTTTTATTATGTGTGGTGCTTTTGCTCACGGTGCGATCTTCTTCATTCGTGACTACGATCCAGAACAAAACAAAGGTAACGTTTTAGCTCGTATGCTTGATCACAAAGAAGCTCTTATTTCTCACTTAAGCTGGGTTTCTTTATTCCTTGGTTTCCACACTTTAGGTCTTTACGTACACAACGACGTAATGCAAGCATTTGGTACACCAGAAAAGCAAATCCTTATTGAGCCTGTATTTGCTCAATGGATCCAAGCTGCTCACGGTAAAGCTTTATACGGTTTCGATTTCTTATTATCTTCTAAAACTAGTGCAAATGGTCAAAGCTTATGGTTACCTGGTTGGTTAGATGCTATTAACAACAACCAAAACTCTTTATTCTTAACTATTGGCCCTGGTGACTTCCTTGTTCACCACGCTATTGCTTTAGGTCTTCACACTACAACATTAATCCTTGTTAAAGGTGCTCTTGATGCTCGTGGTTCTAAACTAATGCCAGATAAAAAAGACTTTGGTTACAGCTTCCCATGTGACGGTCCTGGTCGTGGCGGTACTTGTGACATTTCAGCTTACGATGCTTTCTACTTAGCTGTATTCTGGATGCTTAACACTATTGGTTGGGTAACATTCTACTGGCACTGGAAACATTTAACTTTATGGCAAGGTAACGTAGCACAATTCGATGAATCGTCTACTTACTTAATGGGTTGGTTACGTGACTACCTATGGTTAAACTCTTCTCAATTAATTAATGGTTACAACCCATTTGGTATGAACTCATTATCTGTTTGGGCTTGGACTTTCTTATTTGGTCACTTAATTTACGCTACTGGTTTCATGTTCTTAATTTCTTGGCGTGGTTACTGGCAAGAGTTAATTGAAACTCTTGTTTGGGCTCACGAAAAAACACCTCTAGCTAACTTAGTATACTGGAAAGACAAACCAGTTGCTCTTTCTATTGTACAAGCTCGTTTAGTAGGTTTAGCTCACTTCTCAGTAGGTTATATCTTTACTTACGCAGCATTCTTAATTGCTTCGACTTCAGGTCGTTTCATGGCTCATATCGTTAAAATTTACGATACTTGTATTGGTTGTACTCAATGTGTACGTGCTTGTCCATTAGATGTTTTAGAAATGGTTCCATGGGATGGTTGTAAAGCTAGTCAAATGGCGTCAGCTCCACGCACTGAAGACTGTGTAGGTTGCAAACGTTGTGAAACAGCTTGTCCTACTGACTTCTTAAGTGTTCGTGTTTATCTAGGTTCAGAAAGCACAAGAAGTATGGGCTTATCTATGAAAGATTTTACTACTTATTTATCAACAGCACCTGTAATTGCTACTATTTGGTTTACTTTTACAGCAGGTTTATTAATTGAAATTAACCGTTATTTCCCTGATCCACTTGTATTTTCAATGACAGCAATTTTAGAACGTCGTGAAAATTCTAGCCTATGGGCTCGTTTTTGTGAGTGGATCACTTCAACTGAAAACCGTTTATACATCGGTTGGTTCGGTGTAATCATGATCCCATGTCTTCTTACTGCAACATCAGTATTCATCATCGCTTTCATCGCTGCTCCGCCAGTAGACATCGATGGTATCCGTGAACCAGTTTCAGGTTCTCTTCTTTACGGTAACAACATCATTACAGGTGCTGTAATCCCAACTTCTAACGCAATCGGTCTTCACTTCTACCCAATTTGGGAAGCTGCTTCTCTAGACGAGTGGTTATACAACGGTGGTCCTTACCAACTTATCGTTTGTCACTTCCTTCTAGGTGTATACTGCTACATGGGTCGTGAGTGGGAATTATCTTTCCGTTTAGGTATGCGTCCATGGATCGCTGTAGCTTACTCAGCTCCAGTAGCTGCAGCTTCAGCTGTATTCTTAGTTTACCCTATCGGCCAAGGTTCATTCTCTGACGGTATGCCTTTAGGTATCTCTGGTACTTTCAACTTCATGATCGTATTCCAAGCAGAACACAACATCCTTATGCACCCATTCCACATGTTAGGTGTTGCTGGTGTATTCGGTGGTTCATTATTCTCAGCTATGCACGGTTCTTTAGTTACTTCATCTTTAATCCGTGAAACAACTGAAAACGAATCAGCTAACGAAGGTTACCGTTTCGGTCAAGAAGAAGAAACTTACAACATTGTAGCTGCTCATGGTTACTTTGGTCGTCTAATCTTCCAATACGCTTCTTTCAACAACTCTCGTTCATTACACTTCTTCTTAGCTGCTTGGCCGGTAATCGGTATTTGGTTCACTGCTTTAGGTTTATCAACTATGGCATTCAACTTAAACGGTTTCAACTTCAACCAATCAGTAGTAGACTCACAAGGTCGTGTACTAAACACTTGGGCAGACATCATCAACCGTGCTAACTTAGGTATGGAAGTAATGCACGAGCGTAACGCTCACAACTTCCCTCTAGACTTAGCTTCAACTAACTCTAGCTCAAACATGGGTTTACCTTGGTATCGTGTACATACAGTAGTAATCAATGACCCTGGGCGATTAATCTCTGTGCACTTAATGCACACAGCGTTAGTTTCTGGTTGGGCAGGTTCTATGGCTTTATTTGAAATTTCAGTTTTTGATCCATCTGACCCAGTATTAAACCCAATGTGGCGTCAAGGTATGTTCGTTCTACCTTTCATGACACGTTTAGGTATCACACAATCTTGGGGTGGTTGGACTATTAGCGGTGAAACAGCTACAAACCCAGGTATCTGGAGTTATGAAGGTGTTGCAGCAGCTCACATTATTCTTTCAGGTGCGTTATTCTTAGCTTCAGTATGGCACTGGACATACTGGGATTTAGAACTTTTCCGTGACCCACGTACAGGTAAAACAGCTTTAGACTTACCAAAAATTTTTGGTATTCACTTATTCTTATCTGGTTTACTATGTTTTGGTTTCGGTGCATTCCACGTAACTGGTGTTTTTGGTCCTGGTATTTGGGTTTCAGACCCTTACGGTTTAACAGGTAGGGTTCAACCAGTAGCTCCTTCTTGGGGTGCTGATGGTTTTGACCCATACAACCCAGGTGGTATTGCTTCACACCACATCGCAGCTGGTATTTTAGGTGTTTTAGCAGGTTTATTCCACTTATGTGTACGTCCTTCTATTCGTTTATACTTCGGTTTATCAATGGGTAGTATTGAAACTGTATTATCAAGCAGTATTGCAGCAGTATTCTGGGCAGCTTTCGTTGTAGCAGGTACTATGTGGTACGGTTCAGCAGCTACTCCAATTGAATTATTTGGTCCAACTCGTTACCAGTGGGACCAAGGTTTCTTCCAACAAGAAATTCAAAAACGTGTACAAGCTAGTTTAGCTGAAGGTGCTTCATCTGATGCATGGTCACGTATTCCAGAAAAATTAGCTTTCTATGATTACATTGGTAATAACCCAGCTAAAGGTGGTTTATTCCGTACTGGTGCTATGAACAGTGGTGATGGTATCGCTGTAGGTTGGTTAGGTCACGCATCATTCAAAGATCAAGAAGGTCGCGAATTATTCGTTCGTCGTATGCCAACATTCTTTGAAACATTCCCAGTTCTTTTATTAGATAAAGATGGTATTGTTCGTGCTGACGTTCCTTTCCGTAAAGCTGAATCTAAATATAGTATTGAACAAGTAGGTGTATCTGTTACATTCTACGGTGGTGAATTAGATGGTTTAACATTTACTGATCCAGCTACAGTTAAAAAATATGCTCGTAAAGCTCAATTAGGTGAAATTTTTGAATTTGACCGTTCAACTTTACAATCTGATGGTGTTTTCCGTAGTAGCCCACGTGGTTGGTTTACTTTTGGTCACGTATGTTTTGCATTATTATTCTTCTTTGGTCACATTTGGCACGGTGCTCGTACGATCTTCCGTGACGTATTTGCTGGTATTGATGATGATATTAATGACCAAGTTGAATTCGGTAAATACAAAAAACTTGGTGATACTTCTTCTCTACGTGAAGCAGTGGAAACACTTTTTAATGGAACACTTACAGTAGGTGGCCGTGACCAAGAAACAACAGGTTTTGCTTGGTGGTCAGGTAACGCACGTCTTATTAACCTTTCAGGTAAACTTTTAGGTGCTCACGTAGCTCACGCGGGTCTAATTGTTTTCTGGGCAGGTGCTATGAACTTATTCGAAGTATCACACTTCGTACCAGAAAAACCAATGTATGAACAAGGTTTAATTCTTTTACCACACATCGCAACTTTAGGTTACGGTGTAGGTCCAGGTGGTGAAATTATTGATACATTCCCGTACTTTGTATCAGGTGTTTTACACTTAATTTCATCAGCTGTTTTAGGTTTTGGTGGTGTATATCACTCATTAATTGGTCCTGAAACATTAGAAGAATCATACCCATTCTTTGGTTATGTTTGGAAAGACAAAAACAAAATGACTAACATTTTAGGTTACCACCTTATCATGTTAGGCTTAGGTGCATGGTTACTTGTTTGGAAAGCTATGTACTTTGGTGGTGTTTACGATACTTGGGCTCCAGGTGGTGGTGACGTTCGTGTTATTACTAACCCAACAACAAATGCTGCTGTTATTTTTGGTTACCTTGTAAAATCTCCATTTGGTGGTGACGGTTGGATTTGTAGCGTTGATAATATGGAAGATATTATCGGTGGTCACATTTGGATCGGTACTTTAGAAATCCTTGGTGGTATTTGGCACATTTATACAACTCCATGGCCATGGGCACGTCGTGCTTTCGTTTGGTCTGGTGAAGCTTACCTATCTTACAGTCTTGGTGCTATTGGTGTAATGGGCTTCATTGCTTGTTGTATGTCTTGGTTCAACAATACTGCTTACCCAAGTGAATTCTACGGTCCAACTGGTCCAGAAGCAAGTCAATCTCAAGCCTTCACTTTCTTAGTACGTGACCAACGTTTAGGTGCTAACGTAGCTTCTGCACAAGGTCCTACAGGTTTAGGTAAATACTTAATGCGTTCTCCAACAGGTGAAATCATTTTCGGTGGTGAAACTATGCGTTTCTGGGACTTCCGTGGTCCATGGTTAGAACCTCTACGTGGTCCAAACGGTTTAGACTTAAACAAACTTAAAAATGATATTCAACCTTGGCAAGAACGTCGTGCTGCTGAATACATGACTCACGCTCCTCTAGGTTCATTAAACTCTGTAGGTGGTGTTGCTACTGAAATTAACGCAGTTAACTTCGTATCTCCACGTTCATGGTTAGCTTGTTCACACTTCTGTTTAGGTTTCTTCTTCTTCATCGGTCACTTATGGCACGCAGGTCGTGCACGTGCTGCTGCTGCTGGTTTCGAAAAAGGTATCGACCGTTTCGACGAACCAGTTCTTTCAATGCGTCCTTTAATGACAATTGCGATCGGTACATATCAAGAGAAACGCACATGGTTCGATGACGCTGATGACTGGCTTCGTCAAGACCGTTTCGTATTCGTAGGTTGGTCAGGTTTATTACTATTCCCTTGTGCTTACTTTGCATTAGGTGGTTGGTTAACTGGTACTACTTTCGTTACTTCATGGTATACGCATGGTTTAGCTACTTCTTACTTAGAAGGTTGTAACTTCTTAACAGCAGCTGTTTCTACACCTGCTAACAGTATGGCTCACTCTCTTCTATTTGTTTGGGGTCCAGAAGCTCAAGGTGATTTCACTCGTTGGTGTCAACTTGGTGGTTTATGGGCATTCGTTGCTTTACACGGTGCATTTGGTTTAATTGGTTTCATGCTTCGTCAGTTTGAAATTGCTCGTTCAGTAAACTTACGTCCATACAACGCAATTGCTTTCTCAGCACCAATTGCTGTATTCGTTTCAGTATTCCTAATTTACCCATTAGGTCAATCAGGTTGGTTCTTTGCACCTAGTTTCGGTGTAGCTGCTATCTTCCGTTTCATTTTATTCTTCCAAGGTTTCCACAACTGGACACTTAACCCATTCCACATGATGGGTGTTGCTGGTGTTTTAGGTGCTGCTTTATTATGTGCTATTCACGGTGCTACTGTTGAAAACACATTATTCGAAGACGGTGACGGTGCTAACACATTCCGTGCATTCAACCCTACACAGGCTGAAGAAACATACTCTATGGTTACTGCTAACCGTTTCTGGTCACAAATCTTCGGTGTTGCTTTCTCTAACAAACGTTGGCTTCACTTCTTCATGTTATTAGTTCCAGTAACTGGTCTTTGGATGAGTGCTATTGGTGTTGTAGGTTTAGCTCTAAACTTACGTGCTTACGACTTCGTATCACAAGAGATTCGTGCTGCTGAAGACCCTGAATTCGAAACATTCTACACTAAAAACATTCTTCTTAACGAAGGTATTCGTGCTTGGATGGCTGCTCAAGACCAACCACACGAACGTTTAGTATTCCCTGAAGAAGTATTACCACGTGGTAACGCTATGGCTGGTAAACCAGTAGAGCGTCCTTTCTCAGATATTTTAACTAGTATTCGTTACTGGGTTATTCACAGTATTACAGTACCTGCTTTATTTATTGCAGGTTGGTTATTTGTAAGTACAGGTCTTGCTTATGACGTATTTGGTACTCCACGTCCAAATGAATATTTCACAGAAGATCGTCAAGAAGCTCCATTAATTACTGACCGTTTCAATGCTTTAGAACAAGTTAAAAAATTATCTGGTATGACAACAAAAAAATATCCTATTTTCACAGTTCGTTGGTTAGCTATCCACGGTATTGCAGTACCAACAATTTTCTTCTTAGGAGCTATTACTGCTATGCAATTCATTCAAATGGCAACAGGAACTGAACCTGGTTTAGTTACACCATTAGGTACTTTATTACGTCCACTTAACTCAGAAGCAGGTAAAGTATTACCAGGCTGGGGTACAACTGTTTTAATGGCTGTATTTATCCTTTTATTTGCAGCATTCTTATTAATCATTTTAGAAATTTACAACAGTTCTTTAATTTTAGATGACGTTTCTATGAGTATGTTAACATTAAAAATTTTTGTTTATACAGTAGTTACGTTCTTTGTTTGTTTATTTATTTTTGGTTTCTTATCTAATGACCCTGCTCGTAACCCAGGTATGTCTAATACTGGAACTACTGGACGTATCCCTCTATGGCTTGTTGGTACTGAAGAAGGTACTTTAGCTATTGGCGCAATTAGCTGTTTCTTCTATGGATCTTATGTTGGTTTAGGTTCTTCTGCACTGGTACTTGCAAAACTTCCTGAAGCATACGCACCATTTGCACCTATCGTAGACGTTTTACCGGTAATCCCTGTATTCTTTATTTTATTAGCTTTTGTTTGGCAAGCAGCTGTTAGTTTCATGGCTAGACCAAATCCAAATAAACAAGTTGTAGAATTAAACCGTACTAGTTTATACTGGGGTTTACTTTTAATTTTCGTATTAGCTGTTCTTTTCTCTAGTTATATCTTTATGGAAGTAAATATTTACGGATTAACAGCTACTGCTTTATTTATCATTATTCCAACATCTTTCTTACTAATTTTATACGTTAAAACAATGGAAAGTCCAGCTTTTTTCTTTACCTTTTTTTTATGGTTTCTTCTGTTAAGTGTAACTGGCTATTCAGTTTATGTTAGTTTTGGTCCACCTTCAAAAAAATTACGTGATCCTTTTGAAGAACACGAAGATATGGAAGCTTTAGTATATACTTTCTTATTAGTTGGGACTTTAGGTATTATTTTCTTCATTTTCTTCAGAGATCCTCCACGTATGATTAAAATGACATCAATCCTTCAAGTTGCCCTACTTGCTTTAATTTTTGTTTCTTTCGCTTTAGTAGTAGGTGTACCTGTAGTTTTTGCAACTCCTAATGGTTGGACTGACAATAAAGGTGCAGTATTCTCAGGTCTTAGCTTATGGCTGTTATTAGTTTTTGTTGTAGGTATTTTAAACTCATTTGTAATGGTTCCACAAACAGAAACTAAAGCAGGTGCTGGATTCAAAGCCGGTGTAAAAGACTACCGTTTAACATACTACACACCTGATTACGTAGTAAGAGATACTGATATTTTAGCTGCATTCCGTATGACTCCACAACTAGGTGTTCCACCTGAAGAATGTGGTGCTGCTGTAGCTGCTGAATCTTCAACAGGTACATGGACTACAGTATGGACTGACGGTTTAACAAGTCTTGACCGTTACAAAGGTCGTTGTTACGATATCGAACCAGTTCCGGGTGAAGACAACCAATACATTGCTTACGTAGCTTACCCAATCGACTTATTCGAAGAAGGTTCAGTAACTAACATGTTCACTTCTATTGTAGGTAACGTATTCGGTTTCAAAGCTTTACGTGCTCTACGTCTTGAAGACCTTCGTATTCCACCTGCTTACGTTAAAACATTCGTAGGTCCTCCACACGGTATTCAGGTAGAACGTGACAAATTAAACAAATATGGTCGTGGTCTTTTAGGTTGTACAATCAAACCTAAATTAGGTCTTTCAGCTAAAAACTACGGTCGTGCAGTTTATGAATGTTTACGTGGTGGTCTTGACTTTACTAAAGACGACGAAAACGTAAACTCACAACCATTCATGCGTTGGCGTGACCGTTTCCTTTTCGTTGCTGAAGCTATTTACAAAGCTCAAGCAGAAACAGGTGAAGTTAAAGGTCACTACTTAAACGCTACTGCTGGTACTTGTGAAGAAATGATGAAACGTGCAGTATGTGCTAAAGAATTAGGTGTACCTATTATTATGCACGACTACTTAACAGGTGGTTTCACAGCTAACACTTCATTAGCTATCTACTGTCGTGACAACGGTCTTCTTCTACACATCCACCGTGCTATGCACGCGGTTATTGACCGTCAACGTAACCACGGTATTCACTTCCGTGTTCTTGCTAAAGCTCTTCGTATGTCTGGTGGTGACCACCTTCACTCTGGTACTGTTGTAGGTAAACTAGAAGGTGAACGTGAAGTTACTCTAGGTTTCGTAGACTTAATGCGTGATGACTACGTTGAAAAAGACCGTAGCCGTGGTATTTACTTCACTCAAGACTGGTGTTCAATGCCAGGTGTTATGCCAGTTGCTTCAGGCGGTATTCACGTATGGCACATGCCAGCTTTAGTTGAAATCTTCGGTGATGACGCATGTCTTCAGTTCGGTGGTGGTACTCTAGGTCACCCTTGGGGTAACGCTCCAGGTGCTGCAGCTAACCGTGTAGCTCTTGAAGCTTGTACTCAAGCTCGTAACGAAGGTCGTGACCTTGCTCGTGAAGGTGGCGACGTAATTCGTTCAGCTTGTAAATGGTCTCCAGAACTTGCTGCTGCATGTGAAGTTTGGAAAGAAATTAAATTCGAATTTGATACTATTGACAAAATGATTAAACCTTTATCTTATTTAAATGTAGCAGATAATAGTGGTGCTCGTGAATTAATGTGTATTCGTGCTCTTGGTGGCAGTTATCGTGAATCGGCAAATATTGGTGATGTTATTATTGCAGTTGTTAAAGATGCATTACCAAATATGCCTGTAAAACGTTCAGATATTGTACGAGCTGTTATTGTACGTACACGTAAAGGTATCCGTCGTGAAAATGGTATGGCAATTCGTTTTGATGATAACGCTGCAGTTATTATTAACAAAGAAGGAAATCCTCGTGGTACACGTGTTTTTGGTCCAATTGCACGTGAATTACGTGATAAAAATTTTACAAAAATTGTTTCTTTAGCACCTGAAGTTATGTTAAGTCCAAAAAGAACAAAATTCCGTAAACCACACCGTGGTCATTTAAGAGGAAAAGCAACACGTGGTAATAAAATTGTATTTGGTGATTTTGCATTACAAGCACAAGAACCTTGTTGGATTACATCACGTCAAATTGAAGCCGGACGTCGTGTTTTAACACGTTATGTTCGTCGTGGTGGTAAATTATGGATTCGTATTTTCCCAGATAAAGCTGTTACTATGCGTCCTGCTGGTACTCGTATGGGTTCTGGTAAAGGTGCACCTGATTATTGGGTAGCTGTTGTACATCCTGGTAAAATTTTATATGAAATGCAAGGTGTATCTGAAACAATTGCTAGACAAGCAATGCGCATTGCAGCTTATAAAATGCCAGTAAAAACAAAATTTATGGGGATTAGATTCCTTCAGGCTTATACACCAGGTACTCGTAACCGTTCGGTATCGGATTTTAGTGAAGAAAAAGCATTAACAGTAAGTTTACACCGTGCAAAAGGTCGTAATAATCGTGGTATTATTACATGTCGTCATCGTGGTGGTGGGCATAAACGTTTATATCGTCAAATTGATTTTCGACGTGATAAAATTGGTGTTACAGCAAAAGTTGTAAGAATTGAATATGATCCTAACCGTAATGCTCGCATTGCTTTACTTCGTTATGAAGATGGTGAAAAACGTTATATTATTCATCCACGTGGTTTAAATATTGGTGATATTATTCAATCTGATTTAAACGCACCTATTTTAATTGGTAACTCATTACCGTTACGTAATATTCCTTTAGGAGCTGAAGTACATAACGTTGAATTCCAACCAGGCTCAGGTGGTCAATTAGCACGTTCAGCTGGTGCCATGGTTGAAATTTTAGCAAAAGAAGGCAATTTTGTAACAATCCGTTTACCTTCTAAAGAAATTCGTTTAGTTTCAAAAAATTGTTGGGCAACTGTGGGTCAAGTTGGTAACATTGAAGCATACAACTTAACTATTGGTAAAGCAGGTCGTACACGTTGGTTAGGTAAACGTCCTACAGTACGTGGTTCGGTGATGAACCCTGTGGATCACCCACATGGTGGTGGTGAGGGTCGTGCACCGATTGGTCGTAGCCGTCCAGTTACACCATGGGGTCGCCCAGCTTTAGGTCAATTAACTAGAAAACCTAAAAAATATAGTAATACTTTAATTGTTAAAAAAAGAAAAATGACTCGTGTTAAACGTGGTAATGTATCTCGTAAAAGACATAAAAAAATTTTAAATATGTCAAAAGGTTTTAGAGGCGCTGCTTCAACTCTATTCCGTACAGCAAATCAACAAAATATGAAAGCTTTACGCTATTCATATAGAAACCGTCGTCAAAAAAAACGTGATTTCCGTCGTATGTGGATTACACGCGTTAATTCAGCAGTACGTCGTTATGGATTATACAGTGAATTTATGAATTATTTAAAAACACATAAAATTCAATTAAATCGTAAAGTAATTGCACAACTTTCAATTTGTGATCCAGAAGCATTTATGCAATTACTTGATTTAGTAAAATATCCTGTAACACAAAAAACATATATTGCTGATCGTCAATATACTTTTGATGTAGATTTACGTTTAACTAAACCTCAAATTAAAAAAGTATTTGAAACATTATTTAATGTAGATGTAATTTCAGTAAATACGCATATTCCACCACGTCAAAAAATTCGTGGTTATCGTCCACGTTACAAACGTGCTATTATTACATTAAAAGAAGGTCAGTCAATGAAAGTACGTGCTTCGGTTAAAAAAATGTGTGATAATTGTCGTGTTATCAAACGTAAAGGAAAAGTTATGGTAATTTGTTCAAACGCTAAACATAAACAAAGACAAATGACACAACGTTTAAAAAATTTATATACTAAAACTATTGTTCCTAAATTAACTACAAATTTTAATTACAGTAATATGCATGAAGTGCCAAAAATTGAAAAAATTGTAATTAACCGTGGTATTGGTGATGCATCACAAAACCAAAAAATTGTGGAATCTAGTTTAAAAGAATTAGCTATGATTGCAGGTCAAAAAGGTGTTGTTACACGTTCAAAAAAAGCTATTGCTGGCTTTAAATTAAGACAACAAATGCCCGTAGGTGTAACTGTTACATTACGTGGTGATCGTATGTATGGTTTTCTAGATCGTTTAATTCATTTAGCATTACCGCGTGTACGCGATTTCCAAGGTATTAGCTCAAAAAGTTTTGATAAAAAAGGTAATTATAGTTTAGGTTTAGAAGAACAATTAATGTTCCCAGAAATTGAATATGATAAAATTGATCAAGTACGTGGTATGGATATTTCAATTGTAACAACAGCAAAAACACAAGAAGAAGGTCTTGCATTATTAAAAGAATTCGGTTTACCTTTTAAAGCCGAATCACGTGAAAATAATACTAATTTTTATGGTTGTTTTTATCTAGGACCGTTTGACGAAAGTTTAAGTCAAACGTTAGCTAATGATTTAAGACGTACACTTTTATCAGAATTAACTGGTTTAGCTATAACATCTATTGAAATTCATAAATTTTCGACTTTAACCGGTATGAAAGAACCGGTTTTAGATTTAATTTGTAATCTACAAAATATTGGTTTTTTAAGTGTAAATGGCCCACGTGTAATTAAAGCCGCTGACTTAAAACTACCAGCAGGTTTACAATGTGTAGATCCTAATCAATATATTGCAACATTAGCTGAGGATGGTTTTAAATTTAACATTAACGAATCATTATCTCAATCTTTTTTACAAATCCTTGAAATTTGGACAAACGGTAGTATTCATCCACGCAAAGCTTTATATCAAGCATTAATCTTTTCAGATTTTGTTGAAATTCAACGAAATAGTTTTTTTACACTTTTAGAAAAAGGTATTATAGAAGAATTTTCAAATCCAGAAATCTTTTTTTATCCAGATTATTATCAATTAACACCACCTGAATATAGTCCTAGTCAAGCTATTATAAAATCAAAAAGTTATACATCAAAATTATATCCAGTGCAATGGGTTTATATTGGCGATATTCCATTAATGACAAAACGTGGTCATTTTATTTTAAATGGATGTGCACGCGTTATAGTTAATCAAATGGTACGTAGCCCTGGTATTTATTATCAAAAATTTGCAGATTTAATTTGTAATCGTGGTACATGGTTACGTATTGAAATGAAATATAATAAAATTTGGGCGCAAATGAAACGCCCCAAAATTCCTATTATGTGGTTTTTAATTGCTGTTGGATTAAAAACTTGGTCGGCTCAAGGGCGTAAATGGATATTTAATAAATTTATGAATCCACGTTATGATTTAGGAAAAGTGGGACGTGTTAATTTCAAATTGAAATTATCGACACCACAAGATTTATTAGCTGCTACTAATAATTTAATTTTAGTTTCAAAAGATGATATTGATCATTTAAAAAATCGACGTGTACGTACTTCAGGTGAATTGATTCAAATTCAAATTGGTGTTGGTTTAGTTTTAGAGAAAACAGGGAATCTAATTAATACAAAACCAAACGGGGCTTTACGTGAGTTTTTTGGTAGTCCATTATCCCAATTTATGGATCAAATAAATCCTTTAGCTGAATTAACCCATAAAAGACGTTTAAGTTCAATGGGTCCTGGAGGCGTTACTAGAGATTCAGCCACGTTAGCCATTCGAGGTATTCATCCTTCACACTATGGTCGTATTTGTCCCGTTGAAACCCCTGAAGGTAAAAATACTGGATTAGTAAACTCATTAACTGCTTATAATGCAGCAATTGAAACACCTTTTTATCGTGTTTATAAAGGTCAAGTTCAATTTTTTTCTGCAAAACAAGAAGGTGCTCCAGATTTTCCAGTGTTTACAAAAATATCACGTAATGAAATTCAATATGTAGGTGTAGCTCCTATTCAAATGATTTCAATAGCAACATCATTAATTCCATTTTTTGAACACGATGATGCTAACCGTGCTTTAATGGGTTCCAATATGCAACGACAAGCTGTTCCTATCTTAAAACCTCAACGTCCTATTGTAGGAACAGGCTTAGAAGCACGAGCAGTTAGTGATTCTGGTCATGTCATAACAGCTAAATCAAGTGGTATTGTTATGTATACAAGTTCAAAAGAAATAATTTATAATTTAGAAACTTATCACCGTTCAAATCAAGATACTTGCTTAATTCATAAACCAGCGGTTAAAGAAGGTGATTGGGTTGAAGTGGGTGATTTATTAGCTGATAGTGCTTCAAGTATTGGAGGTGAATTAGCTATTGGACATAATATTATCGTAGCTTATATGCCGTGGGAAGGCTATAATTACGAAGATGCTATTTTAATTAACGAACGTTTAGTATATGAAGATATTTATACTTCAATTCATATTGAACGATATGAAGTTGGTTTTGAGCAAATTATCAAACATTTAGATAAAACTGGTATTGCCAAAATTGGCAGCTGGGTTGAAGAAGGGGATATTTTAGTTGGTAAAACACCGTTTAATATTAAAACTCTACAAAAATTATTATATAAAATTGATTCATCGTTGCGTGCCCCTAAAGGTGCTAATGTTATTAATATAAATATTCATATCTATTTAGCTGAAAAACGCAAAATGCAAGTGGGTGATAAAATGGCCGGACGACATGGGAATAAAGGGATTGTTTCACGTATTTTACCACGACAAGATATGCCATTTTTACCAGATGGAGCTGCTGTTGATATTGTTTTAAACCCCTTAGGTGTTCCATCACGTATGAATGTGGGTCAAATTTATGAATGTTTATTAGGATTAGCCGGACGTTATTTAGGGGAACATTATAAAATTCCACCCTTTGATGAAATGTATGGTGCTGATGCTTCACGCAGTTTTGTTTTATCTAAACTTTATGAAGCACGTAAAAAAACCGGTTTAAAGTGGTTATTAGATCCAAATCATCCTGGTAAAATACGTTTATTTGATGGTCGTAATAGTGAATGTTTTGATCAAACGGTAACTGTAGGGATTGCTTATGTTTTAAAATTAGTTCATATGGTTGACGATAAAATGCGTTCAACAGGCCCATATTCGTTAGTAACTCAACAACCTTTACGTGGACGTTCAAAACAAGGTGGTCAGCGCTTAGGTGAAATGGAAGTTTGGGCTATTGAAGGATATGGCGCAGCTTTTGTATTATCTGAAATGTTAACCATTAAATCAGATGATATGACTGGCCGTCAAAATTTATGGAAGAATTTATCTTTACCAGAATCTTTTAAAGTTTTAATTTGTGAACTTCAAGCTTTATGTTTAGATTTTTTAATTACGATTAATTTAGCATCAGCCAATCGTATACGTCAATGGGCACCAAATGGTGAAGTTATTAATCCTGAAACAATTCACTATAAAACTTTAAAACCTATTAAAGGTGGTTTATTTTGTGAGCGTATTTTTGGTCCATTAAAAGATCATGAATGTGCTTGTTTTTGTCGTATTTGTGATGTAGAATATACATATTCCATTATTCGTCGTACACAATTAGGTTATATTCAATTAGCATCACCAACAACCCATGTTTGGTTTGTAAAAGGTATAAGTTATATCTCGATACTATTACAAGGTATTACTTACACCGAATCTTTTGGAGTAAATAAAACAGCTGTAAGCAAAAAAGGATGGTTTAAATTAATTCAATAT------------GCTGCTACTCCAACTAAAATGGATGGCCTGCAGAAGATGTCCCTTTTTATTTCAGATTTAAATCGTTTATATCAACGGATTATTTATCGAAATGAACGTTATGCACAACGTTTATTACAAGAAGCAGTGGATAATTTAATTCAAAATGGTAAAAGTCGAGGTCGTTTATTAAAATCACTTTCAGATATTCTAAAAGGTAAACAAGGTCGATTCCGCCAATATTTGTTAGGTAAACGTGTAGATTATTCAGGTCGTTCAGTTATTGTGGTGGGACCACGTTTAAGATTGCATGAATGTGGTATTCCTAAAGAGATGGCGTTAGTTTTATATTCGCCTTTTTTATTAAATGAAAAATTAACTGCTAAAAAATTACCAGTTTCTCAATTATTACGTGAAATACCAGTTCTTTTAAACCGTGCACCTACATTACATAGATTAGGTTTCCAAGCCTTCCAACCAAAATTAGTAGATGGAAAAGCTATTTTATTACACCCATTAGTTTGTCCTGCATTTAATGCCGATTTTGATGGTGACCAAATGGCCGTACATGTACCTATTACCTTTGAAGCTAGAGCGGAAGCTTGGAAATTAATGTTAGCCAGAAATAACTTATTATCTCCAGCTACTGGTGAACCACTCATTTTACCAAGCCAAGATATGGTTTTAGGTTGTTATTATTTGACATATTTCCATAATATTCATGAGGTTCACGCTGTTATTTGGGAACAACCCGAAATTCGTATTCCATTAAATATAATTCGAACAACACCAGGTAAAATTTTATTTAATTTTTTTAATTTTACATTTGATAAAGGTCGTTTAAAAAATTTAGTATCATGGACTTTAGAAAATTACGGACAATATAAAACAGTAGAATTATTAGAACAATTAAAAAAAACAGGTTTTGAATATGCTACTAAAGCAGGTATTTCCTTAGGTCTAGATGATTTAAAAATTCCACCAAAAAAAAAAATTTTATTATTAGAAGCAGAACAATTAACAAAATTAACTATTCATCAATATCAACGTGGAGATATTACAGCAGTTGAACGTTTTCAACGTTTAATTGATACATGGCATCGAACAAGTGAGCAATTAAAACAAGAAGTTATTAATTATTTTGAAGAAACAGATATTTTAAATCCAGTTTATATGATGGCTTTTTCAGGAGCTCGTGGTAATATTTCTCAAGTTCGACAATTAGTAGGTATGCGAGGTTTAATGTCTGATCCACAAGGTCAAATTATTGATTTCCCTATTCAAAGCAATTTCCGTGAAGGATTAACTTTAACCGAATATATTATTTCTAGTTATGGTGCTCGTAAAGGGATTGTAGATACAGCCTTACGTACAGCAAATGCGGGTTACCTGACACGTCGTTTAGTTGACGTCGCGCAACATGTAATTATTTCACATTATGATTGTGGCACACATAAAGGTATTTTTTTAACCGACAAAACCATAGTTTCAGCCCAAAGCCGTATTATTGGTCGTGTTTTAGCACGTGATGCAAAGAGAAACCAAGAAATTTCAACTGATGTTGCTTTTGAATTTGTCCGATCTGCTTTAACATGTCAATTGTGTTACGGGTGGAGTTTAGCTCAAGGGAATTTAGTTTCTGTTGGCGAAGCTGTTGGGGTTATTGCAGCGCAATCTATCGGAGAACCTGGTACACAGTTAACAATGCGTACTTTCCATACAGGTGGTTTCTCAGGCGACGTTTCGGATGAAATACGCGCTCCTTATAATGGTTTTGTTTATTATCCGGGTATTTTAATAAGAACTCTCGATGGTAAAATTTTATTTCTAACAAAATCAGAAGGTACTTTAATTCCAGCTTATACGTTACTTTTTATTCGAAACGGAGAATCTGTTTTACAAAAACAGGTATTAGCTCAAATTAAAGCCGAATTAGAAGGTCTTTTTTATGCAAAAAATAATTTTGCTTGGTCTGGGGATTTAATTACCCCAAATACTATATGGTTTAATTTTGTAAAACCAATAAATATTTATGGGGGTCAATTAATTCAAATGAATAAAGAAACGTTACGTTTAGGTCAACCACTATCACCACGTAGTACGATTCACGCTACACATGGAGATTTTATTCGTTATAAAACTCCTGTTGTTACATTAACATATCAACAATTAAAAACAGGTGATATTGTACAAGGTATTCCGAAAATTGAACAACTTTTTGAAGCTACTAAACGTGGACGTTTATTCCGTGATAATACGGGCTTGTTTGCGGTTAAACAAAGTTTTTATAAAATTCAACAAATTATTGTGGATGGCATTTTACGTGTTTATCGTTCTCAAGGGGTTAGTATTGCAGATAAACATGTTGAAATTGTGGTAAAACAAATGACATCAAAAGTGCGTATTATTCCAACTGGTTTATTTCCTGGAGAAGTAGATGAAAATATATATCCTATTGTATTAGGGATTACACGTGCTTCATTGGAAGTTAGTTTCTTATCTGCTGCAAGTTTCCAACAAACAACACGAGTTTTAAGTCAAGCGGCTTTATATAAGAAAAAAGATTTTTTAAAAGGTTTAAAAGAAAATATTATTATTGGTAATTTAATTCCAGCGGGTATGGCAAAACAAACACGTAAAAAAACAAAAAAGAAAATTTTTAGAGGTGTAGTTCATATTCAAGCAGGCCACCATAATACAATTGTAACCATTACAAATATTCGTGGTGAAGTTTTATGCTGGAGCTCTGCTGGAGCTTGTGGCTTTAGAGGTAAACGTAAATCAACAAGTTTTGCTGCTAAAAAAGCAGCTGAAACAGTAGCTCGTAAAGATACAATGAAAGCAGCTAAAATTTTAGTAACAGGCCCGGGTCAAGGTCGTGAAAGTGCTATTCGTGAGATTTTTAAAGCTGGTATTAAAGTAAGTGTTATTCGTGAAAAAACAGGTATCCCACACAATGGTTGTCGTCCACCGAAAAAACGTAGTATGCCTACAATTCAACAATTAATTCGTTCTGCTCGAAAAAAAATCACAAAGAAAACAAAATCACCTGCTCTTAAATCTTGTCCACAACGTCGTGGTATTTGTCTTCGTGTTTATACAGTTACACCAAAAAAACCAAACTCTGCACTTCGTAAAGTTGCTAGGGTTCGTTTAACTACAGGATTTGAAGTAACAGCTTATATTCCAGGTGTTGGCCACAATTTACAAGAACACGCAGTAGTATTAGTACGTGGTGGTCGAGTTAAAGATTTACCTGGTGTACGTTATCACATTGTACGTGGTAGTTTAGATACAGCTGGTGTTAAAAACCGTGTTCAAAGTCGTTCAAAATATGGTGTTAAAATGATGGCTAAAAAAAGCATGATTCAGCGTGAATTAAAACGCCAAAAATTAGTAATGAAATATGCAACAAAACGCGCAGCTCTTAAAGAACAAATTAAACAAACAACTTTCTTAAAAGAAAAATTAAGTTTACATAGAAAATTACAACAATTACCTCGTAATAGTTCAGCAGTGCGTTTACACAACCGTTGTATGATTACAGGCCGTCCTAAAGGCTATTTTAGAGATTTTGGTTTATCTCGTCATGTTTTACGTGAAATGGCACATCAAGGTCTTTTACCTGGTGTTTGTAAATCTAGTTGGCCTTTAATTCCACCAAAACGTCGTTATATTGATTATAAACACAGTGGTTTATTACAACGTTATATTGGTTTAGGTGGTAAAATTTTACCAAGAAGACAAACACGTTTAACAGCAAAACAACAACGTTTTGTTGCAAAAACTATTAAAACTGCACGTGTAATGGGCTTGTTACCGTTTAGTAAAATGTCACGTTCTCTTAAAAAAGGTCCTTTTGTAGCAGATCATTTACTTAAAAAAATTGAGAAATTAAATGCTAAAGGTAAAAAAGTTGTTATTAAAACTTGGTCACGTTCATCAATGATTGTTCCACCTATGATTGGTCATACTATTGGTGTTTATAATGGGCGTGAACATATTCCCGTATTTGTAAGTGATCAAATGGTAGGTCATAGATTAGGTGAATTTTCACCTACACGTACATATCGTGGCCATGCTAAAGATAAAAAAGCAAAACGTCAAATGTTAAAAAGCGGCATGCATTATGGTGAAAAAGCTATTAAATGTAATGCTCGTATGAAGAATTACGTAAAAGGTCGTAATCTTATTAACTTATTAAAAACTCGTCGTTGTTTAACTAAAGCTTTAGCACAATTAACTAAATATGCTGCTAAAGGTAAAACTTTCTTATTTGTAGGTACTAAAAAAGCTGCTTCAGGTTTAGTAGCACGTGCTGCTTTATTTAGTAAAGCGTTTTTTGTGAACACTCGCTGGTTAGGTGGTATGTTAACAAACTGGAAAACAATTTTAAAATCAATTTCAAAAATTCGTCCGATTTTAAAAGAAAAACAAAAAAAAGTAGCCGCTTCTCGTAAAAAGAAATGGCAACGTTTAGAAAAATATTTAGGTGGTATTTCAAATATGACAAAAGCTATTATTATTGGTCAACAAGAAGAAATGAATGCTGTACGTGAATGTCAAAAACTAGGTATTAAAATGTTCCATATTGTTGATACAAATTGTAATCCAGGTCTGGCTGATCATTTTATTCCAGCTAATGATGATGCACGTAACTCAATTAAATTTATTTTAGGTAAATTCTTAACACGTATTCGTTTAGCACACATGGGTCAAAAAGTACATCCTTTAGGATTTCGCGTAGGTATTACAAAAAAACATCAATCACAGTGGTTTGCTAGATTTCAATATTCTCAAAGTGTTTTTGAAGATCATATGCTTCGTACAACATTAGTAAATTTATTTAAAATTACACAAATTAAAATTGAAATTGGTATTCAAATTCATTCAGAAACACAAAAATTCTTCTCTGTTGCTTCAACAGTAGCAGATTCTATTGTAGATGCTTTAGAAAAACGTAAAGCATTCCGTGGTGTTATTAAAAAAAAAGGTGTTAAAATCCAAGTAGCTGGTCGTTTAAATGGTGCTGAAATTGCTCGTAGCGAATGGGTTCGTGCTGGTCGTGTACCACTTCAAACATTACGTGCAAACATTGATTATGCATATCGCACAGCTAATACAATTTATGGTATTATTGGTGTTAAAGTATGGATTTTCATGTCACGTTATTTAGGCCCTCGTTTGAGAGTTATTCGTAAATTAAGAGGTTTTACGCGTAAAAAAGTTATTCCTCCAGGTCAACATTATCTAATCCGTTTAAAAGTAAAACAACGTTTACGTTTTAACTATGGTATTACTGAACGTCAACTTGTTAACTATGTACGTAAAAAAGAATCTACAGGTCAAGTTTTACTACAATTTTTAGAAATGCGTTTAGATAATATTGTATTCCGTTTAAATATGGCACCTACAATTCCAGCAGCACGCCAACTTATTAGTCATGGACATATTCGTGTAAATAATAAAAAAGTAAATATTCCTAGCTATATGTGTAAACCAAAAGATGTTATTTCTGTAGCAATGAAACAACGTTCGTTACAACTTGTAAATAAAAACGAAAAAACATTACCTAAGAGTGTGAAAACGCCAAATTATATTATGCCACGTCGTCCCATTAATAAAAAACGTACTTTATTACCAGATCCAGTTTATAACAGTGTATCAGTACATATGTTAGTAAACCGTGTTTTAAAAAGTGGTAAAAAATCTGTAGCATATCGAATTGTTTATAACGCATTAAAAGAAATTGGTGATGTTACACAAAAAAACCCAGTAGAAGTTTTCGAAAAAGCTTTAGATAACGTAACACCACGTGTTGAAGTAAAACCACGTCGTCGTGCTGGTGCTATTCAAATGGTTCCACGTGTAGGTGCTCGAGCTAACTCATTACGTTGGATTATGGAAGCATGCGATAAGCGCTCAGGTCAACCAATGGTTACAAAATTAAAAAGTGAAATTCTTGATGCTTATAAAAAAACAGGTTTTGCTATTCGTAAAAAAGAAGAACTGCATAAAATTGCCATTGCTAACGCCATGTATGCTAAAAAAATTAATGACAGTATTGGTGATATGTTAACACGTATTCGTAATGCCTGTTTAGCAAAAAAATCAAGTGTTTCAATTCCATTTACACGCTTAAATCAAAACATTGCACAAATTCTAGAACAAGAAGGTTTTATTCAAACTTATACTATTCGCCTTAAAAAAGAATCTTGTATTACTAACTTAAAACGCATTAGTAAACCAGGTTTACGCATTTATTCAAACCATAAAGATATTTTACGTATTTTAGGTGGTACAGGTATTGTTATTGTTTCAACGCCTGAAGGTCTAATGACTGATCGTGAAGCTCGTCTACGTGGTATTGGTGGTGAATTACTTTGTTCTGTGTGGGGGCGTCGTAAAGAAGCGGTAGCTCAAGTTCAAATTAAAGAATTTATTATTAATAATAAATCACATAATGATTTTTATTCATTATTAGCAGTAAAAGCACCTTTTACTATTGTTAAAGTAAAAGGTGGTGGTTTAATGGGCCAAACTGAAGCTATTCGATTAGGTATTTCACGTGCTCTGTGTTTAAAACAATTGAAAGATAAAGGCTATTTAACACAAGACTCACGTGTTAAAGAACGTCGTAAATATGGTCTTAAGAAAGCTCGTAAAGCTTCTCAATACCATAAAATGTCACGTGCTAAGTTTGAACGTAAAAAACCACACGTAAATATTGGTACTATTGGTCACGTTGACCACGGTAAAACAACACTAACAGCAGCTATTACAATGACATTAGCTGCAGCTGGTGGTTCAGTTGGTAAAAAATATGATGAAATTGACTCAGCTCCAGAAGAAAAAGCACGTGGTATTACTATTAACACAGCACACGTAGAATACGAAACTGAAAAACGTCACTATGCTCACGTAGACTGTCCAGGTCACGCTGACTACGTTAAAAACATGATCACAGGTGCTGCACAAATGGATGGTGCTATTTTAGTAGTATCAGGTGCTGACGGTCCTATGCCACAAACAAAAGAACACATTCTATTAGCTAAACAAGTAGGTGTACCAAACGTTGTAGTATTCTTAAACAAAGAAGACCAAGTAGATGATAAAGAACTTCTTGAATTAGTTGAATTAGAAGTACGTGAAACTTTAGATAAATATGAATTCCCAGGTGATGAAATTCCAGTAGTTCCTGGTTCTGCATTATTAGCTTTAGAAGCTTTAATTGAAAATCCACGTGGTGAAAACAAATGGGTTGACAAAATTTACCAATTAATGGATAACGTTGACAGCTACATCCCAACTCCACAACGTGAAACTGATAAACCATTCTTATTAGCTGTTGAAGACGTTTTATCAATTACAGGTCGTGGTACTGTTGCTACAGGTCGTGTAGAACGTGGTGCATTAAGAATTAGTGATAACGTTGAAATCGTAGGTTTAAGAACACAAACAGCTGTTGTTACTGGTTTAGAAATGTTCAAAAAAACATTAGATGAAACTTTAGCTGGTGATAACGTAGGTGTTCTTCTTCGTGGTGTACAGAAAAAAGACATTGAACGTGGTATGGTTATTGCTAAACCAGGTACAATTACTCCGCACACTAAATTTGAAGCACAAGTATACGTTTTAACAAAAGAAGAAGGTGGTCGTCACTCTGCTTTCATGATTGGTTACCAACCACAATTCTATGTTCGTACAACAGATGTAACAGGTAAAGTAGTAGGTGCTGAAGAACATTCAATGGCTATGCCTGGTGACCGTATTAGTATGACTGTAGAACTGATCAACCCAATTGCTATTGAAAAAGGTATGCGTTTCGCTATTCGTGAAGGTGGCCGTACTGTAGGTGCTGGTGTTGTAACTAATATTTCACTTGTTACTTCAGTTAAAGATTATGTTGAAATTACACATAAAGGTGCGGTTTTTACCTATTTTATATTTTCAGAATTTTTTAAAAATTTTTTTAGTTTTCCAATAATTATTCCTGATATTGCTTCAGCCTCAGAAGTTTCTGTTTTTTTAGAAACAAAGTTTGTAATTGGTATTATTAATAGTTTATTTTTAATTTTACCTACATCAACATCACATTTAATTACTTTACGTCGTTTTGTTATGCAAGGGTTAGAAGCTGGTTATATGGCTGGCCTTGGTACACTTGCAGGTAATTTTTTATGGTTAGCTAGCATTATTTTAGGTTGGCGTTTTTTTGTAATCCCATGGTTATCTTTAGATATTTTCCGTTATTTATTAGGTTTTGTTCTATTAGTAAAATACATTTGGGATATATTTTTATTATTTTTATTAGCTCTTACAGAACAAAGTTGTATTTATCCATTTATTAGTAATTTATCATTTGGACCAGATGCTTCAATTTTATTCGGAGCTTATTTACTTGGTATTTTATTTGGTAGTTTTAGTTTATTACAATATTATAAAATTTTAAATTTCACTTTCTTATATGCCACAATGCTTTGTGCGATTGCAAGCATTCCATATTACGGGCTAGATTATACAATCACAAATCCAATTGGTTTAGTGCCTCAAGACCGTATTTATGAAGATTTAAATTATGGTTTTGATCGTTTTTGGTTAAGATATAAAGATGTTCTTCAACATTGGTATTATACACCATTTAATCGTTTATTAATGAAATTTGATGTAGATGCATTTATAAATAGACAACCTAAATCGCATTTTTTAACAAAAAATGAAGAACGTGCTTTACATATTAGAAGATTCTTATTATCGGAACATTATGATACATTACGTTGGGGTAAAAGTTTTGCCAATCGTGCATATAATCAACAATTCCAAGGTACTTTTAAAAAAATTCGTCATTTATTTGCTTTAAAATTCGATCAACCACTTTATAATCATGAAGAACCATTTTATGCGGGTTGGGATGAATCATTAAAAAAATTTGTTGTAACCAATCGTTTATTATCAACATTAACGGAAGTTACAGGTGGATTTACATGGCCAATGAATATTGAATTAGCTCTTACACTAGTTAGTCTAGTTTTAGTTGTTTCTGCTGGTCCTCTTGTTGTTGTTTTATTATCAGCACGTGGTGGTAATATGCCAAGAACGCAAAGAAATGATAATTTTATCGATAAAACTTTTACTGTTGTTGCTGACATCTTATTAAAAGTTTTACCTACATCACAGCGTGAAAAACAAGCTTTTTCATATTATCGAAATGGCATGTCAGCACAAGCTGAAGGTGAATATGCAGAAGCTTTACAAAATTATTATGAAGCTATGCGGTTAGAAGTGGATGCTTACGATCGCAGTTATATTCTTTATAATATTGGTCTAATTCATACAAGTAATGGTGAACATGGTAGAGCTTTAGAATATTATTATCAAGCTTTAGAACGAAATCCATCTTTATCTAGTGCTTTAAATAATATTGCTGTTATTTATCATTATCGTGGTGAACAAGCCATTGAAAATGGACAATCTGAAATTTCTCAAATTTTATTTGAAAAAGCGGCAGATTACTGGAAAGAAGCTATTCGTTTAGCACCAACAAATTATATTGAAGCTTTAAACTGGTTAAAAATGACAGGAATTAGACGTTATATTATTGTAGGTGAACGCAGATTTAGTAATTATTGGTGGGCTATTGTTATTTTTTTAGGTTCGTGTGGTTTTTTAGCTACAGGTATTTGTTCATATAGTTTACCGTTCCCACAAGGGTTATTAATGTCTTTTTATGGTAGTTTAGGTTTTTTATTAAGTATTTATTGGTCATTACTTATTTTTTGGAATGTTGGTGGTGGTTTTAATGAATTTAATAAAAAAGAACGTATTTTTAGATGGGGTTACCCTGGAAAAAACCGTAAAATTGATTTATCTTATTCATTAAAAGATATTGAAGCTATTCGTGTTGAATTAAAAGATGCACAACGAACTATCTATTTACGCAAAAAAGAAATTCCTTTAACTGGTGGTCAACCATTAACATTAAAAGAAATTGAAAAACAAGCTTCAGAATTAGCAAACTTTTTACAAGTTTCTTTA
	Volvox_carteri_f._nagariensis_UTEX_2908__  ATGGCAATGCGTACACCTGAAGAACTAAGTAATCTTATTAAAGATTTAATTGAACAATACACACCAGAAGTTAAAATGGTAGATTTTGGTATCGTTTTCCAAGTTGGTGACGGTATTGCACGTATTTATGGTTTAGAAAAAGCAATGTCAGGTGAATTACTTGAATTTGAAGACGGTACCCTGGGTATTGCTCTTAACTTAGAAGCAAACAACGTAGGTGCTGTATTATTAGGTGATGGTTTAAAAATTACAGAAGGTAGCCGCGTTCGTTGTACAGGTAAAATTGCTGAAATTCCAGTAGGTGAAGCATATTTAGGTCGTGTTGTTGATGCTTTAGCACGTCCAGTAGATGGTAAAGGTGCTATTGTAACAAAAGACAGTCGTGCTATTGAATCCCCAGCCCCTGGTATTGTTTCTCGTCGTTCTGTTTATGAACCATTAGCAACAGGTCTAGTTGCTGTAGATGCCATGATTCCTGTTGGTCGTGGTCAACGCGAATTAATCATTGGTGACCGTCAAACAGGTAAAACAGCTATTGCAGTTGATACTATCCTAAACCAAAAAGGTAAAGGTGTTATTTGTGTATATGTAGCTATTGGTCAAAAAGCGTCTTCTGTTGCTCAAGTTTTAAATACTTTAAAAGAACGTGGTGCTCTTGATTATACAATTATTGTAATGGCTAACGCTAACGAACCAGCTACGTTACAGTATTTAGCTCCATACACAGGTGCTACTTTAGCGGAATACTTTATGTACACAGGTCGTCCTACATTAACAATTTATGACGACTTATCAAAACAAGCACAAGCTTATCGTGAAATGTCATTATTACTTCGCCGTCCTCCAGGACGTGAAGCTTACCCAGGTGACGTATTCTATTTACACTCACGTTTATTAGAACGTGCTGCTAAACTAAATAATGCACTTGGTGAAGGTAGTATGACAGCTCTTCCTATTGTTGAAACACAAGAAGGTGACGTATCAGCATATATTCCAACAAATGTTATTTCTATTACAGATGGTCAAATTTTCTTATCAGCAAGTTTATTTAACTCTGGTTTACGTCCAGCTATTAACGTTGGTATTTCAGTATCTCGTGTAGGTTCAGCGGCACAACCAAAAGCAATGAAACAAATTGCCGGTTCTTTAAAATTATCGTTAGCACAATTCGCAGAATTAGAGGCTTTTTCTCAATTTGCTTCAGATTTAGATAGTGCAACACAAGCACAACTAGCTAGAGGTACACGTTTACGTGAAATTCTTAAACAACCTCAAGCTTCTCCGTTATCATTAGAAGATCAAGTAGCTACAATTTATGCCGGAACAAACGGTTATTTTGATTCTTTAGAAGTAAACCAAGTGCGTGCTTTTGCTTCTGGTCTTCGCAATTTCTTAGCAACAGCTTATCCATATGGTGAAATCGTGAAAACATTAACGTTTACTCCTGAAGCTGAAAGTTTACTAAAAAAAGCAATTGGTGAATATTTAACAGAAATGAGTGATTCTATTAAAAACATGGGACGTATTGTACAAATTATTGGTCCTGTATTAGATATTGTATTTGCTAAAGGCCAAGTACCAAATATTTATAATGCTCTTACGATTCGTGCTAAAAATGCAGCAGGTCAAGAAATGGCTGTAACTTGTGAAGTTCAGCAGCTTCTAGGTGATAACTCTGTACGTGCGGTTTCAATGAACCCTACTGAAGGTTTAATGCGTGGTATGGAAGTTGTAGATACTGGTAAACCATTAAGTGTTCCTGTAGGTAAAGTAACATTAGGACGCATTTTTAACGTTCTTGGTGAACCTGTAGATAACATGGGCAATGTTAAAGTGGAAACTTTACCAATTCACCGCACGGCTCCTGCTTTCGTTGACTTAGATACACGTTTATCAATTTTTGAAACTGGCATTAAAGTTGTAGACCTTTTAGCTCCATATCGTCGTGGTGGTAAAATTGGTCTTTTTGGTGGTGCTGGTGTAGGTAAAACCGTGTTAATTATGGAACTAATTAACAACATTGCTAAAGCTCATGGTGGTGTTTCTGTTTTCGCAGGTGTTGGTGAAAGAACACGTGAAGGTAATGACCTTTACACAGAAATGAAAGAATCTGGTGTTATTGTTGAAAAAAATTTATCTGATTCAAAAGTAGCTCTAGTATATGGACAAATGAATGAACCTCCGGGTGCTCGTATGCGTGTTGCTCTAACAGCATTAACTATGGCAGAATATTTCCGTGATGTTAATAAACAAGACGTTTTATTCTTTATTGATAACATTTTCCGTTTTGTACAAGCCGGTGCTGAAGTGTCTGCTCTTTTAGGTCGTATGCCTTCTGCTGTAGGTTACCAACCAACTCTTGCAACAGAAATGGGGGGTCTTCAAGAACGTATTACTTCGACTAAAGATGGTTCAATTACTTCAATTCAAGCTGTATATGTTCCAGCAGATGACCTTACTGACCCTGCTCCTGCTACAACATTTGCTCACTTAGATGCTACTACAGTACTTTCTCGTAACTTAGCTGCTAAAGGAATTTATCCAGCTGTAGACCCTTTAGAATCAACTTCAACAATGTTACAACCATGGATTGTTGGTGAAAAACACTATGATTGTGCACAAAGCGTTAAAAAAACATTACAACGTTACAAAGAATTACAGGATATCATTGCAATTCTTGGTCTAGATGAATTATCAGAAGAAGATAGACTTATTGTTTCTCGTGCACGCAAAATTGAACGTTTCTTATCACAACCATTTTTTGTTGCTTCTGTTTTTACAGGGGCTGATGGCAAGTACGTATCGCTTGCAGAAACTATTGAAGGTTTTGGCAAAATTTTAGGTGGTGAGTTAGATGATTTACCTGAACAATCTTTCTACTTAGTAGGTAACATTACAGAAGCTTTAAGCAAAGCTGCATCTTTAAAAATGAGTTTACAAATTTCTATTTTAACACCAGAAAGACCTTTTTGGAATGGTCAAGCTGATGAAATTATTTTACCAACAGAAACAGGTGAAATGGGTGTTTTAAAAAATCATGCGCCTATTATTACAGGGTTAGATGTTGGTGCTATGCTTATCAAAGATGATTGGAACTCTTATGCTATCATGGGTGGTTTTGCGTTAGTGAAACAAAATCAAGTAACAATTTTAGCAAATGAAGCTGTTTCAGCTGAAAACATTAACCCGGAAGAAGCTAAAGAAGCTTTTGAATCAGCAAAATTAGAAAAAGCAGAAGGTGTTAAAGAAAAAGTAGAAGCAAATTTTGCTTATAAACGTGCTAAAGCACGTTACCAAGTCGTAGGTTTTGGTTTTAACACAAACATTTTTGAAACCAATATTATTAACTTAGCAGCTGTAGTAGGTATTGTAGTTTCTTTTGTCGGTAAGAATTTATCTTCTTTATTAGAAGACCGTAAAAATACTATTGTAAAAAATTTACAAGAAGCAAATCAACGTGCTATTGAAGCAGAAGAAAAATTAAACGCAGCCCGTGCTCAATTAGAAATTGCTAAGAAAAAAGCACAAGAAATCCGCGAAGAAGGTGTTTTACGTGCAACTCAAGAAATTAATAACGTGGTATCACAACATGAGCTACGTTTAGCTCGTTTAGAAGAATTTAAACAAGAAACTTTAGATTTTTATCAACAAAAAGCGTTTAAACAAGCATATATGTATGTTATTAATAAAATTATGACACGTGTTCGTGAACGCTCTACTTATCATGTTGTTGTTAACAATTTTTATGTATCTCGTTTTACAATGAACCCTATCGTAGCTGCTGCTTCTGTTGTATCTGCTGGTCTTGCTGTTGGTTTAGCTGCTATTGGTCCTGGTATGGGTCAAGGTACTGCTGCTGGTTACGCAGTTGAAGGTATTGCACGCCAACCTGAAGCTGAAGGCAAAATCCGTGGTGCACTTCTATTAAGTTTCGCTTTCATGGAATCTTTAACAATTTATGGTCTAGTAGTTGCTTTAGCACTTCTATTTGCTAACCCATTTAATCCTTTATTAGAAATTGCTGAAGTTTCAGTAGGTCAACACTATTACTGGGAATTGGGTGGTTATGAACTACATGGCCAAGTCCTTATAACTTCTGGGGTTGTTTTAGCAATTATAGCAACATTAAGTTTATTAGGTAATCGTGATCTAAAACCAGATGGTTTTCAAAACTTTACCGAACTTGTAACAGAATTTATTCGTGATTTAGCTAAAACACAAATTGGTGAAGATTATTTAAAATGGGTACCTTTTTTAGGTACAATTTTTCTATTCATTTTTGTTTCAAATTGGTCGGGTGCTTTATTACCATATCGTTTAATAGAAATTAATGGTGAATTGGCGGCACCTACAAATGATATAAATACAACTGTAGCATTAGCTTTATTAACATCTATTTCATATTTCTACGCTGGTATTAGTAAAAAAGGTTTAGGTTATTTTAGTCGTTATGTGGAACCTGCTGCTTTCTTATTACCTATTAACGTACTTGAAGATTTTACTAAACCGTTATCATTAAGTTTCCGACTTTTTGGAAATATTCTTGCTGATGAATTAGTTGTTGGCGTCCTTGTAGCACTTGTACCTTTAATCATTCCTATTCCTATCATGCTTTTAGGTGTATTTACAAGTGCAATTCAAGCTTTAGTTTTTGCTACATTAGCTGGTGCTTATATTGGTGAAGCTTTAGCAGATGAAAATTCATTACGAAATGCTACTTTTTTAACGCTTTTTTTTACTTTTTATTGGATGGCTGTTTCAAATTTATTATTAGTTTTATTATTACTTGTTTGGGAAATTTCTGGGCATTTTCCCTTAAGTAATTTGTATGAATCATTAATGTTTTTAGCTTGGTGCTGTACTTTTTTATATTTAATTGGTTCTATAACTGCTTTAATGAATGCTTTTGCGACTTTCAGCTTACCAAAAGAAATGCAACAATCAGCTCCTTTAGTTCCAGCATTACAATCAAATTGGTTAATGATGCATGTAAGTGTAATGATTATTAGTTATGCAACTTTAATTATAGGTTCTTTATTATCTATTTTATTTTTAATTAAATTAAATTTAGATTTGTTAAGTTATCGTATAATTGGTTTAGGTTTTCCTTTTTTAACAATTGGTATTTTATCAGGAGCTGTTTGGGCAAATGAAGCATGGGGGTCTTATTGGAGCTGGGATCCAAAAGAAACATGGGCTTTATTGACATGGTTAGTATTTGCTATTTATCTACATACCCGTTTAACAAAAGGATGGCAAGGTGAAAAACCAGCTGTTATAGCATCACTAGGATTTATGGTTGTCTGGTTTTGTTATTTGGGAGTTAATTTAATTGGAAAAGGTTTACATAGTTACGGTTTTGAAGAAATAGGTTTATTTCCTCGTTCATTTAGCCGTGTTTTAGATCGTTTTTTAAAACAACTTTTTGATGTGGATAATTTGGTAATTCAAGAGTATCGTTTTTATCGTTACTTATTTTTAACAACAATTAAAACAATTTTTATACTGTTTTTTGTACCTTTTTTAGTAAACTTTGCAGCAAAAAATTATGTTGTAAAACCTATAACGGAATATTTTTGGAATCATCCTGAAATATTTTTAAACTCGTATGAGCAAAAACGTGCTTTTGCAGAATTAGAAAAATTTGAAGAAAAAATTTATTTTGAAACATTACAAGAAAAGACAATAGAATTATATAATAATCATAGCATTGAAGCAATTACTAATTTTTTTGCCGATCTATTAAGTTTATGTACACTTTTATATTTATTTATTACCCTTGAAATTCAAATAAATATTACAAAATCTTTTTTATTAGAAGTTTTTTTTGGTTTAGATGATAGCAAAAAATCTTTATTAATTCTATTAATAACTGATTTATTAGTAGGTTACCATTCTTCAAATTTATGGGAATTATTTTTTGAATTTATATTTAATCACTACGGTATACCAGAAAGTCAAACTGGGATTTTTTTATTGGTTGCTACTCTTCCGGTTTTATTAGATGTTCTATTCAAATATTTAATCTTTCGTCATTTAAATCGATCATCACCTGCTACTGTAGCTACTTATCAAGCAATAATAGAAATGCCTATTGGAGTTCCTCGCATTATTTATTGTTGGGGTGAAGAATTACCTGCACAATGGACTGATATTTATAATTTTATTTTCCGTCGTCGTATGGTGTTTTTAATGCAATATTTAGATGATGAGCTTTGTAATCAAATATGTGGTTTACTAATAAATATTCATATGGAAGATCGCTCTAAAGAATTTATGATCATTAATTCTTTTGGTGGATCTGTTGGTAATGGCATTACGGTTCACGATGCTTTACAATTTATTAAAGCTGGTTCATTAACTTTAGCTTTAGGAGTAGCTGCTTCAGCCGCTTCACTAGCATTAGCAGGTGGTACAATTGGTGAACGTTATGTAACAGAAGGTTGTCATACAATGATTCACCAACCTGGCGGATTAAACGGGCAGGCTTCTGATATTTGGATTGATAGTCAAGAAATTATGAAAATTCGTTTAGATGTTGCTGAAATTTATTCTTTATCAACATATCGACCACGTCATAAAATATTGCGTGATTTAGACCGTGATTTTTATTTAACAGCAATGGAAACGATTTATTATGGTTTAGCAGATGAAATCGAAAAAGGTACATTGTTTAAAAATCTATTACTTGTCTATAATGCAATACAAGCATTAGCAGGTGAAACTGAACTAAAAATTGTAACAGATAATGCACAACGTAGAGATGTGTTTGACGCTATTGCATTAAATACTCCATGTATTTTTTTATTAGAAGATATACATACGATTGGTGAAAGACGACCAATGGATATGATTACAGATTTACTTGTTATTATTGATAGTGGATTTGTAGTATTTGCTACAACAGATGTTCCACACGATCCAGCTTTACGCCGACCTGGTCGACTTGATGAAACAATTTGTATAATTATGTTATTTGTTGGTAATATTTGTTTGTTATCTTTTTATCAATATCAAACAGGTCAACTTTCTGATCAATATATCATACAAACTTACAACAATACTTTAGATTTTGTTACAAGTAAATTTAGCAAAACCATGAGTAAAGTATATGATTGGTTTGAAGAACGTTTAGAAATACAAGCAATTGCTGATGATATTACAAGTAAATATGTTCCACCACATGTTAATATTTTCTATTGTTTAGGTGGTATTACTTTCACATGTTTCCTAGTTCAAGTAGCAACTGGATTTGCTATGACTTTTTATTATCGTCCTACTGTAGCAGAAGCTTTTGCTTCTGTTCAATATATTATGACAGATGTTAATTTTGGTTGGTTAATTCGTTCAATTCACCGTTGGTCTGCTAGTATGATGGTTTTAATGATGATTTTACACGTTTTCCGTGTTTATTTAACTGGCGGTTTTAAAAGACCTCGTGAGTTAACGTGGGTTACGGGTGTAATTATGGCTGTTTGTACAGTATCTTTTGGTGTAACAGGTTATTCTTTACCATGGGACCAAGTTGGTTACTGGGCAGTTAAAATTGTAACTGGTGTTCCTGAAGCAATTCCTGGTGTTGGTAGTTTCCTTGTTGAATTATTACGTGGTGGTGTTGGTGTTGGGCAAGCAACTTTAACTCGTTTCTACAGCTTACATACTTTTGTATTGCCGCTTTTAACTGCTGTTTTCATGCTTGCTCATTTCTTAATGATCAGAAAACAAGGTATTTCTGGCCCTATGTCAGTTACTAAAAAACCTGATTTAAGCGATCCAGTTTTAAAAGCAAAATTAGCTAAAGGGATGGGTCACAATACTTACGGTGAACCAGCTTGGCCAAACGATCTATTATACATGTTCCCTGTTGTTATTTTAGGTACTTTTGCATGTATTATTGGTTTATCAGTATTAGATCCTGCGGTTATTGGTGAACCTGCTAACCCATTTGCAACTCCACTTGAAATTTTACCAGAGTGGTACTTTTATCCAGTTTTCCAAATTTTACGCGTAGTACCAAACAAACTTTTAGGTGTTTTATTAATGGCAGCGGTACCTGCTGGTTTAATTTTTATCCCATTTATTGAAAGTATTAATAAATTCCAAAACCCTTATCGTCGTCCAATTGCTACGATTCTTTTCCTTTTAGGGACTTTAGTTGCAGTTTGGTTAGGTATTGGTTCTACTTATCCTATTGATATTTCTTTAACTTTAGGTTTAATGGTAGAACCTCTATTATGTGGCATTGTTTTAGGATTAGTTCCTGTCACAATTGCTGGCTTATTTGTAACTGCTTATTTACAATATCGTCGTGGTGATTTAGCTATGTTAACAATTACAAGTTATGTAGGTTTACTTATTGGCGCTTTAGTGTTTACATTAGGGATTTATTTAGGTCTTTTAAAAGTAAAATTGATGACAATAAGTACTCCAGAGCGCGAAGCGAAAAAAGTAAAGATTGCGGTTGATCGCAATCCTGTAGAAACAAGTTTTGAAAAATGGGCTAAACCAGGACATTTTTCACGTACTCTGTCAAAAGGGCCAAATACAACAACTTGGATTTGGAACCTTCACGCAGATGCTCATGACTTTGATAGTCATACAAGCGATCTAGAAGAAATTTCTCGAAAAGTATTTAGTGCACATTTCGGTCAATTAGGTATTATTTTTATTTGGTTAAGTGGTATGTATTTCCATGGTGCACGTTTTTCAAATTATGAAGCTTGGTTAAGTGATCCAACACACATTAAACCAAGTGCTCAAGTTGTTTGGCCTGTTGTTGGTCAAGAAATTTTAAATGGTGATGTAGGTGGTGGTTTCCAAGGTATTCAAATTACTTCTGGTTTTTTCCAACTATGGCGTGCTAGTGGTATTACTAGTGAATTACAGCTTTATACAACAGCTATTGGTGGTTTAGTAATGGCAGCCGCTATGTTCTTTGCTGGTTGGTTCCATTACCATAAAGCTGCTCCGAAATTAGAGTGGTTCCAAAACGTTGAATCGATGCTAAATCACCATTTAGCAGGTCTTCTTGGTTTAGGGAGTTTAGCTTGGGCTGGTCACCAGATTCACGTATCTTTACCAGTAAATAAGCTATTAGATGCTGGTGTGGATCCGAAAGAAATTCCGCTTCCTCATGATTTACTATTAAATCGTGCTATTATGGCTGACTTATATCCAAGTTTTGCTAAAGGAATTGCACCGTTTTTCACTTTAAACTGGAGTGAATACAGTGACTTCTTAACATTTAAAGGTGGTTTAAACCCTGTAACAGGCGGTCTTTGGTTAAGCGATACTGCTCACCATCACGTAGCAATTGCTGTTTTATTCTTAGTAGCAGGTCATATGTACCGTACGAACTGGGGTATTGGCCACAGTATTCGTGAAATTTTAGAAGCTCATCGTGGGCCATTTACAGGTGAAGGTCACGTTGGTTTATACGAAATTCTAACAACTTCATGGCATGCTCAATTAGCTATTAACTTAGCTTTATTTGGTTCATTATCAATCATCGTGGCTCATCACATGTATGCTATGCCTCCATACCCATACCTAGCAACTGACTATGGCACACAATTATCATTATTTACACACCACACATGGATTGGTGGTTTCTGTATTGTTGGTGCAGGTGCTCACGCAGCTATTTTTATGGTTCGTGACTATGATCCTACAAATAACTATAATAACTTACTAGACCGTGTTATTCGTCACCGTGATGCTATTATTTCTCATTTAAACTGGGTGTGTATTTTCTTAGGTTTCCACAGCTTCGGTTTATACATCCACAATGATACCATGAGTGCTTTAGGTCGTCCTCAAGATATGTTCTCAGATACTGCAATACAGCTTCAACCTGTTTTTGCTCAATGGATTCAAAATACACACTTCTTAGCACCACAATTAACAGCACCAAATGCTTTAGCTGCTACAAGTTTAACTTGGGGTGGTGATTTAATTGCTGTTGGTGGTAAGGTAGCTATGATGCCAATTTCTCTAGGCACATCTGATTTCATGGTTCACCACATCCACGCTTTCACGATTCACGTAACTGTGCTAATTCTTCTGAAAGGTGTTTTATTTGCTCGTAGTTCTCGTCTTATCCCAGATAAAGCTAACTTAGGTTTCCGTTTCCCTTGTGACGGTCCAGGTCGTGGTGGTACTTGTCAAGTTTCTGCTTGGGACCACGTATTCCTTGGCCTTTTCTGGATGTACAACAGCTTATCAATTGTTATTTTCCACTTCAGCTGGAAGATGCAATCTGATGTTTGGGGTACTGTAACAGCTTCTGTATCTCACATTACTGGTGGTAACTTTGCACAAAGCGCAAATACTATAAACGGCTGGTTACGTGATTTCCTATGGGCGCAATCTTCACAGGTAATACAATCATACGGTTCAGCATTATCTGCTTATGGTCTAATCTTCTTAGGTGCGCATTTCGTATGGGCCTTCTCTTTAATGTTCTTATTCTCTGGTCGTGGTTACTGGCAAGAACTAATCGAATCAATTGTGTGGGCACACAATAAACTTAAAGTAGCACCTGCAATTCAACCACGTGCTTTAAGCATTACACAAGGCCGTGCTGTAGGTGTTGCTCACTATCTTCTTGGTGGTATCGCTACTACTTGGTCGTTCTTCTTAGCACGCATCATTTCAGTAATGGCAACTAAATTCCCAAAATTTAGCCAAGGTCTAGCACAAGACCCTACAACACGTAGAATATGGTACGGGCTTGCAATGGCTCATGATTTTGAAAGCCATGATGGTATGACAGAAGAAAATCTTTATCAAAAGATTTTTGCTTCACACTTTGGTCAATTATCAATCATTTTCTTATGGACTTCTGGAAACCTTTTCCACGTAGCATGGCAAGGTAACTTTGAACAGTGGGTAACTGACCCTGTTCATATTCGTCCTATTGCTCACGCGATTTGGGATCCGCACTTTGGCCAACCAGCCGTTGAAGCTTTCACACGAGGTGGTGCTTCTGGCCCAGTAAACATAGCAACTTCGGGTGTATATCAATGGTGGTACACTATTGGTATGCGCACAAACCAAGATTTATACGTGGGTTCAGTTTTCTTAGCCCTAGTATCAGCCGTTTTCCTTTTTGCAGGCTGGCTTCATTTACAACCAAACTTCCAACCATCTCTTTCTTGGTTTAAAGATGCCGAATCACGTTTAAATCACCACCTTTCAGGTTTATTTGGTGTAAGCTCATTAGCATGGACAGGCCACTTAGTTCACGTTGCTATCCCTGAATCACGTGGTCAACATGTTGGTTGGGATAACTTCCTATCTGTTTTACCTCACCCGCAAGGTTTAACTCCTTTCTTTACTGGGAATTGGGCAGCTTATGCGCAAACTCCAGATACTGCTAGTCATGTTTTTGGTACTGCTCAAGGTTCTGGACAGGCTATTTTAACTTTCTTAGGTGGTTTCCACCCACAAACTCAAAGTTTATGGTTAACAGATATGGCTCACCATCACTTAGCAATTGCTGTAATCTTCATTGTTGCTGGTCACATGTACCGTACTAACTTTGGTATAGGTCACCGTATGCAAGCTATTCTTGAGGCTCACACTCCTCCTAGCGGAGGTCTTGGTGCTGGTCATAAAGGATTATTTGACACAGTAAACAATTCTTTACACTTCCAATTAGGTTTAGCTTTAGCTTCAGTTGGTACAATTTGTTCATTAGTAGCTCAACACATGTACTCTTTACCACCATATGCTTTCCAAGCTATTGACTTCACAACTCAAGCAGCTCTTTACACACACCACCAATATATAGCTGGTTTCATCATGTGTGGTGCGTTTGCTCACGGTGCGATCTTCTTTATACGTGACTACGATCCAGAACAAAACAAAGAAAACGTTCTAGCTCGTATGCTTGATCACAAAGAAGCAGTTATTTCTCACTTAAGCTGGGTTTCTTTATTCCTTGGTTTCCACACATTAGGTCTTTACGTACATAACGATGTAATGCAAGCTTTTGGTACTCCAGAAAAACAAATTTTAATTGAGCCTGTTTTTGCTCAGTGGATTCAAGCTGCTCAAGGTAAAGCTTTATACGGTTTTGATTTCTTATTATCTTCAAAAACTAGTGCCAACGGTCAAAGTTTATGGTTGCCTGGTTGGTTAGAGGCTATAAACAATAATCAAAACTCATTATTCTTAACAATTGGCCCTGGTGACTTCCTTGTACACCACGCAATTGCTCTTGGTCTTCACACAACAACACTTATTCTTGTAAAAGGTGCTTTAGATGCTCGTGGTTCTAAACTAATGCCAGATAAAAAAGATTTTGGTTACAGCTTCCCATGTGACGGTCCTGGTCGTGGTGGTACTTGTGATATTTCAGCTTATGATGCTTTCTATTTAGCAGTATTCTGGATGCTAAATACAATTGGTTGGGTAACATTCTATTGGCATTGGAAACATTTAACTTTATGGCAAGGTAACGTAGCACAATTTGATGAATCATCAACTTATCTAATGGGTTGGTTACGTGACTACTTATGGTTAAACTCTTCTCAGTTAATCAATGGTTATAACCCGTTTGGTATGAATAGTTTGTCAGTTTGGGCTTGGACGTTTTTATTCGGCCATTTAATCTATGCAACAGGTTTCATGTTCCTAATTTCTTGGCGTGGTTACTGGCAAGAACTTATTGAAACTTTAGTATGGGCACACGAAAAAACTCCTTTAGCTAACCTTGTTTATTGGAAAGATAAACCAGTTGCTCTGTCTATTGTACAAGCACGTTTAGTAGGTTTAGCTCACTTCTCAGTTGGTTACATTTTTACTTATGCTGCATTCTTAATTGCTTCAACATCTGGTCGTTTCATGTCTCATATCGTTAAAATTTACGATACTTGTATTGGCTGTACTCAATGTGTACGTGCTTGTCCTTTAGATGTTTTAGAAATGGTTCCGTGGGATGGATGTAAAGCAAATCAAATGGCATCCGCTCCACGTACTGAAGATTGCGTAGGTTGCAAACGTTGTGAAACAGCTTGTCCTACTGACTTTTTAAGCGTTCGTGTTTACTTAGGCTCAGAAAGCACTAGAAGTATGGGCTTATCTATGAAAGATTTTACTACTTATCTATCAACAGCACCTGTTATTGCTACAGTTTGGTTTACTTTTACAGCTGGTTTACTAATTGAAATTAATCGTTTCTTCCCAGATCCTCTTGTTTTTTCTATGACAGCAATCTTAGAACGTCGTGAAAATTCTAGCCTATGGGCTCGTTTTTGTGAGTGGATCACTTCAACTGAGAACCGCCTTTACATCGGTTGGTTCGGTGTAATCATGATCCCATGTCTTCTTACTGCAACATCAGTATTTATCATCGCTTTCATCGCTGCTCCGCCAGTAGACATCGATGGTATTCGTGAACCAGTTTCAGGTTCTCTTCTTTATGGTAACAACATCATCACAGGTGCTGTTGTTCCAACTTCTAACGCTATCGGTCTGCATTTCTACCCAATTTGGGAAGCTGCTTCTCTAGATGAGTGGTTATACAACGGTGGTCCTTACCAGCTTATCGTTTGCCACTTCCTTCTAGGTGTATACTGCTACATGGGTCGTGAGTGGGAACTTTCATTCCGTTTAGGTATGCGTCCTTGGATCGCTGTAGCTTACTCAGCTCCAGTAGCTGCTGCTTCAGCTGTATTCTTAGTATACCCAATCGGTCAGGGTTCATTCTCAGACGGTATGCCGTTAGGTATTTCAGGTACTTTCAACTTCATGATCGTATTCCAGGCTGAACATAACATTCTTATGCACCCATTCCACATGTTAGGTGTTGCTGGTGTATTCGGTGGTTCATTATTCTCAGCTATGCACGGTTCATTAGTTACTTCATCTCTAATCCGTGAAACAACTGAAAACGAATCAGCTAACGAAGGTTACCGCTTCGGTCAAGAAGAAGAGACTTACAACATCGTAGCTGCTCATGGTTACTTTGGTCGTCTAATCTTCCAATACGCTTCATTCAACAACTCACGTTCATTACACTTCTTCTTAGCTGCTTGGCCAGTAATCGGTATTTGGTTCACAGCTTTAGGTCTATCAACAATGGCGTTCAACTTAAACGGTTTCAACTTCAACCAATCAGTTGTAGACTCACAAGGTCGTGTACTTAACACTTGGGCTGATATCATCAACCGTGCTAACTTAGGTATGGAAGTTATGCACGAACGTAACGCTCACAACTTCCCGCTTGACTTAGCTTCTAACAACAATTCTTCTATGATGGGTTTACCTTGGTATCGTGTACATACAGTAGTAATCAATGACCCTGGGCGACTAATTTCTGTGCATTTAATGCATACTGCATTAGTTTCTGGTTGGGCAGGTTCTATGGCTTTATTTGAAATTTCAGTTTTTGACCCATCTGACCCAGTATTAAACCCAATGTGGCGTCAAGGGATGTTTGTTCTTCCTTTTATGACACGTTTAGGTATTACACAATCTTGGGGTGGCTGGACAATTAGTGGTGAAACAGCAACAAACCCTGGTATTTGGAGTTATGAAGGTGTTGCAGCTGCTCACATTATTCTTTCTGGTGCTCTATTCTTAGCTTCAGTTTGGCACTGGACATATTGGGATTTAGAGCTTTTCCGTGACCCACGCACAGGTAAAACAGCTTTAGATTTACCAAAAATTTTTGGTATTCACTTATTCTTATCTGGTTTACTTTGTTTTGGTTTTGGTGCATTCCACGTAACTGGTGTATTTGGTCCTGGTATCTGGGTTTCTGACCCTTATGGATTAACAGGTAGTGTTCAACCTGTTGCACCTTCTTGGGGTGCTGATGGTTTTGACCCATTCAATCCAGGTGGTATTCCAGCTCATCACATTGCAGCAGGTATCCTTGGTGTATTAGCTGGTTTATTCCACTTATGTGTACGTCCTTCGATTCGTTTATACTTTGGTTTATCAATGGGTAGTATTGAAACAGTATTATCTAGCAGTATCGCAGCAGTATTCTGGGCAGCGTTTGTTGTAGCTGGTACTATGTGGTACGGTTCAGCCGCTACTCCTATTGAATTATTTGGCCCTACTCGTTATCAGTGGGACCAAGGTTTCTTCCAACAAGAAATTCAAAAACGTGTCCAAGCTAGTCTAGCAGAAGGTGCTTCTTCTGAAGCATGGTCTCGTATCCCAGAAAAACTAGCTTTCTATGATTACATTGGTAATAACCCAGCAAAAGGCGGTTTATTCCGTACTGGTGCTATGAACAGTGGTGACGGTATTGCTGTGGGTTGGTTAGGTCATGCTGTATTCAAAGATCAAGAAGGCCGTGATTTATTTGTTCGCCGTATGCCTACATTCTTTGAAACATTCCCAGTTATTTTACTAGATAAAGATGGTATTGTTCGTGCGGACGTTCCTTTCCGTAAAGCTGAATCAAAATACAGTATTGAACAAGTAGGTGTTTCTGTTACATTCTACGGTGGTGAATTAGATGGTTTAACATTTACAGATCCAGCTACTGTTAAAAAATACGCACGAAAAGCTCAATTAGGTGAAATTTTCGAGTTCGATAGAAGTACTCTACAATCAGATGGTGTATTCCGCAGTAGTCCTCGAGGCTGGTTTACGTTTGGTCACGTTTGCTTTGCTTTATTATTCTTCTTTGGTCATATTTGGCACGGTGCTCGTACAATTTTCCGTGATGTATTTGCTGGTATTGACGATGATATCAACGATCAAGTTGAATTCGGTAAATACAAAAAACTTGGTGACACTTCTTCTTTACGTGAAGCAGTGGAAACACTTTTTAATGGAACACTTACAGTAGGTGGCCGTGACCAAGAAACAACAGGTTTTGCTTGGTGGTCTGGTAATGCTCGACTAATTAACCTATCAGGTAAACTTTTAGGTGCTCACGTAGCTCACGCAGGTCTAATTGTTTTTTGGGCTGGTGCTATGAACTTATTTGAAGTATCACACTTTGTACCTGAAAAACCAATGTACGAACAAGGTTTAATTCTTTTACCTCACATTGCTACTTTAGGTTATGGCGTAGGTCCAGGCGGTGAAATCATTGATACATTCCCTTACTTTGTATCAGGCGTTTTACACTTAATTTCATCTGCTGTTTTAGGTTTTGGTGGTGTTTATCACTCACTTATTGGTCCTGAAACTTTAGAAGAATCATTCCCGTTCTTTGGTTATGTTTGGAAAGACAAAAACAAAATGACTAACATTCTAGGTTACCACCTAATCATTTTAGGTCTAGGTGCTTGGTTACTTGTTTGGAAAGCTATGTACTTTGGTGGTGTTTATGATACTTGGGCTCCAGGTGGTGGTGACATTCGTGTTATTACTAACCCAACAACAAACGCAGCTGTAATTTTTGGTTATCTTGTAAAATCTCCATTTGGTGGTGACGGTTGGATTTGTAGTGTTGATAATATGGAAGATATTATCGGCGGTCACATCTGGATTGGTACATTAGAAATTCTAGGTGGTATTTGGCACATTTATACAACTCCATGGCCATGGGCACGTCGTGCTTTTGTATGGTCTGGTGAAGCTTATTTATCATACAGTCTTGCTGCTATTTCTATGATGGGCTTCATTGCTTGTTGTATGTCTTGGTTTAACAACACAGCATATCCAAGCGAGTTTTACGGTCCAACGGGTCCTGAAGCAAGCCAATCCCAAGCATTTACTTTCCTTGTACGTGACCAACGTTTAGGTGCTAACGTAGCATCTGCACAAGGTCCGACTGGTCTTGGTAAATATTTAATGCGTTCACCTACTGGTGAAATCATTTTTGGTGGTGAAACAATGCGTTTCTGGGATTTCCGTGGTCCATGGTTAGAGCCTTTACGTGGTCCAAACGGTTTAGATTTAAACAAACTTAAAAATGATATTCAACCTTGGCAAGAACGCCGTGCTGCTGAATACATGACACACGCTCCTCTTGGTTCATTAAACTCTGTAGGTGGTGTTGCTACTGAAATTAACGCTGTTAACTTTGTTTCTCCACGCTCATGGTTAGCTTGTTCTCATTTCTGTTTAGGTTTCTTCTTCTTTGTTGGTCACTTATGGCACGCTGGTCGTGCTCGTGCTGCAGCTGCAGGCTTCGAAAAAGGTATTGACCGTTTCGATGAACCAGTTCTTTCAATGCGTCCTTTAATGACAATAGCGATTGGTACATATCAAGAAAAACGCACATGGTTTGATGACGCTGACGACTGGCTTCGTCAAGACCGTTTCGTATTCGTTGGTTGGTCGGGTTTATTACTTTTCCCTTGTGCTTACTTTGCATTAGGTGGTTGGTTAACTGGTACAACTTTCGTTACATCATGGTACACACATGGTCTAGCTAGTTCTTACCTAGAAGGTTGTAACTTCTTAACAGCAGCTGTATCAACACCAGCAAACAGTATGGCTCACTCTCTTCTATTTGTTTGGGGTCCAGAAGCTCAAGGTGATTTCACTCGTTGGTGTCAACTTGGAGGTTTATGGACATTTGTAGCTTTACACGGGGCGTTTGGTCTAATTGGCTTTATGCTACGTCAATTTGAAATTGCTCGTTCAGTAAACTTACGTCCATACAACGCTATTGCTTTCTCAGCACCAATTGCTGTATTCGTATCTGTTTTCTTAATTTACCCATTAGGTCAATCAGGTTGGTTTTTTGCACCTAGTTTTGGTGTTGCTGCTATCTTCCGTTTCATCTTATTTTTCCAAGGTTTTCATAACTGGACGTTAAATCCATTCCACATGATGGGTGTTGCTGGTGTTCTAGGTGCTGCGTTATTATGTGCTATTCACGGTGCTACTGTAGAAAACACATTATTCGAAGATGGTGATGGTGCGAACACTTTCCGTGCTTTCAACCCAACACAGGCTGAAGAAACATACTCTATGGTAACAGCAAACCGTTTCTGGTCTCAGATCTTTGGTGTGGCTTTCTCTAACAAACGTTGGTTACACTTCTTCATGTTATTAGTTCCTGTAACAGGATTATGGATGAGTGCACTTGGAGTTGTAGGCCTTGCATTAAATTTACGTGCTTACGACTTCGTTTCACAAGAAATTCGTGCAGCCGAAGATCCTGAATTTGAAACTTTCTATACTAAAAACATTCTTCTTAACGAAGGGATCCGTGCTTGGATGGCTGCTCAAGACCAACCACATGAACGTTTAGTGTTCCCAGAAGAAGTTTTACCACGTGGTAACGCTATGGCTGGTAAACCGGTAGAACGTCCTTTCTCAGATATTTTAACAAGTATCCGATACTGGGTTATTCACAGTATTACAGTTCCTGCTTTATTTATTGCAGGTTGGCTTTTTGTAAGTACTGGTCTTGCATATGACGTGTTTGGGACTCCGCGTCCAAATGAATATTTTACAGAAGATCGTCAAGAAGCTCCGTTAATCACTGACCGCTTTAACGCATTAGAACAAGTTAAAAAATTAGCTGGTATGACAACAAAAAAATATCCTATTTTCACTGTTCGTTGGTTAGCTATTCACGCAATTGCTGTTCCAACTATTTTCTTTTTAGGATCTATTACTGCAATGCAATTTATTCAAATGGCAACAGGAACTGAACCTGGTCTTCAAACACCTCTAGGAACATTATTACGCCCACTTAACTCTGAAGCTGGTAAAGTATTACCAGGATGGGGGACTACTGTTTTAATGGGAGTGTTTATTGTATTATTTGCAGCTTTTTTATTAATTATTTTAGAAATTTATAACAGTTCTCTGATTCTAGATGACGTTACAATGAGTATGTTAACATTAAAAATTTTTGTTTATACAGTAGTAACGTTCTTTGTTTGTTTATTTATTTTTGGTTTCTTATCAAATGACCCTGCTCGTAACCCAGGTATGTCTAATACTGGAACTACTGGACGTATCCCTCTATGGCTTGTTGGTACTGTGGTAGGTACTTTAGCTATTGGTTTATTAGCCATTTTCTTCTATGGATCTTACGTTGGTTTAGGTTCTTCTGCACTGGTACTTGCAAAACTTCCTGAAGCATATGCACCATTTGCACCGATTGTAGACGTTTTACCAGTTATTCCTGTATTCTTTATTTTATTAGCTTTTGTTTGGCAAGCTGCTGTTAGCTTTATGGCTAGACCAAATCCAAATAAACAAGTTGTTGAATTAAACCGTACAAGTTTATACTGGGGTTTACTTTTAATTTTCGTATTAGCTGTTCTTTTCTCAAGCTATATCTTTATGGAAGTAAATATTTACGGATTAACAGCAACTGCTTTATTTATTATTATTCCAACTTCTTTTTTACTGATTTTATACGTAAAAACAATGGAAAGTCCAGCTTTTTTCTTTACCTTTTTTTTATGGTTTCTTCTGTTAAGTGTTACAGGTTATTCTGTTTATGTTAGTTTTGGTCCACCCTCAAAAAAATTGCGTGATCCTTTCGAAGAACACGAAGATATGGAAGCTTTAGTATATACTTTCTTATTAGTTGGGACTTTAGGTATTATTTTCTTTATTTTCTTTAGAGATCCTCCACGTATGGTTAAGATGACATCAATTCTTCAAGTAGCCCTACTTGCTTTAATTTTCGTTTCTTTTGCATTAGTAGTAGGAGTACCTGTAGTATTTGCAACTCCTAATGGTTGGACTGAAAACAAAAGCGTAGTATTCTCGGGTCTTAGCTTATGGCTATTATTAGTTTTTGTTGTTGGGATTTTAAATTCTTTTGTAATGGTTCCACAAACAGAAACTAAAGCAGGTGCTGGGTTCAAAGCCGGTGTAAAAGACTATCGTTTAACATACTACACACCTGACTACGTAGTAAAAGATACTGATATTTTAGCAGCATTCCGTATGACTCCACAACCAGGTGTTCCACCAGAAGAATGTGGTGCTGCTGTAGCTGCTGAATCTTCAACAGGTACTTGGACAACTGTATGGACTGACGGTTTAACAAGCCTTGATCGATACAAAGGTCGTTGTTATGACATCGAGCCTGTTCCAGGTGAAGACAACCAGTACATTGCTTATGTTGCTTACCCAATTGACTTATTCGAAGAAGGTTCAGTAACAAACATGTTTACTTCTATTGTAGGTAACGTATTCGGTTTCAAAGCTCTACGTGCTTTACGTCTTGAAGATCTTCGTATTCCACCTGCTTACGTTAAAACATTCCAAGGTCCACCACACGGTATTCAGGTTGAACGTGACAAACTAAACAAATATGGTCGTGGTCTTTTAGGTTGTACAATCAAACCTAAATTAGGTCTTTCAGCTAAAAACTACGGTCGTGCAGTTTACGAATGTTTACGTGGTGGTTTAGACTTTACTAAAGACGATGAAAACGTTAACTCACAACCATTCATGCGTTGGAGAGACCGTTTCCTTTTCGTAGCTGAAGCTATTTACAAAGCACAAGCAGAAACAGGTGAAGTAAAAGGTCATTATTTAAACGCTACAGCTGGTACATGCGAAGAAATGTTAAAACGTGCTCAATGTGCTAAAGAACTAGGTGTACCAATTATCATGCACGACTACTTAACTGGTGGTTTTACAGCTAACACATCATTAGCTTCTTACTGTCGTGATAATGGTCTTTTATTACACATTCACCGTGCTATGCACGCAGTAATTGACCGTCAACGTAACCATGGTATTCACTTCCGTGTTCTAGCAAAAGCTCTTCGTATGTCTGGTGGTGACCACCTTCACTCAGGTACTGTTGTAGGTAAACTAGAAGGTGAACGTGAAGTAACTTTAGGTTTCGTAGACTTAATGCGTGACGACTATATCGAAAAAGATCGTAGCCGTGGTATTTACTTTACACAAGACTGGTGTTCAATGCCAGGTGTAATGCCAGTTGCTTCAGGTGGTATTCACGTATGGCACATGCCAGCTCTTGTAGAAATCTTCGGCGATGACGCTTGTCTTCAGTTCGGTGGTGGTACATTAGGTCACCCATGGGGTAACGCTCCAGGTGCTGCAGCTAACCGTGTAGCTCTTGAAGCTTGTACACAAGCTCGTAACGAAGGTCGTGATCTTGCTCGTGAAGGTGGCGACGTAATCCGCTCAGCTTGTAAATGGTCTCCAGAATTAGCAGCAGCATGTGAAGTTTGGAAAGAAATCAAATTTGAATTTGATACTATTGACAAAATGATTAAACCTTTATCTTATTTAAATGTAGCAGATAATAGTGGTGCTCGTGAATTAATGTGTATCCGTGCACTTGGCGGTAGTTATCGTGAATCTGCTAATATTGGAGATGTAATTATTGCAGTTGTTAAAGATGCTTTACCTAATATGCCTGTTAAACGCTCTGATATTGTACGAGCTGTTATTGTTCGTACACGTAAAGGGATTCGTCGTGAAAATGGAATGAGCATACGTTTTGATGATAATGCTGCCGTTATTATTAATAAAGAAGGAAATCCACGTGGTACACGTGTTTTTGGTCCTATTGCACGCGAACTACGTGATAAGAATTTTACAAAAATAGTGTCTCTAGCACCTGAAGTTATGTTAAGTCCAAAAAGAACAAAATACCGTAAACCACATCGTGGTCATTTAAGAGGAAAAGCAACTCGTGGTAACACTATCGTATTTGGTGATTTTGCGCTACAAGCGCAAGAACCTTGTTGGATAACTTCGCGCCAAATTGAAGCAGGCCGTCGAGTTTTAACACGTTATGTTCGAAGGGGTGGTAAATTATGGATTCGTATTTTCCCAGATAAAGCTGTCACAATGCGTCCAGCAGGTACACGTATGGGTTCGGGTAAAGGTGCTCCTGATTACTGGGTAGCTGTTGTACATCCTGGTAAAATTCTTTATGAAATGCAAGGTGTATCTGAAACAATAGCTAGACAAGCTATGCGTATTGCAGCCTATAAAATGCCTGTTAAAACCAAATTTATGGGAATTAGATTTCTTCAAGCATATACTGCAGGTACACGTAATCGTTCAGTTTCAGATTTTAGTGAAGAAAAAACATTAACAGTAAGTTTACAACGATCTAAAGGTCGTAACAATCGTGGTATTATTACATGTCGTCACCGCGGGGGAGGTCATAAGCGTTTATACCGTCAAATTGACTTTAGACGTGATAAAATCGGCATTACAGCCAAAGTTGTAAGAATTGAATATGATCCAAATCGTAATTCACGTATTGCTTTACTTCGTTATGAAGATGGTGAAAAACGTTATATTATTCATCCACGTGGTTTAAATATTGGTGACATTATTCAATCTGATTTAAATGCACCTATTTTAATTGGTAATTCATTACCGTTACGTAATATTCCTTTAGGTGCTGAAGTACATAATGTTGAATTTCAACCAGGTTCAGGTGGACAATTAGCCCGTTCAGCAGGTGCCATGGTTGAAATTTTAGCAAAAGAAGGAAATTTTGTAACAATTCGTTTACCATCTAAAGAAATTCGTTTAGTATCTAGAAATTGTTGGGCTACCATTGGCCAAGTAGGGAATATTGAAGCCTATAACTTAACAGCAGGTAAAGCGGGACGTACTCGTTGGTTAGGTAAACGCCCAACTGTACGTGGTTCAGTAATGAACCCAGTAGATCACCCACATGGTGGTGGTGAAGGCCGCGCTCCTATTGGTCGCAGTCGCCCTGTTACTCCTTGGGGAAGACCAGCACTAGGGCAGCTTACAAGAAAGCCTAAAAAATACAGCAATAACTTAATTGTTAAAAAAAGAAAAATGACTCGAGTTAAACGTGGTAATGTATCTCGTAAAAGACATAAAAAAATTTTAAGCTTGTCAAAAGGTTTCAGAGGTGCTGCATCGACTTTATTCCGTACAGCAAATCAACAAAATATGAAAGCATTACGTTATTCATACAGAAACCGTCGTCAAAAAAAACGTGATTTTCGCCGTACTTGGATTGCACGTTTAAATTCTGCTGTGCGTCGATATGGCTTATATAGTCAATTTATGAATTATTTAAAAACGCATAAAATTCAATTAAACCGTAAAGTCATTGCTCAACTTTCTATTTGTGACCCAGAAGCATTTATGCAACTTGTAGACTTAATAAAATATCCTGTTACAGAAAAAACATATGTTGCTAATAATCAATATACTTTTGATGTAGACTTGCGTTTAACAAAATCTCAAATTAAGAAAGTGTTTGAAACTTTATTTAAAGTAGATGTTATTTCAGTAAATACGCATATCCCACCACGTCAAAAAATTCGTGGTTATCGTCCTCGTTACAAACGTGCTATTATTACGTTAAAAGCAGGTCAATCTATGAAAGTACGTGCTTCGGTTAAGAAAATGTGTGATAACTGTCGTGTTATTAAACGCAAGGGAAAAGTTATGGTTATTTGCTCAAATGCTAAACATAAACAAAGACAAAAAAAACAAAGACTAAAAAATTTATACACAACAACTATTGTACCAAAATTAATTGCAACTTTTAACTATAAAAATATTCATGAAGTACCAAAAATTGAAAAAATAGTAATTAACCGTGGTATTGGTGATGCATCACAAAATCAAAAAATCGTAGAATCAAGCTTAAAAGAATTAGCTATGATTGCTGGTCAAAAAGGCGTAGTAACGCGTTCAAAAAAAGCAATTGCTAGTTTTAAATTAAGACAAAAAATGCCTGTCGGTGTTACTGTTACTTTACGTGGCGATCGTATGTACAGTTTTTTAGATCGTCTAATACATTTAGCATTGCCACGTGTACGTGATTTCCAAGGAATTAGTTCTAAAAGTTTTGATAAAAAAGGAAACTATAGTTTAGGCTTAGAAGAACAATTAATGTTCCCTGAAATTGAATATGATAAAATTGATCAAGTTCGTGGTATGGATATTTCTATTGTTACAACAGCAAAAACGCAAGAAGAAGGTCTTTCTTTATTAAAAGAATTTGGATTACCTTTTAAAGCTGAATCACGCGAAAATAATACTAGTTTTTATGGTTGTTTTTATCTAGGGCCTTTCGATGATAGTTTAAGCCAAACAATAGCAAATGATATAAGACGTACTCTTTTATCAGAATTAACAAGCTTAGCAATTACTTCTATTGAAATTCATAAATATTCAAGTTTACCAGGTATGAAAGAAACTGTTTTAGATTTAATTTGTAATCTACAAAGTATTGGATTTTTAAATGTTAGTGGTCCTCGTGTTATTAAAGCAATGGATTTAAAGTTACCATCGGGTTTACAATGCGTCGACCCAAATCAATATATAGCAACATTAGCTGAAGATGGTTTGAAATTAAATATTAATGAACCATGGTTTATGCCAAGAGCGCTTATTGTAGAAATATGGACAAATGGCAGCATTCATCCTAGACAAGCTTTGTATCAATGTTTTACATTTTCAGATTTTGTAGAAATACAAAGAAAAAGTTTTTATACACTTTTAGAAAAAGGTATTATTGAAGAATTTTCAAACCCTGAAGTGTTTTTTTATCCTAATTATTACCAATTAACTCCACCCCAATATACACCAAATCAAGCTATTATTAAATCAAAAAGTTATACATCAAAACTTTATCCTGTTCAATGGGTTTATATAGGAGATATGCCGCTTATGACAAAACGAGGTCACTTTATTTTAAATGGTTGTGCTAGAGTTATTGTAAATCAAATGATACGTAGTCCAGGAATATATTATCAAAAATATGCAGATTTAATTTGTAATCGTGGGACATGGCTTCGTATTGAAATGAAATATAATAGAATATGGGCTCAAATGAAAAGACCTAAAATTCCGATGATGTGGTTTTTAATAGCAGTTGGTTTAAAAAGTTGGACTAAACAAGGACGTAAATGGATTTTTAATAAATTTATGAATCCACGATATGACTTAGGAAAAATCGGGCGTTTAAATTTTAAACTAAATTTAGCAACAGCTCAAGATTTTCTAGCAGCTACAAATAATTTAATATTAGTTTCAAAAGATGATATTGATCATTTAAAAAATAGACGTGTTCGTACAGCAGGTGAACTTATTCAAATGCAGATTGGTGTAGGTTTAGTATTAGAAAAAACAAATAACATAATGAATACAAAACCTAATGGAGCTTTGCGTGAATTTTTTGGGAGTCCTTTATCACAATTTATGGATCAAATTAACCCTTTAGCTGAATTAACGCATAAACGTAGATTAAGTTCGATGGGTCCTGGGGGTGTTACTAGAGATTCAGCTACTTTGGCTATTAGAGGTATACATCCATCACATTATGGACGTATTTGTCCGGTAGAAACTCCAGAAGGTAAAAATACAGGTTTAGTCAATTCTTTAACAGCTTATAATTCTCAAATTGAAACTCCTTTTTACCGAGTATACAAAGGTCAAGTACAATTTTTTTCAGCAAAACAAGAAGGAGCAGCTGATTTTCCAGTATTTACAAAAATTGCACGTAATGAAATACAATACGTTGGTGTTGCTCCAATTCAAATGATTTCAATTGCAACCTCATTAATACCTTTTTTTGAGCATGATGACGCAAACAGAGCTTTAATGGGTTCAAATATGCAACGTCAAGCAGTTCCGATATTAAAACCACAACGACCTATTGTTGGCACTGGTTTAGAAGCTCGAGCCGTCAGTGACTCGGGTCATGTTGTTACTGCCAAATATAGTGGCATTGTAACGTATACAAGTTCAAAGAAGATTATTTATAACTTAGAAACATATCGCCGTTCAAATCAAGATACTTGTTTAATTCAAAAACCTGCTGTTAAAGAAGGTGATTGGATAGAAACTGGTGATTTATTAGCAGATAGTGCTTCAAGTGTAGGTGGTGAATTAGCAATTGGACATAATATAATAGTAGCATACATGCCGTGGGAAGGTTATAACTATGAAGATGCAATCTTAATAAATGAACGTTTAGTTTATGAAGATCTCTATACATCTGTTCATATTGAAAGGTATGAAGTCGGGTCTGAACAAATTATAAGTCATTTAGATAAAAATGGTATTGCCAAAATTGGTAGTTGGGTTGAAGAAGGAGATATTTTGGTAGGGAAAACCCCTTTTAATATAAAAACTTTACAAAAATTATTATATAAAATTGATTCTTCTCTGCGTGCTCCAAAAGGAGCTAATGTTATAAATGTAAATATCCATATCTATTTAGCTGAAAAAAGGAAAATACAAGTTGGAGACAAAATGGCAGGACGTCATGGTAACAAAGGTATTATTTCTCGTATTTTACCTAGACAAGACATGCCTTTTTTACCAGATGGTACTTCTGTTGATATTGTATTAAATCCGTTAGGGGTCCCTTCTCGCATGAATGTTGGTCAAATTTATGAGTGTTTATTAGGATTAGCTGGTCGTTATTTAGGTGAACATTATAAAATTCCACCTTTTGATGAAATGTATGGCGCTGATGCCTCACGAAGTTTTGTTTTATCCAAATTATATGATGCTCGAAAAAAAACAGGCTTAAATTGGCTTTTTGACCCTAACCATCCAGGCAAAATTAGATTATTTGATGGTCGCAATAGTGAATGTTTTGATCAAACAGTAACTGTGGGTATTGCTTATGTATTAAAACTTGTTCATATGGTTGATGATAAACTACGTTCAACGGGCCCGTATTCATTAGTAACACAACAACCTCTACGTGGACGTTCAAAACAAGGTGGTCAACGTTTAGGTGAAATGGAAGTTTGGGCTATTGAAGGTTATGGTGCCGCCTTTGTATTGTCGGAAATGTTAACAATCAAATCTGACGATATGACTGGAAGACAAAATTTATGGAAAAATTTATCGTTACCAGAATCTTTTAAAGTTTTAGTATGTGAACTTCAAGCTTTATGTTTAGATTTTTTACTAACTATTAGTTTAGCATCAGCCAATCGTATTCGTCAATGGGCTCCTAATGGGGAAGTGATTAATCCGGAAACAGTGCATTATAAAACTTTAAAACCTATAAAAGGTGGTTTATTTTGTGAACGTATTTTTGGCCCATTAAAAGATCATGAATGCGCTTGTTTCTGCCGTGTTTGTGATGTTGAATATACCTATTCTATTATTCGACGTACACAGTTAGGTTTTATTCAATTAGCTTCTCCAACAACACATGTTTGGTTTGTAAAAGGGATTAGTTATATTGGAATTTTATTACAAAATATAACATATACGGCACAAAAATTATTAAATGAAAAAAAATGTCATATCCGAGATGTATTAAAGTTAACACGTAAAAACATGATTTTAACTCTATTACCTGTTTTACCTCCAGTGTTACGTCCAGTGCTTAAATTTATATCAGACTTAAATCGATTATATCAACGTATTATTTATAGAAATGAACGTTATGCACAACGTTTATTACAAGAAGCAGTTGATAATCTTATTCAAAATGGTAAGAGTCGTGGACGTTTACTAAAATCACTTTCGGATATTTTAAAAGGTAAACAAGGCCGATTCCGTCAATATTTATTAGGTAAACGTGTTGATTATTCTGGTCGTTCTGTTATTGTGGTGGGACCTCGTTTAAAATTGCATGAATGTGGGATTCCTAAAGAAATGGCCTTAGTTCTTTATTCTCCTTTTTTATTAAATGAAAAATTAACTGCTAAAAAATTATCTGTTTCACAATTATTGCGAGAAATCCCTGTTCTTTTAAACCGTGCACCAACTTTACACAGACTAGGTTTTCAAGCATTTCAACCAAAACTCGTTGATGGTAAAGCAATTTTATTACACCCATTAGTTTGTCCAGCTTTCAATGCTGATTTTGATGGCGACCAAATGGCTGTACACATACCTATTACTTTTGAAGCTAGAACTGAAGCTTGGAAATTAATGTTAGCTAGAAATAACTTATTATCGCCAGCAACAGGAGATCCTATTATATTACCAAGTCAAGATATGGTTTTAGGTTGTTATTACTTAACTCATTTTCATAATATTAATGATGTTCATGCTATTATTTGGGAACAACCAGAAATTCGTATAACATTAGCAATAGTAAGAACAACGCCAGGAAAAATATTATTTAATTTTTTTAATTTTACATTTGATAAAGGTCGTTTAAAAAACCTAGTTTCTTGGACATTAGAAAAACATGGACAATATAAAACGGTTGAATTATTAGAACAGCTAAAAAAAACGGGTTTTGAATATGCAACTAAAGCAGGTATTTCTTTAGGTATTGATGATTTAAAAATTCCACCCAAAAAAAATACATTATTGTTAGAAGCAGAACAATTAACAAAATTAACAGTTCATCAATACCAGCGAGCTGATATTACGGCTGTAGAGCGCTTTCAAAGACTAATTGATACATGGCATCGTACAAGTGAACAACTTAAACAAGAAGTAATTAATTATTTTGAAGAAACAGATATTTTAAATCCTGTTTACATGATGGCTTTTTCAGGAGCTCGAGGAAACATTTCTCAAGTTAGACAATTAGTAGGGATGCGTGGTTTAATGTCTGATCCTCAAGGTCAAATTATAGACTTCCCAATTAGGAGCAATTTCCGCGAAGGATTAACATTAACTGAATATATTATTTCTAGTTATGGAGCTCGTAAAGGTATTGTAGATACTGCTCTTCGTACAGCAAATGCTGGTTATTTAACGCGTCGTTTAGTAGATGTTGCCCAACATGTAATTATTTCACACTATGATTGTGGTACACAAAAAGGCATTTTTTTAACAGACAAAACAATTGTTTCAGCTCAAAATCGTATCATCGGTCGAGTTTTAGCTCGTGACGCATCAAGAAATCAAGAAATTTCAACAGATTTAGCTTTTGAATTTGTACGATCGGCGTTAACTTGTCAGCTATGTTATGGTTGGAGTTTAGCTCAAGGCAATTTAGTGTCAGTTGGTGAAGCTGTTGGCGTTATTGCTGCTCAATCAATAGGTGAACCTGGCACACAATTAACAATGAGAACTTTCCATACTGGTGGTTTTTCAGGCGATGTTTCTGATGAAATTCGAGCACCTTATAATGGATTTGTTTATTATCCAGGCATTTTAATAAGAGCTCTTGACGGTAAAATATTATTTTTAACAAAATCGGATGGTACTTTAATTCCTGCTTATACTGTTCTTTTTATACGTAATGGAGAATCTGTTTTTCAAAAACAGGTAGTCGCTCAAATAAAATCTGAATTAGAAGGGCTTTTTTATGCTAAAAATAATTTTGCTTGGTCTGGTGATTATCTAACTCCACAGACAGTTTGGATTAAAATATCTCGACAAAATAGTACTGTGTTCGGTCAGCTAATTCATATGAATAAACAAACACTAAGATTAGGACAACCTCTTTCCCCGCGTAGTATTATACATGCTTCACATGGAGATTTTATTCGTTATAAAACATCTGTAATTACTTTAACATATCAACAATTAAAAACAGGTGATATTGTACAAGGTATACCCAAAGTCGAACAACTTTTTGAAGCTACTAAACGTGGTCGTTTATTTAGAGATAATACTGGTTTATTTTCAGTTAAACAAAGTTTTTATAAAATTCAACAAATCATTGTTGATGGTATTTTACGTGTTTATCGTTCTCAAGGTGTAAGTATAGCTGATAAACATGTTGAAATAATTGTTAAACAAATGACATCTAAAGTTCGTATTATACCTAGTGGTTTATTTCCTGGTGAAGTTGATGAAAATATTTATCCTATTGTTTTAGGGATTACACGAGCTTCGCTAGAAGTTAGCTTCTTATCAGCAGCAAGTTTCCAACAAACAACTCGTGTTTTAAGTCAAGCAGCTTTATACAAGAAAAAAGATTTTTTAAAAGGTTTAAAAGAAAACATTATTATAGGTAATTTAATTCCAGCAGGTATGGCAAAACAAATACGAAAAAAAACAAAAAAGAAAGTTTTTAGAGGTGTCGTTCATATTCAGGCAGGTCATCATAACACCATTGTAACTATTACAAATATTCGTGGTGAAGTTTTATGTTGGAGCTCTGCTGGTGCCTGTGGGTTTAGAGGTAAGCGTAAATCAACTAGCTTCGCTGCTAAAAAAGCAGCCGAAACAGTAGCACGTAAAGATGCAATAAAAGCGGCAAAAATCTTAGTAACAGGTCCAGGTCAAGGTCGTGAAAGTTCTATTCGTGAAATTTTTAAAGCAGGTATTAAAGTAAGTGTTATCCGTGAAAAAACAGGTATTCCACACAATGGTTGTCGTCCTCCTAAAAAACGTAGCATGCCTACAATTCAACAATTAATCCGTTCAGCTCGAAAAAAAATCACAAAAAAAACAAAATCACCTGCTCTTAAATCTTGCCCACAACGACGTGGAATTTGTCTTCGTGTTTATACTGTAACACCTAAAAAACCAAATTCAGCTCTTCGTAAGGTAGCTAGGGTTCGTTTAACAACTGGATTTGAAGTAACAGCATATATTCCAGGTATTGGTCATAACTTACAAGAACATGCTGTTGTTTTAGTTCGAGGTGGAAGGGTAAAAGATTTACCAGGTGTACGTTATCATATTGTACGTGGTAGCTTAGATACAGCGGGTGTAAAAAACCGTGTTCAAAGTCGTTCAAAATACGGTGTTAAAATGATGGCTAAAAAAAGCATGATTCAGCGTGAATTAAAACGTCAAAAATTAGTAATGAAATATGCTACAAAACGAGCGGCTTTAAAAGAACAAATTAAACATACTACGTTTTTAAAAGAAAAACTTAGTTTACACAGAAAATTACAACAATTACCTCGTAATAGTTCTGCAGTACGTCTTCATAATCGTTGTATGATTACTGGTAGACCTAAAGGTTATTTTAGGGATTTTGGTTTATCACGTCATGTATTACGTGAAATGGCTCATCAAGGTCTTTTACCAGGTGTTTGTAAATCTAGTTGGCCAATTATTCCACCAAAACGACGTATTATTGATTATAAACATAGTGGTTTATTACAGCGTTATATTGGTTTAGGCGGAAAAATTTTACCAAGAAGACAAACACGTTTAACAGCAAAACAACAAAGATACGTTGCTAAAACAATAAAAACAGCACGTGTTATGGGTTTATTACCTTTTAGTAAAATGTCACGTTCTCTTAAAAAAGGTCCTTTTGTTGCAGATCATTTACTTAAAAAAATAGAAAAATTAAATTCTAAAGGTAAAAAAGTAGTTATTAAAACATGGTCACGTTCTTCAATGATTGTTCCACCAATGATTGGTCATACAATAGGTGTTTATAATGGTCGTGAACATATACCAGTTTTTATTAGTGATCAAATGGTTGGGCATAAATTAGGTGAATTTTCACCAACACGTACATATCGTGGTCATGCAAAAGATAAAAAATCAAAACGTCAAATGTTAAGAAGTGGTATGCATTATGGTGAAAAAGCTATTAAATGTAATGCTCGTATGAAAAGTTATGTGAAAGGGCGTAATATCATTAACTTATTAAAAACTAGACGTTGTTTAAACAAAGCTTTAGCACAACTAACAAAATATGCTGTTAAAGGAAAAACTTTTTTATTTGTAGGCACAAAAAAAGCAGCATCAGGTTTAGTTTCAAGAGCAGCTTTATTTAGTAAAGCTTTTTTTGTTAATACACGTTGGTTAGGTGGTATGTTAACAAATTGGAAAACAATCTTAAAATCTATTTCAAAAATCCGTCCAATTTTAAAAGAAAAACAAAAAAAAGTAGCTGCTTCTCGTAAAAAAAAATGGCAACGTATAGAAAAATATTTAGGTGGTATTTCAAATATGACAAAAGCTATTATTATAGGTCAACAAGAAGAAATGAACGCTGTACGTGAATGTCAAAAACTCGGTATTAAAATGTTCCATATTGTTGATACAAACTGTAATCCTGGGTTTGCTGATCATTTTATTCCAGCCAATGATGATGCCCGTAATTCAATTAAATTTATATTAGGTAAATTTTTAACACGTATCCGCTTAGCACAAATGGGACAAAAAGTACATCCTTTAGGATTCCGCGTAGGTATTACAAAAAAACATCAATCTCAATGGTTTGCTAGATTTCAATATTCACAGAGTGTTTTTGAAGATCACATGCTACGCAAAACACTATTAAATTTATTCAAAATCACTCAAATTAAAATTGAAATAGGGATTCAAATTCATTCAGAAGCACAAAAATTCTTCTCAGTAGCTTCTATCGTTGCAGATTCTATTGTAGATGCTTTAGAAAAACGTAAAGCATTCCGTGGTGTTATTAAAAAAAAAGGTGTAAAAATCCAAGTTTCGGGTCGTTTAAATGGTGCTGAAATTGCTCGTAGTGAATGGGTTCGTGCTGGTCGTGTACCGCTTCAAACATTACGTGCAAATATTGATTATTCATATCGTACAGCAAATACTATATATGGTATTATTGGTGTTAAAGTATGGATTTTCATGTCACGTTATTTAGGCCCTCGTTTGAGAGTTATTCGTAAATTACGTGGATTTACACGTAAAAAAGTAATCCCACCAGGTCAACACTATCTAATCCGTTTAAAAGTAAAACAACGTTTACGTTTTAACTATGGCATTACAGAACGTCAACTTGTAAACTATGTACGTAAAAAAGAATCTACAGGTCAAGTATTATTACAATTTTTAGAAATGCGTTTAGATAATATTGTATTTCGTTTAAATATGGCACCTACGATTCCAGCAGCGCGTCAACTTATTAGTCATGGACATATTCGTGTAAATAATAAAAAAGTAAATATTCCTAGTTACATGTGTAAACCAAAAGATGTTATTTCGGTAGCTATGAAACAAAGTTCATTAAAACTAGTAAATAAAAATGAAAAAACGTTACCTAAGAGTGTAAAAACGCCAAATTATATTATGCCACGCCGTCCGATTAATAAAAAACGCACTCTATTACCAGATCCTGTTTATAAAAGCGTATCAATACATATGTTAGTAAACCGTGTTTTAAAACGTGGTAAAAAATCAGTTGCGTATCGAATTGTATATAATGCTTTAAAAGAAATTGGTGATGTTACAAAGAAAAATCCTGTTGAAGTTTTTGAAAAAGCTTTAGATAATGTAACACCTAGAGTTGAAGTTAAACCACGTCGCCGTGCTGGTGCTATTCAAATGGTTCCTCGTGTAGGGGCTAAAGCAACTTCATTAAGATGGATTATGGAAGCTTGTGAAAAACGTTCAGGTCAACCTATGGTAACAAAATTAAAAAGTGAAATCTTAGATGCATATAAAAAAACTGGCTACGCTATTAGAAAAAAAGAAGAACTTCATAAAATAGCTATAAATAATGCAATGTATGCTAAAAAAATCAATGATAGTATTGGTGACATGTTAACACGTATTCGTAACTCTTGTTTAGCAAAAAAATCAACTGTTTCAATTCCATTTACACGATTAAACCAACAAATTGCCCAAATTTTAGAACAAGAAGGTTTTATTCAAACGTATACACTTCGCCTTAAAAAAGAATCATGTATTACAAATTTAAAAAGAATCAGTAAACCTGGTTTACGTATTTATTCTAACCATAAAGAAATTTTACGCATTTTAGGTGGTACAGGCATTGTTATTGTGTCTACTCCTGAAGGTCTTATGACAGATCGTGAAGCTCGTCTTCGTGGTATTGGTGGCGAATTACTTTGTTCTGTTTGGGGTCGTCGTAAAGAAGCGGTAGCACAAGTTCAAATAAAACAATTTATTATCAATAATAAACCGCAAAATGATTTTTATTCTTTATTATCTGTAAAAGCTCCTTTTACAATCGTTAAAGTTAAAGGTGGTGGTTTAATGGGACAAACAGAAGCAATTCGTTTAGGTATTTCACGCGCAATTTGTTTAAAACAATTAAAAGACAAAGGCTATTTAACGCAAGATTCGCGTGTTAAAGAACGTCGCAAATATGGTCTTAAAAAAGCACGTAAGGCTTCGCAATACCATAAAATGTCACGCTCAAAATTTGAACGTAAAAAACCACACGTAAACATTGGTACTATTGGTCATGTTGACCATGGCAAAACAACATTAACAGCTGCTATTACTATGACATTAGCTGCACGTGGTGGTTCAGTAGGTAAAAGATATGATGAAATTGATTCTGCTCCTGAAGAAAAAGCTCGCGGTATTACTATTAACACAGCTCACGTAGAATATGAAACAGATGCTCGTCACTATGCTCACGTTGACTGTCCCAGCCATGCTGACTATGTAAAAAACATGATTACAGGTGCTGCGCAAATGGATGGTGCAATTCTCGTTGTATCAGGTGCTGATGGTCCTATGCCACAAACAAAAGAACATATCCTGTTAGCTAAACAAGTAGGTGTTCCTAATATTGTAGTATTTTTAAACAAAGAAGACCAAGTTGATGATAAAGAACTTCTTGAATTAGTTGAATTAGAAGTACGTGAAACTTTAGATAAATATGAATTTCCGGGTGATGAAATTCCAGTAGTTCCTGGTTCAGCTTTATTAGCTTTAGAAGCATTAATAGCAAATCCACGTGGTGAAGATAAATGGGTTGATAAAATTTATACACTAATGGATAATGTTGACAGCTACATTCCAACACCACAACGTGAAACAGATAAACCATTCTTACTAGCAGTAGAAGATGTTTTATCTATTACAGGACGTGGTACTGTAGCAACAGGTCGTGTAGAGCGTGGTACACTAAAAATTAGTGACACTGTTGAAATTGTAGGTTTAAAAACACAATCAGCTGTTGTAACTGGTTTAGAAATGTTCAAAAAAACTTTAGATGAAACAATTGCTGGTGATAACGTTGGTGTACTTCTTCGTGGTGTTCAGAAAAAAGATATTGAACGTGGTATGGTTATTGCTAAACCAGGTACAATTACACCGCACACTAAATTTGAAGCACAAGTATATGTTTTAACTAAAGAAGAAGGTGGACGTCACTCTGCGTTTATGGTTGGTTATCAACCACAATTCTATGTTCGTACAACTGATGTTACAGGTAAAGTGGTAGGTGCTGAAGAACATTCAATGGCAATGCCCGGTGATCGTATTAGTATGACAGTAGAACTTATTAACCCAATTGCGATTGAAAAAGGGATGCGTTTTGCAATTCGTGAAGGTGGTCGTACTGTAGGTGCTGGTGTTGTTACTAATATTTCACTTGTTACTTCAGTTAAAGATTATGTTGAAATTACACATAAAGGCGCAGTTTTTACTTATTTTATTTTTTCCGATTTTTTTAAACAATTTTTCAGTTTGCCAGTTATTATCCCAGATATTGCTTCTGCATCCGAAGTTTCAGTATTTTTAGAAACAAAATTTATTATTGGTTTAATTAATAGTTTATTTTTAATTCTACCAACAACAACATCTCATTTAATTACTTTACGTCGTTTTGTAATGCAAGGCTTAGAAGCTGGTTATATGGCAGGTTTAGGTACTCTGGCTGGCAATTTCTTATGGTTATCTAGTATTATTTTAGGTTTGCGCTTTATTGTTATCCCATGGCTATCTTTAGATATATTTCGTTATTTACTAGGTTTTATTTTATTAGTAAAATATATTTGGGATATTTTCCTTTTATTTTTATTAACCCTTACAGAACAAAGTTGTATTTATCCTTTTATTAGTAATCTTTCAATTGGACCCGATGCTTCCGTTTTATTTGGAGCTTATCTTTTTGGTATTTTAATAGGAAGTTTTAGTTTATTACAATATTTTAAAATTTTAAACTTTACATTTTTATATGCTACAATGCTTTGTGCTATTGCCAGCATTCCATATTATGGATTAGATTATACAATAACTAATCCTATAGGTTTAGTACCACAAGACCGTATTTATGAAGATTTAAATTACGGTTTTGATCGTTTTTGGTTACGATATAAAGATGTCCTTCAGCATTGGTATTATACACCATTTAATCGTTTATTGCTTAAATTTGATATTGATGCTTTTATTAATCGACAACCTAAAACCCATTTTTTAACTAAAAATGAAGAACGTATTTTACATATAAGAAGGTTTTTATTATCAGAACATTATGATACATTACGTTGGGGTAAAAGTTTTGCAAATCGTATTTATAATCAACAATTCCAAGGAACTTTTAAAAAGATACGACATTTATTTGCTTTAAAATTTGATCAACCACTTTATAATCATGAAGAACCTTTTTATGCAGGCTGGGATGAATGTTTACGAAAATTTGTTGTAACAAATCGTCTATTATCAACATTAACTCAAGTAACAGGTGGTTTTGCTTGGCCTATGAGTCTTGAATTAGCTCTTACACTTGTTAGCCTAGTTTTAGTTGTGTCAGCTGGTCCTCTTGTTGTTGTTTTATTATCTGCACGCGGCGGTAACATGCCAAGAACTCAACGAAATGATAATTTTATTGATAAAACTTTTACCGTTGTCGCGGATATTTTATTAAAAGTATTACCTACATCTCAGCGTGAAAAACAAGCTTTTTCTTATTACCGAAATGGCATGTCAGCTCAAGCAGAAGGCGAATATGCAGAAGCTTTACAAAATTACTATGAAGCTATGCGATTAGAAGTAGATGCTTACGATAGAAGTTATATACTTTATAATATAGGTTTAATACATACTAGTAATGGTGAGCATGGTCGAGCATTAGAGTATTATTATCAAGCATTAGAACGAAATCCTTCTCTTTCTAGCGCTTTAAATAATATTGCTGTGATTTACCACTATCGTGGTGAACAAGCAATTGAAAATGGTCAATCTGAAATTTCACAAATACTCTTTGAAAAAGCAGCAGATTATTGGAAAGAAGCAATTCGTTTAGCGCCAACAAATTATATCGAAGCTTTAAATTGGTTAAAAATGACGGGAATAAGACGTTATATTATTGTAGGTGAACGAAGACTAAGTAATTATTGGTGGGCTATTGTTATTTTTTTAGGTTCATGTGGTTTTTTAGCTACAGGACTTTGCTCTTATAGCTTACCTTTTCCACAAGGTTTATTAATGTCATTTTATGGAAGTTTAGGTTTTTTATTAAGCATCTATTGGTCACTTTTAATTTTTTGGAATGTCGGTGGGGGTTTTAATGAGTTTAACAAAAAAGAACGCATTTTTAGATGGGGTTATCCAGGTAAAAATCGTAAAATAGACTTATCTTACTCGATAAAAGACATTGAAGCGATTCGAATTGAATTAAAAGATTCACAACGTACCATATTTTTACGTAAAAAAGAAATTCCATTAACAGGAGGACAACCCTTAACATTAAAAGAAATAGAAAAACAAGCTTCTGAATTAGCTAACTTTTTACAAGTATCTTTA
	'Dunaliella salina CCAP 19/18  '           ATGGCAATGCGCACACCAGAAGAATTAAGTAATCTAATTAAAGATTTAATTGAAGAATATACACCAGAAGTAAAAATGGTGGATTTTGGTATTGTTTTCCAAGTTGGAGATGGTATTGCTCGTATCTATGGATTAGAACGAGTAATGTCTGGTGAATTATTAGAATTTGAAGATGGTACATTAGGTATTGCTCTAAACCTAGAAGCAAATAATGTTGGTGGTGTATTATTAGGTGATGGTTTAAAAATTACAGAAGGTAGTCGTGTACGTTGTACAGGTCGTATTGCTGAAATTCCAGTTGGTGAAGCTTATTTAGGACGTGTAGTTAACTCATTAGCACAACCAGTAGATGGTAAAGGACCTATTAACACAACTGATTCACGAGCAATTGAAGCAGCTGCTCCAGGTATTGTTTCACGTCGTTCAGTATATGAACCATTACAAACAGGATTAGTTTCTGTAGATTCAATGATTCCAGTAGGTCGTGGTCAACGTGAGCTTATTATTGGTGACCGTCAAACAGGTAAAACAGCAATTGGTGTTGATACTATTCTAAACCAAAAAGGTAAAGGTGTTATTTGTGTTTATGTAGCAATTGGACAAAAAGCTTCATCAGTTGCACAAGTATTAACTACATTAAAAGAGCGTGGTGCTTTAGACTATACAATTATTGTTATGTCAACTGCTAACGAACCAGCTACTTTACAATATTTAGCTCCTTACACTGGTGCTACTTTAGCAGAATATTTCATGTACACGGGTCGTCCAACTTTATGTGTTTACGATGATTTATCAAAACAAGCAGCAGCCTACCGTGAAATGTCTTTATTATTACGTCGTCCACCAGGTCGTGAAGCTTACCCAGGTGACGTTTTCTATCTTCACTCTCGTCTTTTAGAACGTGCTGCTAAATTAAATACAGCATTAGGTGAAGGTAGTATGACAGCATTACCTATTGTTGAAACACAAGAAGGAGACGTATCAGCTTATATTCCAACAAACGTTATTTCTATTACTGATGGTCAAATCTTCTTATCTTCTGGTTTATTTAACTCTGGATTACGTCCAGCTATTAACGTAGGTATTTCTGTATCACGTGTAGGTTCATCAGCTCAATTTAAAGCAATGAAACAAGTAGCAGGTTCTTTAAAATTAGCGTTAGCACAATTCGGTGAATTAGAAGCTTTCTCACAATTTGCTTCTGATTTAGATCAAGCTACACAAAACCAATTAGCTCGTGGTTACCGTCTTCGTGAAATTTTAAAACAACCACAAAGTTCACCTTATTCATTATCTGAAATGGTTATTAGTATCTATACTGGTACAAAAGGTTACTTAGATACTTTACCAGTTGAAAAAGTAACATCATTCTTAACAGGTCTTCGTAACTATATTGCTTCAAATCATAAATTCGAAACAATTATTAATACAAAAGTATTTACTCCTGAAGCTGAAGGTATTTTACAAAAAGCTATTCCAGAATATCTTACAGAAATGACTAATGAAACAGCAAATATTGGACGTGTAGTTCAAGTTATCGGGCCAGTACTTGATATCGTTTTTGCAAAAGGTCAAGTACCTAACATTTACAATGCTTTAACTATTAAAAGTAAAAATGCCGCAGGGTTAGAAGTAGCTGTAACTGTTGAAGTTCAACAATTATTAGGTGATAATGCTGTTCGTGCAGTATCAATGTTACCTACAGAAGGTTTAATGCGTGGTATGGAGGTACTTGATACACAAAAACCATTAACTGTTCCAGTTGGTCCTGATACGTTAGGTCGTATCTTTAACGTATTAGGTGAGCCGGTTGACAATTTAGGTCCTGTAAATGCTCAATCAAATCCAATTCACCGTCAAGCTCCTACTTTCGTAGACTTAGATACTCGTTTATCTATTTTTGAAACAGGTATTAAAGTAGTTGACCTTTTAGCACCTTACCGTCGTGGAGGTAAAATTGGTTTATTTGGTGGTGCTGGTGTAGGTAAAACAGTACTAATTATGGAACTTATTAACAACATTGCTAAAGCACACGGTGGTGTATCTGTTTTCGCTGGTGTAGGTGAAAGAACACGTGAAGGTAATGACCTTTATGGTGAAATGAAAGAATCTGGTGTAATTCAAGAAAATAACTTACCAGAATCTAAAGTAGCCTTAGTTTACGGTCAAATGAATGAACCACCTGGAGCACGTATGCGAGTAGGATTAACAGCTTTAACAATGGCAGAATATTTCCGTGACGTAAACAAACAAGACGTTTTATTCTTCATTGATAACATTTTCCGTTTCGTTCAAGCTGGTGCTGAAGTTTCTGCCTTATTAGGTCGTATGCCATCAGCAGTTGGTTACCAACCTACTCTTGCTACAGAAATGGGTACATTACAAGAACGTATTACAAGTACAAAAGATGGTAGTATTACTAGTATCCAAGCTGTTTATGTACCTGCTGATGATTTAACAGATCCTGCTAGTGCTACAACTTTCACTCACTTAGATGCTTGTACTGTACTTTCACGAGGTTTAGCATCAAAAGGTATTTATCCAGCAGTAGATCCTTTAGATTCTACATCAACAATGTTACAACCATGGATTATTGGGGAGAAACATTACTCAGCAGCTTCGAATGTTAAAGAAACATTACAACGTTATAAAGAGCTTCAAGACATTATTGCCATCTTAGGTTTAGATGAATTAAGTGAAGAAGATCGTCAAACAGTAGCAAGAGCTCGCCGTATTGAACGATTTTTATCACAACCATTCTTCGTAGCAGAAGTATTTACAGGTTCACCAGGTAAGTATGTTACGCTTGCTGAATCAATTGATGATTTCAATCGCATTATCAGCGGTGAACTTGACAGTTTACCGGAAGCATCCTTTTACTTAGTAGGTAACTTGAATGATGCTTTAGCTAAAGCCGAAACTCTAAAAATGAATTTACAAATTTCAATCTTAACACCAGAACGTCCTTTTTGGAATGGTCAAGCTGACGAAATTGTTTTACCAACTGAAACAGGTGAGATGGGTGTTTTAAAAAATCATGCTCCTATTATTACTGGTTTAGATGTAGGTGCAATGCTTATTAATCAAGAATGGACTTCTTTAGCGATTATGGGTGGTTTTGCATTAGTTAAACAAAATGTTGTAACTATCTTAGCAAATGAAGCACAATCTTCTGAAAACATTGATCCTGAAGAAGCAAAAAATGATTTTGAAACAGCAAAACTAGAAAAAGCTGAAGGGGTTAAAGATAAAGTAGAAGCTAATTTCGCTTTTAAACGTTCTAAAGCACGTTTTCAAGTAGCAGGTTTTGGAATTAATACAAATATTTTTGAAACTAATCTTATAAATTTAGCTGCTGTTATTGGAATTGTTGTTTCATTTGTAGGTAATAATTTAAATGCTTTATTAGAAGATCGTAGAAAAACAATTCTTTCTAATTTAGAAGAAGCTAATCAAAGAGCAATTGAAGCACAAGAAAAACTACAAAATGCCAAAACTCAGTTAGAATTATCTAAGAAAAAAGCACAAGAAATCCGTGACGAAGGTGTCTCTCGTGCAAGTAATGAAATTCAAACAGTAGTAAGTCAACATGAAATTCGATTAGCTAGTTTAGAAGATTTTAAAAATGAAACAGTTCAATTTTATCAACAAAAAGCATTCAAAGAAGCTTATGTTTATGTAGTATCTCGTATTATGAGTCGTGTACGTGAGCGTTCTACATATCATGTTATTGTTAACAATTTCTATGTTTCAAAATTTACAATGAACCCTATTGTTGCTGCTGCTTCTGTTGTGTCTGCTGGTTTAGCTGTTGGTTTAGCTGCTATTGGTCCTGGTATGGGTCAAGGTACAGCTGCAGGTTATGCTGTTGAAGGTATTGCACGTCAACCTGAAGCTGAAGGTAAAATCCGTGGTGCTTTATTATTAAGTTTCGCGTTCATGGAGTCTTTAACTATTTATGGTCTAGTTGTAGCTCTTGCTCTTCTTTTCGCTAACCCTTTTAATCCTTTATTAGAAATTGCTGAAGTTTCGGTAGGACAACATTATTATTGGAAATTAGGAAATTTTGAATTACATGGTCAAGTTTTAATTACTACTTGGGTAGTAATTGCTATTCTTTTAGCTTTATCTTTATTAGGTAACAGTAATTTAAAACCAGACGGCTTACAAAATTTTACTGAATATATTACTGAATATATTCGTGATTTAGCAAAAACACAAATTGGTGAAGATTATGTAAAATGGGTTCCTTTTATTGGTACATTATTCTTATTTATCTTTGTGTCTAACTGGTCTGGTGCATTATTACCTTATCATATTATTGAAATTAATGGTGAACTTGCTGCTCCTACGAATGACATTAATACTACGGTAGCTTTAGCTTTATTAACATCAATTTCATATTTCTATGCAGGTATTTCTAAAAAAGGACTTGGCTATTTCAAACGCTATATTTCACCTGCAGCATTCTTATTACCAATTAACGTACTGGAGGATTTCACTAAGCCAGTATCTCTTAGCTTCCGTTTATTCGGTAACATTCTAGCAGATGAATTAGTTGTTGGAGTTTTAGTATCTTTAGTTCCTTTAATTGTACCTATTCCTATTATGTTACTAGGTGTATTTACAAGTGCTGTACAAGCTCTTGTATTTGCAACGCTTGCTGGGGCTTATATAGGGGAGGCTGTAGAAGATAATGCGCAACTTGCAAATCTTTCTTTTTTAGTTTTATTATGTTCGTGTTATTGGATTATCTTATCGAATGTTTTATTAATGGTTTTATTGTGTAACTGGAAAGAATCTGGACATTTTCCATTAAGTAATCTATATGAATCTTTAATGTTCTTATCTTGGAGTTTTACTGTTATTCATTTATTTGGTGCTATAACTACATTTACAAATGCTTTTGCTACATTCACTTTACCTAAAGAAATGCAAGGTTCTTCATCGCTAGTACCTGCTTTACAATCTAATTGGTTAATGATGCATGTTACAGTAATGATTATAAGTTATGCAGCTTTAATTTTAGGTTCATTACTATCTATTGCTTACTTAATTGCTTTAACCTTAGACAACTTAAGTTATAGAATTTTAGGTATAGGTTTCCCTTTCTTAACTATTGGAATTTTATCTGGTGCTGTATGGGCTAACGAAGCATGGGGCTCTTATTGGAGTTGGGATCCCAAAGAAACTTGGGCTTTTTTAACATGGTTAGTTTACGCAATTTATTTACATACTCGACTAAATAAAGGTTGGGAAGGTAAAAAACCAGCTATCATTGCCTCTTTAGGTTTTATTGTTACTTGGATTTGCTATTTAGGAGTAAACTTAATAGGTGAAGGTTTACATAGCTATGGTTGGGAAGAAATAGGATTATTTCCTCGTTCATTTAGTCGTGTTTTAGATCGATTTCTAAAACAAATTTTTGATGTAGAAAATTTAGTAATACAAGAATATAGATTCTATCGTTATTTATTTTTAACAACTTTAAAATGTCTTTTAATTTTATTTTTTGTTCCTTTTCTCGTGAATTTTTTAGCAAAATCTTATGTTGTACGACCATTAACTGAATATTTTTGGAATCAAACTGAAATTTTTTTAAATTCATATCAACAAAAACATGCATTTGCCGAATTAAAAGATTTCGAAGAAAAATTATATTTTGAGTCATTACAAGAAAAAACTATAGAATTATATAACGATCAAAGTGTTGAAGCAATTACAAATTTTTTTGGTGATGTGGTTTCATTAGTAACCTTATTTTATTTATTGTATGTTCTTGAAATTCAAATTAATATAACTCAATCTTTTTTATTAGAAGTCTTTTTTGGTTTAGATGATAGTAAAAAATCTTTGTTGATTCTTTTAGTTACAGATTTATTAGTAGGGTATCACTCTTCAAACTTATGGGAACTATTTTTTGAGTTGGTCTTTAACCATTATGGTTTACCAGAAAGTCAAACTGGTATTTTTTTATTGGTAGCAACCTTACCTGTTTTATTAGACGTTTTATTCAAATATTTAATTTTCCGTCATTTAAATCGTTCATCACCAGCTACAGTTGCTACTTATCATGCTATTATTGAAATGCCAATTGGTGTTCCACGTATTATTTATAGTTGGGGTGAAGAACTTCCAGCTCAATGGACTGATATTTATAATTTTATTTTCCGTCGAAGAATGGTTTTTTTAATGCAATATCTAGATGACGAACTTTGTAACCAAATTTGTGGTTTATTAATTAATATCCACATGGAAGATCGATCTAAAGAATTTGTTATTATTAATTCATTTGGGGGTTCAGTTGGTAATGGTATTACGGTTCATGATGCTTTACAATTTATCAAAGCAGGTTCATTAACGTTAGGTTTAGGTGTAGCTGCTTCGGCTTCATCGTTAGTTTTAGCAGGTGGTACAATTGGTGAACGTTATGTAACAGAAGGTTGTCATACGATGATTCACCAGCCATCTTCATTACAAGGGCAAGCATCTGACATTTGGATTGATAGCCAAGAAATCATGAAAATTCGTTTAGACGTAGCTGATATTTATTCATTATCAACATACCGTCCACGTCATAAAATTTTACGTGATTTAGATCGTGATTTCTATTTAAACGCACCTGAAACAATCTCTTACGGTTTAGCTGATGAAATTAAAAAAGGTATTGTTTTTAAGAATATTTTAATTGTTGAAAAAACTGTACAAGCTATTGCTGGGGAAACAGAATTAAAAATTATCACTGATAATGCACATAGACGAGATGTTTTTGATTCCTTATCATTACAAACTCCTTGTTTCTTTTTAATCGAAGATATTCATGCAATCGGTGAAAGAAGACCTTTTGACATGATTACAGATTTATTAGTTATTATTGATAGTGGTTTTGTCGTATTTGCTACTACTCATATTCCTTTTGATCCAGCTTTACGTAGACCTGGTCGATTAGATGAAACTATTAGTATTTCTTCTCTTATCTCTGGTAAAATTGGTGTTTTATCTTTTTTTAACATTCATCAAGGTCAACTACCAGATCAACATTTTCTTAAAGCAGAACAAAACCGTTTTGATTATTATGCTTTTCATATTCATGAATTTATGAGTAAAATTTACGATTGGTTCGAAGAACGTTTAGAAATTCAAGCAATTGCTGATGATATTACAAGTAAATATGTTCCACCTCATGTAAACATTTTCTACTGTCTTGGTGGTATTACATTTACTTGTTTCTTAGTTCAAGTAGCTACTGGTTTTGCAATGACTTTCTACTACCGACCAACTGTAGCAGAAGCTTTCGCTTCAGTACAGTATTTAATGACTGATGTTAACTTTGGATGGTTAATTCGTTCAATTCACCGTTGGTCAGCTAGTATGATGGTTTTAATGATGATTTTACACGTTTTCCGTGTTTACTTAACAGGTGGTTTCAAACGACCAAGAGAGCTGACATGGTTAAGTGGTGTTATTATGGCCGTTTGTACTGTTTCATTCGGTGTAACAGGTTACTCTTTACCTTGGGACCAAATAGGTTACTGGGCTGTTAAAATTGTAACAGGTGTTCCTGAAGCTATCCCTGTTATTGGTGGTCCTTTAGTAGAATTATTACGTGGTGGTGTTGGTGTTGGTCAATCAACATTAACACGTTTCTACAGTTTACACACATTTGTTTTACCATTATTAACAGCTGTTTTCATGTTAATGCACTTCTTAATGATTAGAAAACAAGGTATTTCAGGTCCTATGTCTGTAACAAAAAAACCAGATTTAAGTGATCCAGTATTAAAAGCTAAATTAGCGAAAGGAATGGGACATAACACATATGGTGAGCCAGCTTGGCCAAATGACTTACTTTACATGTTCCCTGTTGTAATTTTTGGTACATTTGCATGTGTTATTGGTTTAGCTGTATTAGAACCAGGTTCTATTGGAGAACCAGCAAACCCTTTTGCTACACCTCTTGAAATTTTACCAGAATGGTATTTCTACCCAGTTTTCCAAATTTTACGTGTTGTACCTAACAAATTATTAGGTGTTTTATTAATGGCAGCTGTACCGGCTGGCTTAATGACAGTACCTTTTATTGAAAATATTAATAAATTCCAAAACCCTTACCGTCGTCCTATCGCTACTATTTTATTCTTAGTAGGTACTGTAGCAGCTGTTTGGTTAGGTATTGGTGCAACTTTCCCTATCGATATTTCTTTAACTTTTGGATTAATGGTTGAACCTTTATTATCAGGAATTGTATTAGGATTAGTTCCAGTTACTATCGCTGGATTATTTGTAACAGCATACTTACAATATCGTAGAGGTGATTTAGCTATGGTAACTATTTCAAGTTATATTGTATTATTAATCGGTGCTTTAGGTTTCACACTAACACTTTACTTAGGTTTTTTAAAAATCAAGCTTATGACAATTAGTTCACCAGAACGTGAAGCAAAAAAAGTAAAGATTGCGGTTGATCGCAATCCTGTTGAAACAAATTTTGAAAAATGGGCAAAACCTGGACATTTTTCTCGTGCATTAGCAAAAGGTCCAAATACAACTACTTGGATTTGGAATCTTCATGCTGATGCTCACGACTTTGACAACCATACTTCAGATTTAGAAGAAATCTCAAGAAAAGTATTTAGTGCTCATTTCGGGCAACTAGGTATTATTTTAATTTGGTTAAGTGGTATGTATTTCCATGGTGCTCGTTTTTCAAACTATGAAGGTTGGTTATCTGATCCAACACATATTAAACCTAGTGCACAAGTAGTATGGCCAATTGTTGGTCAAGAAATTTTAAACGGTGACGTAGGTGGTGGATTCCAAGGTATTCAAATTACTTCTGGTTTCTTCCAACTATGGCGAGCTAGTGGTATCACTAGTGAATTACAATTATATTCAACTGCTATTGGTGGTTTAGTGTTAGCAGCCGCTTGTTTCTTTGCTGGTTGGTTCCACTACCATAAAGCAGCACCAAAATTAGAATGGTTCCAAAATGTTGAATCTATGTTAAACCACCACTTAGCTGGTTTATTAGGTTTAGGTAGTTTAGCTTGGGCAGGTCATCAAATTCATGTATCATTACCAGTTAATAAATTATTAGATGCTGGAGTTGATCCTAAGGAAATCCCGTTACCTCATGAATTTTTATTAAATCAATCTATTATTGCTGATTTATACCCAAGTTTCTCAAAAGGATTAGCACCATTCTTTACATTAAATTGGGCTGAATATAGTGATTTCTTAACATTTAAAGGTGGTTTAAACCCTGTAACAGGTGGTTTATGGTTATCTGATACTGCTCATCACCACTTAGCTATTGCTGTATTATTCTTAGTAGCTGGTCACCAATACCGTACAAACTGGGGTATTGGACACAGTATTAAAGATATTTTAGAATCACACAAAGGTCCATTTACTGGTAATGGTCATGCTGGTTTATATGAAATTTTAACTACTTCTTGGCATGCTCAATTAGCTATTAACTTAGCTTTATTTGGTTCGCTTTCTATTATTGTAGCTCACCACATGTATGCAATGCCTCCTTATCCTTACTTAGCAACAGACTACGGTACTCAACTTTCTTTATTTACACACCATATGTGGATTGGTGGTTTCTGTGTTGTTGGTGCAGGTGCACACGCAGCTATTTTCATGGTTCGTGACTACGATCCAACAAACAACTACAACAACTTATTAGACCGTGTAATTCGTCACCGTGATGCTATTATTTCACACTTAAACTGGGTATCTATTTTCTTAGGTTTCCACAGTTTCGGATTATACATTCATAATGATACAATGAGTGCTTTAGGTCGTCCACAAGATATGTTCTCTGATACAGCAATTCAATTACAACCTGTTTTTGCACAATGGATCCAAAACACTCATTTTACAGCACCTCAACTAACAGCTCCTAATGCGTTAGCTGCTACAAGTTTAACTTGGGGTGGTGATGTAGTTGCAGTTGGTGGTAAAGTTGCTATGATGCCTATCGCTTTAGGTACATCTGACTTCCTTGTTCACCACATCCACGCTTTCACAATTCACGTAACTGTTTTAATTTTATTAAAAGGTGTTTTATTTGCTCGTAGTTCTCGTTTAATTCCTGATAAAGCTAACTTAGGTTTCCGTTTCCCTTGTGATGGACCAGGACGTGGGGGTACATGTCAGGTTTCAGCTTGGGACCACGTTTTCTTAGGTCTTTTCTGGATGTATAACTCATTATCAATTGTTATTTTCCACTTTAGCTGGAAAATGCAATCTGATGTTTGGGGTACTGTAACTGATTCTGTATCTCACATTACTGGTGGTAACTTCGCTCAAAGTGCTAACACAATTAATGGTTGGTTACGTGATTTCCTTTGGGCACAATCATCTCAAGTTATCCAATCATACGGTTCAGCATTATCAGCTTACGGTCTTATGTTCTTAGGTGCTCACTTCGTATGGGCTTTCTCATTAATGTTCTTATTCTCTGGACGTGGTTACTGGCAAGAGTTAATCGAGTCAATTGTATGGGCTCACAACAAATTACGTGTAGCACCATCAATTCAACCACGAGCTCTTAGTATTACTCAAGGTCGTGCTGTTGGTGTAGCTCACTACCTTTTAGGTGGTATCGCTACTACATGGTCGTTCTTCTTAGCAAGAATTATTGCTGTAATGGCAACAAAGTTTCCGAAATTTAGCCAAGGGCTAGCACAAGATCCAAGTACTCGTCGTATTTGGTATGGACTTGCTACAGCACATGATTTTGAAAGTCATGATGGTATGACTGAAGAAAATCTTTATCAAAAGATTTTTGCTTCTCATTTTGGTCAATTAGCAATTATTTTCCTATGGACATCTGGAAATTTATTCCATGTGGCTTGGCAAGGTAATTTTGAACAATGGGTAACTGATCCTATTCACGTACGTCCTATTGCTCATGCTATTTGGGATCCACACTTTGGTCAACCAGCTGTTGAAGCATTCACACGTGGTGGTGCGTCTGGTCCAGTAAATATTGCTACATCTGGTGTATACCAATGGTGGTATACAATTGGTTTACGTTCTAACCAAGAATTATATGTTAGTTCAGTATTTTTAGCTTTAGTTTCAGCAGTTTTCTTATTTGCTGGTTGGCTACATTTACAACCTAACTTTCAACCATCATTATCATGGTTTAAAGATGCTGAATCACGTTTAAACCACCATTTAGCTGGTTTATTTGGTGTAAGTTCTTTAGCATGGACAGGACATTTAGTTCACGTAGCTATTCCAGAATCACGTGGACAACATGTAGGATGGGACAACTTCTTATCAGTTTTACCACACCCTCAAGGTTTAACTCCGTTCTGGTCAGGTAACTGGGCTGCTTATGCACAAAACCCAGATACAGCTTCTCATGCTTTTGGTACTGCTGATGGTTCAGGTACTGCAATTTTAACTTTCTTAGGTGGTTTCCATCCACAAACTCAAAGTTTATGGTTATCTGATATGGCTCATCACCATTTAGCTATTGCAGTTCTTTTCATTGTTGCAGGTCACATGTACCGTACAAACTTTGGTATTGGACACCGATTAGAAGCTATCTTAGAAGCTCATACACCGCCTGCTGGTGGTTTAGGAGCTGGTCATAAAGGATTATTCCACACAGTTAACAATTCTTTACATTTCCAATTAGGTTTAGCTTTAGCTTCAGTAGGTACGATTACATCATTAGTAGCACAACACATGTATTCATTACCACCTTACGCTTATTTAGCAGTTGATTTTACAACACAAGCGTCTCTTTACACACACCATCAATATATTGCTGGTTTTATCATGTGTGGTGCATTTGCTCATGGTGCTATTTTCTTTATTCGTGATTATGATCCTGAACAAAACAAAGGTAACGTTTTAGCACGTGTTTTAGATCATAAAGAAGCTATTATTTCACACTTAAGTTGGGTATCTTTATTCTTAGGTTTCCATACTTTAGGTTTATACGTTCATAATGACGTAGTTCAAGCTTTCGGTACACCAGAAAAACAAATTTTAATTGAACCAGTTTTTGCACAATGGATTCAAGCTGCTCAAGGTAAGTCATTATATGGATTTGACTTATTATTAGCTTCTTCTTCTAGCCCAGCTGGTCAAAGCTTATGGCTTCCAGGTTGGTTAGAAGCTATTAATAATAACCAAAACTCTTTATTCTTAACAATTGGGCCAGGTGACTTCTTAGTACACCATGCTATTGCTTTAGGTCTTCATACAACAACACTTATTTTAGTTAAAGGTGCCTTAGACGCACGTGGTTCTAAATTAATGCCAGATAAAAAAGATTTCGGTTACAGTTTCCCTTGTGACGGTCCTGGTCGTGGTGGTACTTGTGATATTTCAGCTTATGATGCTTTCTATTTAGCTGTTTTCTGGATGCTAAACACTATTGGTTGGGTTACTTTCTATTGGCATTGGAAACATTTAACATTATGGCAAGGTAATGTATCACAATTCGATGAATCTTCTACTTATTTAATGGGTTGGTTAAGAGATTACTTATGGTTAAACTCATCACAACTTATTAATGGTTACAACCCATTTGGTATGAACAGTCTTTCAGTTTGGGCATGGACTTTCCTTTTTGGACACCTTGTTTATGCAACTGGTTTCATGTTCCTTATTTCTTGGCGTGGTTACTGGCAAGAGTTAATTGAAACTCTTGTTTGGGCTCACGAAAAAACTCCATTAGCTAACTTAGTTTACTGGAAAGATAAACCAGTAGCTTTATCAATTGTTCAAGCTCGTTTAGTAGGTTTAGCTCACTTCTCAGTGGGTTATATCTTTACTTATGCTGCTTTCTTAATTGCATCTACTGCAGGACGTTTTATGGCTCATGTTGTAAAAATTTATGATACTTGTATTGGTTGTACACAATGTGTACGTGCTTGTCCTTTAGACGTTTTAGAAATGGTACCTTGGGATGGTTGTAAAGCGGCACAAATGGCTTCATCTCCTCGAACAGAGGACTGTGTAGGTTGCAAACGTTGTGAAACAGCATGTCCAACTGATTTTTTAAGTGTACGTGTTTATTTAGGTAATGAAAGCACAAGAAGTTTAGGTTTAGCTATGAAAGATTTTACAACATATTTATCAACAGCTCCTGTTGTTGGTTTAGGCTGGGCTATTTTTACATCTGGTTTATTAATTGAAATTAATAGATTTTTCCCAGATCCATTAGTTTTTTCTATGACAGCAATTTTAGAACGTCGTGAAAATACTAGCCTTTGGGCACGTTTTTGTGAGTGGATCACTTCAACTGAAAACCGTTTATACATCGGTTGGTTCGGTGTTATCATGATCCCAACATTATTAACTGCGATCTCTGTATACATCATCGCATTCATCGCAGCACCTCCAGTTGATATCGATGGTATCCGTGAACCAGTTTCTGGTTCATTATTATACGGTAACAACATCATCACTGGTGCAGTTGTTCCAACTTCAAACGCTATCGGTTTACATTTCTACCCAATCTGGGAAGCTGCTTCTTTAGATGAGTGGTTATACAACGGTGGTCCTTACCAATTAGTTGTATGTCACTTCTTCTTAGGTGTATGTTGTTACATGGGTCGTGAGTGGGAATTATCTTACCGTTTAGGTATGCGTCCATGGATCGCTGTTGCTTACTCAGCTCCAGTAGCTGCTGCAACTGCTGTATTCATCATCTACCCTATCGGTCAAGGTTCATTCTCTGATGGTATGCCTTTAGGTATCTCTGGTACTTTCAACTTCATGATCGTATTCCAAGCTGAGCATAACATCTTAATGCACCCATTCCACATGTTTGGTGTTGCTGGTGTATTTGGTGGTTCATTATTCTCAGCTATGCACGGTTCATTAGTTACTTCATCTTTAATCCGTGAAACAACTGAAAACGAATCAGCTAACGCTGGTTACAAATTCGGTCAAGAAGAAGAAACTTACAACATCGTAGCTGCTCACGGTTACTTCGGTCGTTTAATCTTCCAATACGCTTCATTTAATAACTCTCGTTCATTACACTTCTTCTTAGCTGTATGGCCAGTTGTATGTATCTGGTTAACTGCTTTAGGTATCTCAACTATGGCATTTAACTTAAACGGTTTCAACTTCAACCAATCAGTTGTAGACTCAAACGGTCGTGTATTAAACACTTGGGCTGATATCATCAACCGTGCTAACTTAGGTATGGAAGTTATGCACGAGCGCAATGCCCACAACTTCCCATTAGACTTAGCTTCAACTGAAGCTCCTTCAGTTATGGGATTACCGTGGTATCGTGTTCACACAGTAGTAATTAATGACCCAGGTCGACTAATTTCTGTGCATTTAATGCACACAGCTCTAGTAGCTGGTTGGGCTGGTGCTATGACATTATTTGAAATTGCAGTTTTTGATCCATCAGATCCAGTATTAAACCCTATGTGGCGTCAAGGGATGTTCGTTCTTCCTTTCCTTACACGTTTAGGTGTAACACAATCATGGGGTGGTTGGACAATTAGTGGTGAAACATCTTCAAACCCAGGTATCTGGAGTTATGAAGGTGCTGCAGCTTCGCACATTGTTCTTTCAGGTTTATTATTCCTTGCTTCAGTTTGGCACTGGGTTTACTGGGATTTAGAATTATTCCGTGATCCACGTACAGGTAAAACTGCATTAGATTTACCAAAAATTTTTGGTATTCATCTTTTCTTAGCAGGACTTCTTTGTTTTGGTTTTGGTGCTTTCCACGTAACAGGTGTTTTTGGACCTGGTATTTGGGTATCAGATCCATATGGATTAACAGGTAGTGTACAACCAGTAGCTCCTTCTTGGGGTGCTGAAGGGTTTGACCCTTACAACCCAGGTGGTGTACCAGCTCACCATATTGCTGCTGGTATTTTAGGTGTATTAGCAGGTTTATTCCACCTTTGTGTTCGTCCATCAATTCGTTTATATTTTGGTTTATCAATGGGTTCTATTGAATCAGTTTTATCAAGTAGTATTGCAGCCGTATTCTGGGCAGCTTTCGTTGTAGCAGGTACTATGTGGTATGGTTCTGCAGCAACTCCAATTGAATTATTTGGTCCAACACGTTACCAATGGGACCAAGGTTTCTTCCAACAAGAAATTCAAAAACGAGTAGCACAAAGTACATCTGAAGGTTTATCTTCAGAAGCTTGGGCAAAAATTCCTGAAAAATTAGCTTTCTATGATTACATTGGTAATAACCCAGCTAAAGGTGGATTATTCCGTACAGGTGCTATGAACAGTGGTGATGGTATCGCAGTAGGTTGGTTAGGACACGCTAGTTTTAAAGATCAAGAAGGTCGTGAACTTTTTGTTCGTCGTATGCCTACTTTCTTTGAAACTTTCCCTGTTGTTTTAATTGATAAAGACGGTGTTGTTCGTGCTGACGTACCATTCCGTAAAGCTGAATCAAAATACTCAATTGAACAAGTTGGTGTTTCAGTTACATTCTATGGTGGTGAATTAAATGGTTTAACATTTACTGATCCTTTAACTGTTAAAAAATATGCACGTAAAGCTCAATTAGGTGAAATCTTTGAATTTGACCGTTCGACTTTACAATCTGACGGTGTATTCCGTAGTAGCCCACGTGGTTGGTTCACTTTCGGACACTTATCTTTTGCCTTATTATTCTTCTTTGGTCATATTTGGCATGGTTCAAGAACTATTTTCCGTGACGTTTTCGCTGGTATTGATGAAGACATTAATGATCAATTAGAATTCGGTAAATATAAGAAACTTGGTGATACTTCATCTGTTCGTGAAGCTGTGGAAACACTTTTTAACGGAACATTAACTGTAGGTGGTCGTGACCAAGAAACTACTGGTTTCGCATGGTGGGCCGGAAATGCTCGTTTAATCAACCTATCAGGTAAACTATTAGGTGCACACGTTGCACACGCTGGTCTTATCGTTTTCTGGGCTGGTGCTATGAACTTATTCGAAGTTTCTCACTTCGTTCCAGAAAAACCTATGTACGAACAAGGTTTAATTCTTTTACCTCACATTGCTACTTTAGGTTATGGTGTAGGTCCAGGTGGTGAAGTACTTGATACTTTCCCATACTTCGTATCAGGTGTTTTACACCTTATTTCTTCAGCTGTTTTAGGTTTTGGTGGTGTTTACCACTCTTTAATTGGACCTGAAACTTTAGAAGAATCTTATCCATTCTTTGGTTATGTTTGGAAAGATAAAAACAAAATGACTAACATTTTAGGTTACCACTTAATCATTTTAGGTTGTGGTGCTTGGCTTCTTGTGTTAAAAGCTTTATACTTTGGTGGTGTTTATGATACTTGGGCCCCTGGCGGTGGTGACGTTCGTATCATTTCAAACCCTACAACTAATGCTGCTATCATCTTTGGTTACATCGTTAAGTCACCTTTCGGTGGTGATGGTTGGATTGTTAGTGTTGATAACTTAGAAGACATTATTGGCGGTCACATTTGGATTGGTACTTTATGTATTTTAGGTGGTATTTGGCACATTTACACAACTCCATGGCCTTGGGCACGTCGTGCTTTCGTTTGGTCTGGTGAAGCTTACCTTTCTTACAGTTTAGCTGCTGTTTCTCTTATGGGTTTCACAGCTTGTTGTTTCGCTTGGTTCAACAACACTGCATACCCTAGTGAGTTCTACGGCCCGACTGGTCCAGAAGCGAGTCAAGCTCAAGCATTTACTTTCCTAGTACGTGACCAACGTTTAGGTGCGAACGTTGCATCAGCACAAGGTCCGACTGGTTTAGGTAAATATTTAATGCGTTCTCCAACAGGTGAAATTATTTTCGGTGGTGAAACTATGCGATTCTGGGATTTCCGTGGTCCTTGGGTCGAGCCGTTACGTGGCCCATCTGGTTTAGATTTAGTTAAACTAAAAAATGATATTCAACCTTGGCAAGAACGTCGTGCAGCTGAATACATGACTCATGCTCCATTAGGTTCATTAAACTCTGTAGGTGGTGTTGCAACAGAAATTAACGCTGTTAACTTCGTTTCTCCTCGTTCTTGGTTAGCTACATCACACTTCTGTTTAGGTTTCTTCTTCTTCGTAGGTCACTTATGGCATGCTGGTCGTGCTCGTGCTGCTGCTGCAGGTTTCGAAAAAGGTATTGACCGTGTTGATGAACCTGTTCTTTCAATGCGTCCTTTAATGACTATTGCGATTGGTACATATCAAGAAAAACGTACTTGGTTCGATGATGCAGATGACTGGCTTCGTCAAGACCGATTTGTATTCGTAGGTTGGTCAGGTTTATTATTATTACCATGTGCTTACTTTGCTGTAGGTGGTTGGTTAACTGGCTGTACTTTCGTTACTTCATGGTACACTCATGGATTAGCAAGTTCATACATTGAAGGTTGTAACTTCTTAACTGCAGCTGTTTCTACACCAGCTAACAGTTTAGGTCACTCATTATTATTCGTTTGGGGTCCTGAAGCACAAGGTGATTTAACTCGTTGGTTCCAACTTGGTGGTTTATGGGCATTCGTAGCATTACACGGTGCTTTTGGTTTAATTGGTTTCATGTTACGTCAGTTTGAAATTGCACGTTCAGTAAACTTACGTCCATACAACGCTATCGCGTTCTCAGCACCAATTGCTGTATTCGTGTCTGTATTCTTAATCTACCCTTTAGGTCAATCAGGTTGGTTCTTTGCACCAAGTTTTGGTGTTGCATCAATTTTCCGTTTCATCCTATTCTTCCAAGGTTTTCATAACTGGACTCTAAACCCATTCCACATGATGGGTGTAGCTGGTGTTTTAGGTGCAGCATTATTATGTGCTATTCACGGTGCTACTGTAGAAAACACTTTATTCGAAGATGGTGACGGTGCTAACACTTTCCGTGCATTCAACCCAACTCAAGCTGAAGAAACTTACTCAATGGTAACTGCTAACCGTTTCTGGTCACAAATTTTCGGTGTAGCTTTCTCTAACAAACGTTGGTTACACTTCTTCATGTTATTCGTACCTGTAACTGGTCTTTGGATGAGTGCTTTAGGTGTAGTAGGTTTAGCTTTAAACTTACGTGCTTACGACTTCGTATCACAAGAAATCCGTGCTGCTGAAGATCCTGAGTTCGAAACATTCTACACTAAAAACCTTCTACTTAACGAAGGTATTCGTGCTTGGATGGCTGCTCAAGACCAACCACATGAAAAATTAACATTACCTGAAGAAGTTTTACCTCGTGGTAACGCTATGGCTGGAAAACCAGTAGAACGTCCTTTCTCAGATATTTTAACTAGTATTCGTTATTGGGTTATTCACAGTATTACTGTACCTTCATTATTTATTGCAGGTTGGCTTTTTGTTAGTACAGGATTAGCTTATGACGTATTTGGCAGTCCACGTCCAAATGAATATTTTACAGAAGATCGTCAAGATGCTCCTTTAATTACTGACCGTTTTAATGCTTTAGAACAAGTTAAAAAATTATCAGCAATGACTACAAGAAAATATCCAATTTTTACTGTACGTTGGTTAGCTATTCACGCAATTGCAGTTCCTACTATTTTCTTTTTAGGTGCAATTACAGCTATGCAATTTATCCAAATGGCTACAGGAAAAGAACCAGGAATTGTTACGCCATTAGGAACTTTATTACGTCCTCTAAACTCTGAAGCAGGTAAAGTTTTACCTGGATGGGGTACTACAGTTCTTATGGCTGTAGCAATTCTTTTATTTGCTGTTTTTTTACTTATTATTCTAGAAATTTATAACAGTTCATTAATTTTAGATGGTGTTACTAATAGCATGTTAACATTAAAAATCTTTGTTTATACTGTTGTAACTTTCTTCGTTGGATTATTCATTTTTGGATTCTTATCAAATGATCCATCTCGTAATCCTGGTATGTCAAACATTGGAACTACTGGACGTATTCCTTTATGGCTTGTTGGTACAGTTGTTGGTCTTTTAGCTATTGGTTTATTAGGAATCTTTTTCTATGGTTCTTACGTAGGGTTAGGTTCTTCTGTAATGGTTATTGCAAAACTTCCTGAAGCTTATGCTCCTTTTTCACCAATTGTTGATGTTTTACCTATTATTCCAGTTTTATTTATTTTATTAGCTTTTGTTTGGCAAGCTTCAGTTAGTTTTATGGCTAGACCAAATCCAAATAAACAAGTAGTTGAATTAAACCGTTCAAGTCTATATTGGGGACTTTTATTAATTTTCGTTTTAGCTGTTTTATTCTCTAGTTACATTTTTATGGAAGTAAATATTCTAGGATTAATTGCTACTGCTTTATTTATTATTATTCCAACTTCTTTTTTATTAATTCTTTACGTTAAAACAATGGAAAGTCCGGCTTTTTTCTTTACCTTCTTTTTATGGTTTCTTTTATTAAGTGCTACAGGTTATTCAGTTTATGTTAGTTTTGGACCTCCTTCAAGAAAATTGAGAGATCCTTTTGAAGAACATGAAGATATGGAAGCTTTAGTTTACACTTTCTTATTAATTGGAACGTTAGGTATTATCTTTTTCATCTTTTTTAGAGAGCCTCCACGTATTGCAAAAATGACATCAATTCTTCAAATTGCCTTACTTGGTTTAGTTTTAGTTTCTTTTGCATTAGTAGTAGGTGTACCAGTAGTGTTTGCCTCTCCTAATGGTTGGACTGAAAATAAAGGAGTAGTTTTCTCTGGTTTAAGCGTATGGTTTTTATTAGTTTTTGCTGTAGGTGTATTTAATTCTTTTGCAATGGTTCCACAAACTGAAACGAAAACAGGTGCTGGGTTTAAAGCGGGTGTAAAAGATTACCGTTTAACATACTACACTCCAGACTACGTAGTTAGCGAAACTGATATTTTAGCAGCTTTCCGTATGACACCTCAACCAGGTGTTCCTCCAGAAGAGTGTGGTGCAGCGGTTGCTGCTGAATCATCAACTGGTACATGGACTACTGTATGGACTGATGGTCTTACAAGTTTAGACAAATACAAAGGTCGTTGTTACGACCTTGAACCAGTGCCCGGTGAAGAAAATCAATATATCGCATATGTAGCGTACCCAATCGACCTTTTTGAGGAAGGTTCAGTAACAAACTTATTCACTTCAATTGTAGGTAACGTATTTGGTTTCAAAGCGTTACGTGCATTACGTCTTGAAGATCTTCGTATTTCACCAGCTTATGTTAAAACATTCGTTGGACCACCTCATGGTATTCAAGTTGAGCGTGACAAATTAAACAAATATGGTCGTGGTTTATTAGGTTGTACAATTAAACCAAAATTAGGTTTATCAGCTAAAAACTACGGACGTGCTGTTTACGAATGTTTACGTGGTGGATTAGACTTTACCAAAGATGACGAAAACGTAAACTCACAACCATTCATGCGTTGGAGAGACCGTTTCTTATTCGTAGCTGAAGCTATTTACAAAGCACAAGCAGAAACTGGTGAAATTAAAGGTCACTACTTAAACGCTACAGCAGGTACTGCTGAAGGAATGCTTCAACGTGCACAATGTGCTAAAGAGTTAGGTGTACCTATTATTATGCATGACTACTTAACAGGTGGTTTTACTGCTAACACTTCATTAGCTCATTACTGTCGTGATCATGGTTTATTATTACACATTCACCGTGCGATGCACGCTGTAATTGACCGTCAAAGAAACCACGGTATTCACTTCCGTGTTTTAGCTAAAACTTTACGTATGTCAGGTGGTGACCACCTTCACTCAGGTACTGTAGTAGGTAAACTAGAAGGTGAACGTGAAGTAACTTTAGGTTTCGTAGATTTAATGCGTGATAACTTCGTAGAAAAAGATCGTAGCCGTGGTATTTACTTCACTCAAGACTGGTGTTCAATGCCAGGTGTAATGCCAGTAGCTTCTGGTGGTATTCACGTATGGCACATGCCAGCTTTAGTTGAAATCTTCGGTGATGACGCATGTTTACAATTCGGTGGTGGTACTTTAGGTCACCCTTGGGGTAACGCACCAGGTGCTGTTGCTAACCGTGTTGCATTAGAGGCTTGTACACAAGCTCGTAACGAAGGACGTGACCTTGCTCGTGAAGGTGGTAACGTAATCCGTTCAGCTTGTAAATGGTCTCCTGAATTAGCAGCTGCTTGTGAAGTTTGGAAAGAAATTAAATTCGAATTCGATACAGTTGATAAAATGATCAAACCGCAATCTTTTTTAAATGTTGCTGACAATAGTGGTGCACGCAAATTAATGTGTATTCGTGTTTTAGGGTCAGGT---------TCAGCTAATATTGGTGACACTATTATTGCAGTCGTAAAAGATGCTATTCCTAATATGCCAACAAAAAAATCTGATGTTGTACGAGGAGTTATTGTACGTACAAAAAAAGGCATTCGTAGACCAAATGGTATGAATATTAAATTTGATGATAACGCTGCTGTTATTGTTAATAAAGAAGGAAATTTACGAGGTACTCGTGTTTTTGGGCCTATTGCTCGTGAATTAAGAGATCGTAATTTTACTAAAATTATCTCTTTAGCACCAGAGGTGATGTTAAGTCCAAAAAGAACAAAATTTCGTAAACAACATCGTGGTAGATTAAAAGGAAAAGCGTATCGTGGAAACACAATAGCTTTTGGTGATTTTGCTTTACAAGCTTTAGAACCATGTTGGATTACTTCTCGTCAAATTGAATCAGGAAGACGTGTTCTTACACGTTATGTACGTCGTGGTGGTAAATTATGGATTCGTATTTTTCCAGATAAACCTATTACTGCACGTCCAGCTGGTACACGTATGGGATCTGGTAAAGGTGCTCCTGAATATTGGGTAGCTGTTGTTAAACCAGGTAAAATTATTTATGAAATTCGCGGTGTTAATGAAATTGTAGCGCGTCACGCTTTACGAATTGCTTCGTATAAAATGCCAATCAAAACTAAATTTATGGGAATTCATTTATTAAATCCGTGTACACCAGGTACACGTAATCGATCCGTATCAGATTTTAGTGAAGAAAAGTCATTAACATCTTATAGACAAAGATCAAACGGACGTAATAACCGTGGTATTATTACATGTCGTCATCGTGGAGGGGGTCACAAACGTTTATATCGTCAAATTGATTTTAGACGTGATAAAATTGGAGTACCTGCCAAAGTTATATCGATTGAATATGATCCAAATAGAAATGCAAGAATTGCTCTTTTACATTATGAAGATGGAGTAAAACGTTATATTTTACATCCACGTGGTTTAAATCCAGGTGAAACGATTATTTCTGATTTAAATGCACCTATTTTAGTAGGTAATTCTCTACCTTTACGTAATATTCCTTTAGGTGCCGAAATTCATAACGTTGAATTTCAACCCGGTTCTGGAGGTCAATTAGCACGAGCTGCTGGTTCTTTAGTTGAAATTTTAGCTAAAGAAGGTGATTTTGTAACAGTTCGTTTACCATCAAAAGAAATTCGTTTTATTTCAAAAAATAGTTGGGCTACTCTTGGTCAAGTTGGGAATGTAGAAGCTTATAACTTAACTATCGGTAAAGCTGGTCGTTCTCGCTGGTTAGGTATTCGACCAACTGTGCGTGGTTCAGCCATGAACCCAGTAGATCACCCGCATGGTGGTGGTGAAGGACGTGCACCTATTGGGCATAGTCGCCCATTAACACCTTGGGGACGCCCTGCTTTAGGTAAACTAACGCGTAAACCAAAAAAATTTAGTAATGTTTTTATTATCCGTAAACGTAAAATGACTCGTGTAAAACGTGGTAATGTTTCTAGAAAACGCCATAAAAAAATATTAAAGTTAAATAAGGGTTTCCGTGGTTCAGCATCGGCTCTTTACCGTACTGCTAAACAACAAAATATGAAAGCTTTGCGTTATTCTTATGCTAATCGTCGTCAAAAAAAACGTGAATTTAGAAGTATTTGGATTACACGTTTAAATGCTGCGGTTAGACGTTATGGATTGTATTCTGAATTTATTTATTATTTAAAAAATCGTTCAATACAATTAAATCGTAAAGTTTTAGCTCAATTATCAATTTGTGATCCTGAAGCGTTTACACAATTGATTGATTTAGTCAAATATCCTATTACAGAAAAAACCTATTTAGCCAATCGTCAATATACGTTTGATATTGATAAACGTTTAACTAAAACGCAAATTAAAAAATTATTCTCTAATTTATTTAATGTGGATGTAATTGCAGTTAATACACACATACCTCCTCGCCAACAACTTCGTGGTTTCCGTCCCTCTTTTAAAAGAGCTATTGTAACTTTAAAAGAAGGACAATCAATGAAAGTACGTTCTTCAGTTAAAAAAATCTGTGACAAATGTCGTGTTATTCGCCGAAAAGGTACTGTAATGGTTATTTGTTCTAACCCTAAACATAAACAACGTCAACAAACACAAAGATTGAAAAAACAATACGTAGAAACAATTGTTCCTACACTTATGAAAAAATTCCAATACAAAAATATTCACCAAGTACCTAAAATTGAAAAAATTGTAATTAATCGTGGTATTGGTAGTGCATCACAGAACCAAAAAATGGTGGATTCCGCTTTAAAAGAATTAGGTATGATTGCTGGACAAAAAGGTGTTATTACACGTTCTAAAAAAGCAATTGCTAGTTTTAAATTAAGAGAACAAATGCCAGTAGGTGTTGCTGTGACTTTACGCGGTAATCGTATGTATGGATTTTTAGACCGATTAATCCATTTAGCATTACCACGTGTTCGCGATTTTCAAGGTATTAATCCAAGAAGTTTTGACAAAAAAGGTAATTATAGTTTAGGTCTAGAAGAACAATTAATGTTCCCTGAAATTGAATATGATAAAATTGATCAAATTCGTGGTATGGATATTTCTATTGTAACAACAGCAACAAAACAAGAAGAAGGATTAAGCCTTTTACAAGAATTTGGATTACCTTTTAAA---GAATCAAGAGAGAATAATAAAAGTTTTTATGGATGCTTTTATTTAGGGTCTTTTGATTCTGGCCAAAGTATAACAGTAGCAAATGCCTTAAGACGATCATTATTGTCTGACTGCACGGGATTAGCAATTATTTCGGTTAAAATACATGAATATTCAACATTACCTGGCGTAAGAGATTCAGTACTAGATATTCTTTTAAATTTTAAAGAAATCGGTTATCTAAAAGTTAAAGGACCAGGTATTATTCGTGCTAAAGATCTTCGTTTACCTCCTTTTATACAATGTGTAGATCCTAACCAATATATAGCAACTTTAGCAGAAGATGGTGTTAAATTTGTTATCATGGAAAACATAGTTGTTAACTATATTATCTTATTAGAAATATGGACAAATGGAAGTTTACATCCAAGAGATGCTTTATTAATGGCCTTTAAAAGTTCAGATTTTGTTACGGTTCAAAGACAAAGTTTTTTTGAACTTTTAGAAAAAGGTTTAATAGAAGAATTTGCAAATCCATCGTTCTTTTTTTACCCTGAATATTATATTTTAACACGACCTGAATATAAGCCTCATGAAGCTATTTTAAAAAATAAAAGTTATACAAGTAAACTGTTTCCAGTACAATGGGTATATATTGGTAATATTCCGTTAATGACAAAACGTGGTCATTTTATTTTAAATGGTGCTGCTCGTGTTATTGTTAATCAAATTCTACGCAGTCCAGGAATTTATTATCAACAATATTGTGATTTAATTTGTATGAGAGGATCTTGGTTACGTATTGAAATGAAAGAAAAAAATATCTGGGCACAAATGAAAAAACCAAAGATTCCTATTTATTGGTTTTTATTAGCAATGGGACTAAAATCATGGCAAGCTTTAGGTCGTCAATGGTTATATAATCGTTTTATGAATCCTCGTTATGATTTAGGAAAACAAGGTAGAATAGCTTTTAAATTGGGATTAACAACGGGTCTTGATGTATTATATGCAACCGATTATTTAATAAAAGTCGAAAAAGATGATATTGATCATTTAAAAAATCGTAGAGTACGTACTTCTGGAGAATTAATACAAATTCAAATAGGAGTTGGTCTTGTATTAGAAAAATTCTCGTCTATTATTAATAATAAAGCTAATAGCGCTATTAGAGAATTTTTTGGTAGTCCATTATCACAATTTATGGATCAAATTAATCCATTAGCAGAATTAACTCATAAACGTAGATTAAGTTCTATGGGTCCAGGAGGTGTTACCCGAGACACCGCTACTTTAGCTATTCGAGGTATACATCCAACACATTATGGTCGTATATGTCCAATTGAAACACCTGAAGGTAAAAATACCGGTTTAGTAAACTCTATGACAACATACAATTCATCCCTTGAAAGTCCTTTCTATAAAGTTTATAAGGGTCAAGTTCAATACTTAAATGCTGAACAAGAAGCAGCAGCAGATTTTCCTGCTTTTACTAAAATTTCACGTTCATCTGTTCAATATATTGGGGTATCTCCGTTGCAAATGATTTCAATTGCTGCATCATTAATTCCTTTTTTAGAGCATGATGATGCTAACCGTGCTTTAATGGGTTCAAATATGCAAAGACAAGCAGTACCTTTAATTCGTCATGAACGTCCTATTGTTGGTACTGGATTAGAGGGTAGAGCTGTTAGTGATTCAGGTCATGTTATTCAATCAAGATACAGTGGTTTGGTTACTTACGTCAGTGCTAAAAAAATCATTTATAAATTAGAAACATTTCATCGTTCTAATCAAGATACTTGCTTAACACACAAACCAGCTGTTTTTGAAGGAGATTGGGTTCAATCAGGAGATTTCCTAACGGATTGTGCAAATAGTGTCGGAGGGGAATTATCATTAGGTCAAAATATTTTTATTGCTTATATGCCGTGGGAAGGTTATAATTTTGAAGATGCTATTTTAATAAGTGAACGTTTAGTAAGTGACGATTTATTTACTTCTGTCCATATTGAACGTTATGAAATT------GAAGAAATTATTTGTCATTTAGATTCTTTTGGTATTGTAAAAATAGGTTCTATAGTTGAAGAAGGTGATATTCTAGTTGGTAAAACTCCTATAAACAAAAAAGACTTTCAAAAACTATTATATACCATTGATAGTTCATTACGTGCTCCAAAAGGCGCAAAAGTTATAGATATAAAAATTCATATTTATTTAGCAGAAAAAAGAAAAATTCAAGTAGGTGATAAAATGTCAGGCCGTCACGGTAATAAAGGTATTGTTTCTCAAATTTTACCTATGCAAGATATGCCTTTTTTACCTGATGGTACCCCCATTGATATGGTTTTAAATCCATTAGGTGTACCTTCACGTATGAATGTAGGACAAATTTATGAATGTTTATTAGGATTAGCTGGAAAATATTTAGGCGAACATTATAAAATTTCTTCCTTTGATGAAATTTATGGCCCTGAAGCGTCTAGAAGCTTTGTTTTCAGTAAATTGTATGAAGCACGTTGTAAAACTGGTTTTAAATGGCTATTTAATCCACAATATCCTGGTAAAATACGTTTATATGACGGTCGAACCGGAGATTGTTATCATCAACCGGTAACGGTAGGTCAGTCTTATATGTTAAGATTAGTTCATATGGTGGATGATAAAATTCGTTCTACAGGTCCTTATTCTCTTGTAACTCAACAGCCGTTACGTGGACGTTCAAAGCAGGGAGGTCAACGTTTAGGTGAAATGGAGGTTTGGGCTTTAGAAGGTTATGGTGCTGCTTTTACTTTATTAGAAATGTTAACAGTTAAATCTGATGATTTAACTGGAAGAATGACTTTATGGTCAAATTTAACAATTCCTGAAGCCTTTAAGGTTTTAATCTGTGAGCTTCAAGCATTATGTCTTGATTATTTAGTAACAATAGGAATAGCTTCTCCTTTAAGAATTTTACAATGGGCACCTAATGGGGAAGTTTTAAATGCAAATACATTACATCATAAAACTTTCAAACCTCAAAAAGGTGGGTTATTTTGCGAACGAATATTTGGTCCTCTTAAAGATTTTGAATGTTCTTGTTTCTGCCCTGATTGTGATGTTGAATATACTTGGTCTGTTATTCGTCGTTACCAGCTAGGTTATATAAAATTAATATCACCTGTTACACACGTATGGTTTTTAAAAGGAACAAGTTATTTATCAATTTTATTACAATCTATAACATATTCAGAACAACAATTATTAAGTGAAAAAAAATGTAAAAAACGTGACTTATTAAAATTAGTTCGTAAATCAATGATTTTAACTGTTTTACCTGTTCTACCTCCTGATCTAAGACCTATTGTAAAAATTGCCTCAGACTTAAATAGATTTTATCAACGAGTTATTTACCGAAATGATCGTTATGCACAACGTTTATTACAAGAAGCAGTAGACAACTTAATACAAAATAGTCAAAGTCGCGGTCGTGCTTTAAAATCTTTATCAGATATTTTAAAAGGTAAACAAGGTCGTTTTAGACAATTTTTACTAGGAAAACGAGTTGATTATTCGGGACGTTCAGTTATTGTAGTTGGTCCTAAATTAAAACTTTATCAATGTGGGATCCCAGTAGAAATGGCTTTAGAATTATATTTACCTTTCTTATTAAATAAAAACTACACAGCTAAAGCTTTACGTGCTCTTGAACTTTTACGTGAAATTCCAGTATTATTAAATCGTGCTCCTACATTACATCGTTTAGGTTTTCAAGCCTTTGTTCCTAAATTGGTGGAAGGTCGTGCTATTTTATTACATCCATTAGTTTGTTCATCTTTTAATGCCGATTTTGATGGAGATCAAATGGCTGTTCATGTTCCTATTACGATTGAAGCCCGCGCCGAAGCTTGGAAACTAATGTTGTCTCGTAATAATATGCTTTCACCTGCTACAGGAGATCCTTTATCTATCCCTAGCCAAGATATGGTTTTAGGTTGTTATTATTTAACATTTTTTACGGATCTACAAAAAGTTCATGCTTTAGTTTGGGAAGAACCTGAAATACGACTTTCGACTACTTATATGTCAACTACTCCAGGAAGAATTTTATTCTACTTTTTCAATCAATGTTTTGATAAAGGACGATTAAAAAATTTTGTGTTATGGTTTTTAAAAAATTATGGACAAAATAAAACAGTAAAATTAGTAGAACAATTAAAAAACATCGGTTTTGAATATGCATCTAAAGCAGGTATTTCATTAGGTATTGATGATTTAAAAATTCCATATAGAAAATCCGATTTAATTTTTGACGCAGAAAAAATTACAACAAATACAATACATCAATATACACGAGGTGAAATAACAGGTGTAGAACGTTTTCAACGTTTAATAGATACTTGGCATAGAACAAGTGAAAGTTTAAAACAAGAAGTTATTGATTATTTTGAAGCTACTGATATTTTAAATCCAGTTTATATGATGGCTTTTTCAGGAGCTCGAGGTAATATATCTCAAGTTCGACAATTAGTGGGTATGAGAGGTCTAATGGCTGATCCACAAGGGCAAATTATTGATTTTCCTATTCGAAGTAATTTTCGTGAAGGATTAACATTAACAGAATATCTTATTTCTAGTTACGGAGCACGAAAAGGTATTGTTGATACTGCTTTGCGTACAGCAAATGCTGGCTATTTAACACGACGTTTAGTTGATGTAGCACAGCATGTAATTATATCTCATTTTGATTGTGGTACACATCGAGGAATTTTTTTAAAAGACAAGACTATACATTCTTTAATACAAAGGGTGGTTGGTCGTATTTTAGCTCGTGATGCAAAAAGAAACCAAGAAATTACAATGGATTTAGCTCTTTCTTTTGTGCGTTCTCCACTTACTTGCCAATTATGTTATGGTTGGAGTTTAGGTCAAGGTTCTTTAGTATCTATTGGTGAAGCTGTAGGTGTTGTCGCTGCCCAATCAATTGGTGAACCTGGTACACAATTAACAATGCGAACTTTTCATACAGGAGGTTTTTCAGGAGATATTAGTGATCAAATTAGAGCACCTTTTTATGCTATGGTAGAATATCCTGGTACTTTAATACGTACACCTGAAGGTAAAATAGCATTTTTAACAAAGGGTGAAGGTTCGTTTTTTCCAAGTTATACTCTTTTATATATACGTAATAAACAATCTGTTAATGAAAAAGAAGTAATTGCTCAAATACAATCAGAATATGAAGGTCAATTTTACTCGAAAACCGGTTATGCATGGTCTGGAGATTTAGTTAATACAAATAGTTCTTGGGTGTATGTTTTAACTAGTTCTGGAGATTTTGGAGGCCAATTAATTCATTATAACAATCAAACATTACGTCGTTCTCAACCTATTTCACCTAAAGGTATACTTCATAAGTTCGATAATGATTTTATTGATGCTAAAACTCCAGTTATTACTTTATCTTACCAAAAATTAAAAACTGGTGATATTATCCAGGGTATTCCTAAAGTGGAACAATTTTTTGAAGCTACAAAACGTGGACGTTTCTTTCGTGATAGTAAAAGTTTATTTGCCGTACGTCAAAGTTTTTATAAAATTCAACAAATTTTAGTTGATGGAGTTCATAGGGTATATAAAGCCCAAGGTGTTACCATTTCTGATAAACATCTTGAAGTTATTGTTAAGCAAATGACTTCAAAAGTTCGAATTATTCAAACAGGCTTTTTTGCGGGTGAACTTGATGAAAAAATATACCCTTTAGTTTTAGGTATTACAAAAGCTTCTTTAGAAGTTAGTTTCTTATCAGCTGCTAGTTTTCAACAAACTACTCGTGTTTTAAGTAAAGCAGCCCTTTTTCGTAAAAAAGATTTCCTTAAAGGTTTAAAAGAAAATGTTATATTAGGCAATTTAATTCCAGCTGGTATGGCTAGACAAACAAGAAAAAAAACAAAGAAACGTGTTTATAGAGGAATTGTTCACATACAAGCTGGGCATCATAATACTATTGTAACTATTACTAACATTAGAGGAGAAGTTTTATGTTGGAGCTCATCTGGTGCTTGTGGCTTTAAAGGAAAACGTAAATCAACTGGATTTGCAGCAAAAAAAGCTGCAGAAACAGCTGCTAAAAGAGATTTAATGCGAGAAGCTAAAGTCTTAGTAAATGGTCCGGGACAAGGACGTGAAAGTGCCATTCGTGAAATTTTTAAAGCAGACATAAAAGTAAATGTAATTCGTGAAAAATCAGGAATTCCTCATAACGGATGCCGCCCACCAAAAGCTCGTAGTATGCCTACTATTCAACAATTAATACGTTCAGCACGAAAAAAACAAACCACAAAAAGTAAAGCACCGGCTTTAAAATCATGTCCACAACGACGAGGTATTTGCTTACGTGTTTATACTGTAACGCCTAAAAAACCAAACTCAGCGTTACGTAAAGTAGCTCGTATTCGATTAACTTCAGGTTTCGAAGTTACAGCATATATTCCAGGTATTGGGCATAATCTTCAAGAGCATGCGGTAGTTCTTGTTCGTGGTGGAAGGGTAAAAGATTTACCAGGTGTACGTTATCATATTGTACGTGGTACTTTAGATACTGCTGGTGTAAAAAACCGTACTCAAAGTCGTAGTAAATATGGTGCTAAAATGATGGCGAAAAAAAGTATGGTTCAACGTGAATTAAAGCGTCAACGTCTTGTAATGAAATACGCAAAGAAGCGTGAAATTTTAAAGAAACTTATGAAAGAATCTACTATTTTAAAAGAAAAATTAGCTTTACATAGAAAATTACAAAATTTACCAAAAAATAGTTCTTATGTACGTTTACATAATCGTTGTATGATTACTGGTCGTCCGAGAGGTTTTTATAGAGACTTTGGCTTATCACGCCATGTTTTACGTGAAATGGCTCACCAGGGTTTATTACCAGGTGTACAAAAATCAAGTTGGCCATTAATTCCACCAAAGCGACGTATTATTGATTATAAACATTGTGGCTTATTACAACGTTACATCGGTTTAGGTGGTAAAATTTTACCTAGAAGACAAACACGTTTAACAGCTAAACAACAACGCTATATTGCTAAAACAATTAAAAGTGCACGTGTAATGGGTTTATTACCATTTAGTAAAATGCCACGTTCAATTACAAAAGGTCCATTTGTAGCAGGACATTTATTAAAAAAAGTAGAAAAATTAAATAGTATGGGTAAAAAAATTGTTATGAAAACTTGGTCTCGTTCATCTGTGATTATTCCTCCAATGATAGGTCACACAATCGCTTGTTATAATGGTAAAGAACATATTCCAATTTATATAACAGACCAGATGGTGGGTCACAAGCTAGGGGAATTTGCTTTAACACGTACTTATCGTGGCCACATTAAAGATAAAAAATCAAAACGTGAAATGCTAGCACATGGTATGCATTTTGGTGAAAAAACTGTAAAATGTCATGCACGTATGAAACAATATATCAAAGGTCAACATGTTATTAATCTTTTAAAAACACGTCGTTGTTTAAATAAAGCTTTAAGTACATTAACAAAATATGCATTAAAAGGTCGAACATTTTTATTTATTGGTACAAAAAAACCAGCAGCAGGCTTAGTTGCTCGAGCTTCTTTCTTTACTAATTCGTTTTATGTAAATACGAGATGGTTAGGAGGTATGTTAACTAACTGGAAAACAATTTGTAAATCAATTTCAAAAATTCGTCCTATCTTAAAAGAAAAACAAAAAAAATTAGCAGCAGCACGTAAGAAAAAATGGCAACGTTTAGAAAAATATTTTGGGGGTATTGCTAATATGACTAAAGCTATTATTATTGGACAAAAAGAAGAAATGAATGCTGTTCGTGAATGTAATAAACTTGGATTAAAAACTTTCACAATTGTTGACACTAATTGTGATCCTACTTTATCTGATCATATCATTCCAGCTAACGATGATTCACGTAATTCTATCAAATATATTTTAACTAAATTTATTACTCGTATTCGTCTTGCTCAAATGGGTCAAAAAGTACATCCTTTGGGTTTACGTGTAGGTATTACTAAAAAACATCAGTCGCAATGGTTTGCACGTTTTCATTATGCACAAAGCGTTTTAGAAGATCGTATGTTACGACAAACGCTAACTCAATTATTTAAAATCACACAAATTAAAATTGAAATTGGAATTCAAATTCATGCAGAATCTGATAAATTCTATTCTGTAGCTTCAATTGTGGCTGATTCTGTTGTGGATGCTTTAGAACAACGTTCTTCTTTTAGAAAAATAATTAAAAAAAAAGGTGTAAAAATTCAAGTTTCTGGACGTTTAAACGGGGCTGAAATTGCTCGTAGTGAATGGGTCCGTGCTGGTCGCGTTCCTTTACAAACTTTACGTGCAAACCTTGATTATTCATATAAAACCGCAAATACTATTTACGGTATTATTGGTGTAAAAGTTTGGATTTTCATGGCTAGATATATTGGACCCAAATTAAAAATTATTCGTAAATTACGTGGTTTAACACGAAAAAAAGTAATTCCTCCAGGACAACATTATCTAATTCGTTTAAAAGTAAAACAACGTTTACGTTATAACTATGGTTTAACAGAACGTCAATTAGTAAATTATGTACGTAAAAAAGAAGCAACAGGTCAAGTTCTTTTACAATTATTAGAAATGCGTTTAGATAATATTGTTTTTCGTTTAAATATGGCTCCGACTATTGTAGCTGCACGTCAATACATTAGTCATGGACATATTCGTGTAAATAATAAAAAAGTTAATATTCCAAGTTATATGTGTAAACCTAAAGACGTAATATCAGTTGCTATGAAAGAAAAATCTCTTATTCTTATTAATAGAAACGAAAAAACACTTGCGAGACGTGTACGTAATCCTAATCATATTATGCCACGTCATCCATTAAAAAAAAAACGTACACTTTTACCAGATCCTATTTATAATAGTGTTTCTGTTCATATGTTAATTAATCGTGTATTAAAAAGTGGAAAAAAATCACTAGCTTACCGCATTGTTTATAATTCGTTAAAAGAAATTGGAGAAACTTTAGGTCAAAATCCTGTTGAAGTTTTTGAAACAGCTTTAGATAATGTTACACCTAGAGTTGAAATCAAACCTAGACGTCGTGCTGGTGCTATTCAGTTAGTTCCTCGTGTTGGGTCAAAAGCAACTGCACTTAGATGGGTTTTGGAAGGTTGTGCAAAGAAACAAGGTCAACCTATGTTAAATCGATTAAAAAATGAAATCATTGAAGCCTATAAAAAAACAGGTTATGCTACTCGAAAAAAAGATGAGTTACATAAAATAGCTATTAATAATGCAATGTATTCAAAAAAAATTCATGACAGTATTAGTGACATGCTTACACGAATTAGAAATGCTTGTTTAGCAAAAAAATCTAATGTTATTGTACCACACACTAAGCTGAATCTAGAAATAGCACATATTTTAGAAAAAGAGGGTTTTATCCAAGGTTTTATTATTCGTTTAAAAAAAGAATCTTGTATTACTAATCTTAAACGAATTAGTAAACCTGGCCTTCGTATTTATGCAAATACTAAAGAAATTCCACGTATTTTAGGTGGTACAGGTATTGTAATTGTATCAACTCCTACTGGTATTATGACTGATCGAGAAGCTCGTTTAAAAAAAATGGGTGGAGAATTAATTTGCTCAGTTTGGGGAAGACGTAAAGAAGCTGTAGCACAGGTGCAAATTGTTAAATTTATTATTAATAACATACCACACAATAACACATGTTCAATTCTTTCAGTTAAAGCACCTATTACTGTTGTAAAAGTTAAAGGTGGTGGCTTAGTTGGTCAAGCAGAAGCTATTAAATTAGGATTAACTCGAGCTATTTGTCAAAAACAATTCAAAGATAAAGGATTTTTAACACAAGATTCACGTGTTAAAGAACGTAGAAAATATGGTTTAAAGAAAGCACGAAAAGCTTCACAATACCACAAAATGGCACGTGCTAAATTTGAACGTAAAAAACCACATGTAAATATTGGTACTATTGGACATGTAGACCATGGTAAAACTACATTAACAGCTGCTATTACAATGACATTAGCAGCTAAAGGTAGTGGATTAGCTAAAAAATATGATGAAATTGATTCTGCACCTGAAGAAAAAGCTCGTGGTATTACAATTAATACAGCACACGTAGAATATGAAACAGATAACCGCCATTATGCACACGTAGACTGTCCAGGTCATGCTGATTATGTTAAAAACATGATTACAGGTGCTGCACAAATGGATGGTGCTATTTTAGTTGTATCTGGTGCAGATGGTCCAATGCCACAAACAAAAGAACATATTTTACTTGCTAAACAAGTTGGTGTTCCTAATATTGTTGTATTCTTAAACAAAGAAGATCAAGTAGATGATAAAGAATTATTAGAATTAGTAGAATTAGAGGTTCGTGAAACTTTAGATAAATACGAATTCCCTGGTGATGAAATTCCTATCGTTTCAGGTTCTGCTTTATTAGCTTTAGAAGCACTTGTTGAAAACCCTCGTGGTGAAAACCAATGGATTGATAAAATTTATGACTTAATGGATAAAGTAGATTCTTATATTCCAACACCAGAACGTCAAACAGAAAAACCTTTCTTATTAGCTGTTGAAGATGTTTTATCTATTACAGGTCGTGGTACAGTTGCTACAGGTCGTGTTGAACGTGGTACTTTAAAACTTGGTGAAAACGTAGAAGTAGTAGGTTTAAAAACAAAAAGTACAGTTGTTACTGGTTTAGAAATGTTTAAAAAAACATTAGACGAAACAATGGCTGGTGATAACGTAGGTGTATTATTACGTGGTATCCAAAAAAAAGATATCGAACGTGGTATGGTTTTAGCTAAACCTGGTAGTATTACACCACATACAAAATTTGAATCTCAAGTTTATATTTTAACAAAAGAAGAGGGTGGTCGTCACTCAGCTTTCTTAACTGGGTACACACCACAATTTTATGTACGAACAACAGACGTAACTGGTAAAGTAGCTGGTGCTGAAGAACATTCTATGGCAATGCCTGGTGACCGTATTAGTATGGTTGTTGAATTAATTAACGCAATTGCTATTGAAAAAGGTATGCGTTTTGCTATTCGTGAAGGTGGACGTACTGTAGGTGCAGGTGTTGTTACATCTATTTCAGTAGTTACTTCTGTTAAAGATTATTTAGAAGTTGTTCATAAAGGACCTTTAATAACTTATTTAGTTCTTTCAAACTTTATAATGGATTTTATTAGTTGGCCTATACTTATACCTGATATAAGTTCAGCTTCTGAAATATCAGTATTTTTAGAAACAAAATTTACTATAGGGGTTTTAAATAGTTGTTTTTTATTTTTACCTACAAGTACAGCACATATTATAACCTTGAGACGCTTTGTTATGCAAGGACTTGAAGCTGGATATATTTCAGGGCTGGGTACTATTGTAGGTAATGTGTTTTGGTTAGCTAGTGTAATTTTAGGTTGGCGTTTTTTTGTTATTCCTGGGTTATCTTTAGATATTTTAAGATATGTTTTAGGTTTTACCCTATTAGTAAAATATATGTGGGATATTTTCTTATTATTTTTATTAGCATTAACAGAACAAACAAGTATTTATCCATTTATTAGCAATATTTCAATTAGTCCAGAAGCTTCTATTTTATTTGTTAGTTATTTAGCCGGTATAGCTATTGGAAGTTTTTGTTTATTACAGTATTATAAAGCCTTAAACTTTATTTTCTTATATTTAACAATGTTGTCAGCGATTTCAAGTATTCCATACTATGGATTAGACTATACTATAACAAATCCGTTAGGATTTGTTAATGATGACAGACTTTATGAAGATTTAAATTATGGTTTTGATCGTTTTTGGTTACGTTATAAAGATGTAATGCAACATTGGTATTATAGTCCATTTAATAGACTTTTATTGAAGTTTGATGTTGATAGTTTTATTAGACGTCAACCTAAAACACATTTTTTAACTTCGAAAGAAGAAAGTTTATTACACTTAAGACGTTTTTTCTTGGCTGAACATTATAATACATTACGTTGGGGGAAAAGTTTCTCTTCTCGTGCTTATAATCAGCAATTCGCTGGTACTTTTAAAAAAATACGACATTTATTTGCATTAAAATTTGATCAACCCTTATATAATCATGAAGAACCGTTTTATGCTGGTTGGGATGAATCTTTAAGAAAATTTGTTGTAACTAATCGTTTACTTTCTTCTTTAAACCAAGTTACTGGTGGATTTGTCTGGCCAATGAGTCTAACTCTTATTCTACAGTTAGTAGCCTTATTTGCAGTTGTAGCAGCTGGGCCACTTGTTGTTGTTTTATTATCTGTTCGTGGTGGTAATATGCCACGTACACAACGAAATGATAATTTTATTGATAAAACATTTACAGTAATTGCTGATATTATTTTAAAAGTTTTACCTACTTCACAACGTGAAAAACAAGCTTTTTCTTATTATAGAAATGGTATGTCAGCTCAAGCCGAGGGTGAGTATGCTGAAGCACTTCAAAATTATTATGAAGCTATGCGTTTAGAAACAGATGCATATGACAGAAGTTATATTCTATATAACATAGGACTAATTCATACTAGTAATGGTGAACATGGAAGAGCACTTGAATATTATTATCAGTCTTTAGAAAGAAATCCTTCTTTACCTAGTGCTCTAAATAATATTGCGGTAATTTATCATTACCGAGGAGAACAAGCTGCTTTCGGTGGTCAATCAGAAATTTCACAAATTTTATTTGAAAAAGCTGCAGATTATTGGAAAGAAGCTATTCGTCTAGCTCCAACAAATTATATTGAAGCACAAAACTGGTTACAAATGACAGGTATAAGACGTTATATTATTATAGGAGAAAGACGTATAAGTAATTATTGGTGGGCTTTCATTGTATTATTAGGCTCTTCTGGATTTTTATTAAGTGGGATTTGTTCTTATCCGTTCGCTTTCCCACAGGGACTTTTAATGTCTTTTTATGGAGGTTTAGGATTTCTTTTAAGTTTCTATTGGTGGTTTCTTATTTTTTGGAATGTAGGAGGTGGTTTTAACGAATTTAATAAAAAAGAAAGAATTTTCAGATGGGGTTATCCTGGAAAAAATCGTCGTATCGATTTTACATATCCTTTAAAAGATTTAGAAGCCATCAAAGTTGAATTAAAAGATCCTCAACGAACTATTTTTTTAAAAAAAAAAGAAATTCCTATTACTGGAGGTGAGCCTTTAACTTTAAAAGAAATTGAAAAACAAGCCTCTGAATTAGCTAATTTTCTGGATGTAAGTATT

;


END;

BEGIN LABELS;
	CHARGROUPLABEL atpA;
	CHARGROUPLABEL atpB;
	CHARGROUPLABEL atpE;
	CHARGROUPLABEL atpF;
	CHARGROUPLABEL atpH;
	CHARGROUPLABEL atpI;
	CHARGROUPLABEL ccsA;
	CHARGROUPLABEL cemA;
	CHARGROUPLABEL chlB;
	CHARGROUPLABEL chlI;
	CHARGROUPLABEL chlL;
	CHARGROUPLABEL chlN;
	CHARGROUPLABEL clpP;
	CHARGROUPLABEL ftsH;
	CHARGROUPLABEL infA;
	CHARGROUPLABEL petA;
	CHARGROUPLABEL petB;
	CHARGROUPLABEL petD;
	CHARGROUPLABEL petG;
	CHARGROUPLABEL petL;
	CHARGROUPLABEL psaA;
	CHARGROUPLABEL psaB;
	CHARGROUPLABEL psaC;
	CHARGROUPLABEL psaJ;
	CHARGROUPLABEL psaM;
	CHARGROUPLABEL psbA;
	CHARGROUPLABEL psbB;
	CHARGROUPLABEL psbC;
	CHARGROUPLABEL psbD;
	CHARGROUPLABEL psbE;
	CHARGROUPLABEL psbF;
	CHARGROUPLABEL psbH;
	CHARGROUPLABEL psbI;
	CHARGROUPLABEL psbJ;
	CHARGROUPLABEL psbK;
	CHARGROUPLABEL psbL;
	CHARGROUPLABEL psbM;
	CHARGROUPLABEL psbN;
	CHARGROUPLABEL psbT;
	CHARGROUPLABEL psbZ;
	CHARGROUPLABEL rbcL;
	CHARGROUPLABEL rpl12;
	CHARGROUPLABEL rpl14;
	CHARGROUPLABEL rpl16;
	CHARGROUPLABEL rpl2;
	CHARGROUPLABEL rpl20;
	CHARGROUPLABEL rpl23;
	CHARGROUPLABEL rpl32;
	CHARGROUPLABEL rpl36;
	CHARGROUPLABEL rpl5;
	CHARGROUPLABEL rpoA;
	CHARGROUPLABEL rpoB;
	CHARGROUPLABEL rpoC1;
	CHARGROUPLABEL rpoC2;
	CHARGROUPLABEL rps11;
	CHARGROUPLABEL rps12;
	CHARGROUPLABEL rps14;
	CHARGROUPLABEL rps18;
	CHARGROUPLABEL rps19;
	CHARGROUPLABEL rps2;
	CHARGROUPLABEL rps3;
	CHARGROUPLABEL rps4;
	CHARGROUPLABEL rps7;
	CHARGROUPLABEL rps8;
	CHARGROUPLABEL rps9;
	CHARGROUPLABEL tufA;
	CHARGROUPLABEL ycf1;
	CHARGROUPLABEL ycf12;
	CHARGROUPLABEL ycf3;
	CHARGROUPLABEL ycf4;


END;

BEGIN SETS;
	CHARSET atpA   =   1 -  1494;
	CHARSET atpB   =   1495 -  2928;
	CHARSET atpE   =   2929 -  3303;
	CHARSET atpF   =   3304 -  3762;
	CHARSET atpH   =   3763 -  4002;
	CHARSET atpI   =   4003 -  4695;
	CHARSET ccsA   =   4696 -  5361;
	CHARSET cemA   =   5362 -  6087;
	CHARSET clpP   =   6088 -  6657;
	CHARSET ftsH   =   6658 -  7098;
	CHARSET petB   =   7099 -  7740;
	CHARSET petD   =   7741 -  8217;
	CHARSET petG   =   8218 -  8322;
	CHARSET petL   =   8323 -  8412;
	CHARSET psaA   =   8413 -  10659;
	CHARSET psaB   =   10660 -  12849;
	CHARSET psaC   =   12850 -  13089;
	CHARSET psaJ   =   13090 -  13209;
	CHARSET psbA   =   13210 -  14262;
	CHARSET psbB   =   14263 -  15780;
	CHARSET psbC   =   15781 -  17160;
	CHARSET psbD   =   17161 -  18213;
	CHARSET psbE   =   18214 -  18456;
	CHARSET psbF   =   18457 -  18567;
	CHARSET psbH   =   18568 -  18768;
	CHARSET psbI   =   18769 -  18867;
	CHARSET psbJ   =   18868 -  18990;
	CHARSET psbK   =   18991 -  19113;
	CHARSET psbL   =   19114 -  19224;
	CHARSET psbM   =   19225 -  19311;
	CHARSET psbN   =   19312 -  19443;
	CHARSET psbT   =   19444 -  19533;
	CHARSET psbZ   =   19534 -  19716;
	CHARSET rbcL   =   19717 -  21138;
	CHARSET rpl14   =   21139 -  21501;
	CHARSET rpl16   =   21502 -  21894;
	CHARSET rpl2   =   21895 -  22701;
	CHARSET rpl20   =   22702 -  23025;
	CHARSET rpl23   =   23026 -  23253;
	CHARSET rpl36   =   23254 -  23361;
	CHARSET rpl5   =   23362 -  23898;
	CHARSET rpoA   =   23899 -  24339;
	CHARSET rpoB   =   24340 -  26805;
	CHARSET rpoC1   =   26806 -  27984;
	CHARSET rpoC2   =   27985 -  29793;
	CHARSET rps11   =   29794 -  30159;
	CHARSET rps12   =   30160 -  30522;
	CHARSET rps14   =   30523 -  30822;
	CHARSET rps18   =   30823 -  31005;
	CHARSET rps19   =   31006 -  31275;
	CHARSET rps2   =   31276 -  31884;
	CHARSET rps3   =   31885 -  32334;
	CHARSET rps4   =   32335 -  32775;
	CHARSET rps7   =   32776 -  33225;
	CHARSET rps8   =   33226 -  33570;
	CHARSET rps9   =   33571 -  33858;
	CHARSET tufA   =   33859 -  35052;
	CHARSET ycf1   =   35053 -  36165;
	CHARSET ycf12   =   36166 -  36261;
	CHARSET ycf3   =   36262 -  36756;
	CHARSET ycf4   =   36757 -  37209;

END;

BEGIN ASSUMPTIONS;
	TYPESET * UNTITLED   =  unord:  1 -  37209;

END;

BEGIN CODONS;
	CODONPOSSET * UNTITLED  =  1: 1 - 37207\3, 2: 2 - 37208\3, 3: 3 - 37209\3;

	CODESET * UNTITLED   =  universal:  1 -  37209;


END;

BEGIN MESQUITECHARMODELS;
	ProbModelSet * UNTITLED   =  'Jukes-Cantor':  1 -  37209;
END;

Begin MESQUITE;
		MESQUITESCRIPTVERSION 2;
		TITLE AUTO;
		tell ProjectCoordinator;
		timeSaved 1468262586720;
		getEmployee #mesquite.minimal.ManageTaxa.ManageTaxa;
		tell It;
			setID 0 6342321329162323902;
		endTell;
		getEmployee #mesquite.charMatrices.ManageCharacters.ManageCharacters;
		tell It;
			setID 0 6800916690324982829;
			mqVersion 310;
			checksumv 0 3 1574527249 null  getNumChars 37209 numChars 37209 getNumTaxa 10 numTaxa 10   short true   bits 15   states 15   sumSquaresStatesOnly 9685251.0 sumSquares 9685251.0 longCompressibleToShort false usingShortMatrix true   NumFiles 1 NumMatrices 1;
			mqVersion;
		endTell;
		getWindow;
		tell It;
			suppress;
			setResourcesState false false 100;
			setPopoutState 300;
			setExplanationSize 0;
			setAnnotationSize 0;
			setFontIncAnnot 0;
			setFontIncExp 0;
			setSize 1655 1255;
			setLocation 320 39;
			setFont SanSerif;
			setFontSize 10;
			getToolPalette;
			tell It;
			endTell;
			desuppress;
		endTell;
		getEmployee  #mesquite.charMatrices.BasicDataWindowCoord.BasicDataWindowCoord;
		tell It;
			showDataWindow #6800916690324982829 #mesquite.charMatrices.BasicDataWindowMaker.BasicDataWindowMaker;
			tell It;
				getWindow;
				tell It;
					getTable;
					tell It;
						rowNamesWidth 218;
					endTell;
					setExplanationSize 30;
					setAnnotationSize 20;
					setFontIncAnnot 0;
					setFontIncExp 0;
					setSize 1555 1183;
					setLocation 320 39;
					setFont SanSerif;
					setFontSize 10;
					getToolPalette;
					tell It;
						setTool mesquite.charMatrices.BasicDataWindowMaker.BasicDataWindow.ibeam;
					endTell;
					setActive;
					setTool mesquite.charMatrices.BasicDataWindowMaker.BasicDataWindow.ibeam;
					colorCells  #mesquite.charMatrices.ColorByState.ColorByState;
				tell It;
					setStateLimit 9;
					toggleUniformMaximum on;
				endTell;
					colorRowNames  #mesquite.charMatrices.TaxonGroupColor.TaxonGroupColor;
					colorColumnNames  #mesquite.charMatrices.CharGroupColor.CharGroupColor;
					colorText  #mesquite.charMatrices.NoColor.NoColor;
					setBackground White;
					toggleShowNames on;
					toggleShowTaxonNames on;
					toggleTight off;
					toggleThinRows off;
					toggleShowChanges off;
					toggleSeparateLines off;
					toggleShowStates on;
					toggleAutoWCharNames off;
					toggleAutoTaxonNames off;
					toggleShowDefaultCharNames off;
					toggleConstrainCW on;
					toggleBirdsEye off;
					toggleShowPaleGrid off;
					toggleShowPaleCellColors off;
					toggleShowPaleExcluded off;
					togglePaleInapplicable on;
					toggleShowBoldCellText off;
					toggleAllowAutosize off;
					toggleColorsPanel off;
					toggleLinkedScrolling on;
					toggleScrollLinkedTables off;
				endTell;
				showWindow;
				getWindow;
				tell It;
					forceAutosize;
				endTell;
				getEmployee #mesquite.charMatrices.AlterData.AlterData;
				tell It;
					toggleBySubmenus off;
				endTell;
				getEmployee #mesquite.charMatrices.ColorCells.ColorCells;
				tell It;
					setColor Red;
					removeColor off;
				endTell;
				getEmployee #mesquite.categ.StateNamesStrip.StateNamesStrip;
				tell It;
					showStrip off;
				endTell;
				getEmployee #mesquite.charMatrices.AnnotPanel.AnnotPanel;
				tell It;
					togglePanel off;
				endTell;
				getEmployee #mesquite.charMatrices.CharReferenceStrip.CharReferenceStrip;
				tell It;
					showStrip off;
				endTell;
				getEmployee #mesquite.charMatrices.QuickKeySelector.QuickKeySelector;
				tell It;
					autotabOff;
				endTell;
				getEmployee #mesquite.charMatrices.SelSummaryStrip.SelSummaryStrip;
				tell It;
					showStrip off;
				endTell;
				getEmployee #mesquite.align.AlignToDropped.AlignToDropped;
				tell It;
					gapCosts 8 3 2 2;
					subCosts  10 5 10 10 10 5 5 10 10 10 5 10;
				endTell;
				getEmployee #mesquite.molec.ColorByAA.ColorByAA;
				tell It;
					emphasizeDegeneracy off;
				endTell;
				getEmployee #mesquite.molec.SequenceInfoEditor.SequenceInfoEditor;
				tell It;
					panelOpen false;
				endTell;
			endTell;
		endTell;
		getEmployee  #mesquite.charMatrices.ManageCharacters.ManageCharacters;
		tell It;
			showCharacters #6800916690324982829 #mesquite.lists.CharacterList.CharacterList;
			tell It;
				setData 0;
				getWindow;
				tell It;
					newAssistant  #mesquite.lists.CharListInclusion.CharListInclusion;
					newAssistant  #mesquite.lists.CharListPartition.CharListPartition;
					newAssistant  #mesquite.lists.CharListCodonPos.CharListCodonPos;
					setExplanationSize 30;
					setAnnotationSize 20;
					setFontIncAnnot 0;
					setFontIncExp 0;
					setSize 1555 1183;
					setLocation 320 39;
					setFont SanSerif;
					setFontSize 10;
					getToolPalette;
					tell It;
					endTell;
				endTell;
				showWindow;
				getEmployee #mesquite.lists.CharListAnnotPanel.CharListAnnotPanel;
				tell It;
					togglePanel off;
				endTell;
			endTell;
		endTell;
		endTell;
end;
