# Supplementary material for: Proliferation of group II introns in the chloroplast genome of the green alga Oedocladium carolinianum (Chlorophyceae)
Source: PeerJ. 2016 Oct 25;4:e2627. doi: 10.7717/peerj.2627 (PMC5088586; doi:10.7717/peerj.2627)
Supplement: Supplemental Information 2 [file peerj-04-2627-s004.nex]

#NEXUS
[written Mon Jul 11 14:52:24 EDT 2016 by Mesquite  version 3.10 (build 765) at Prasinophytes/132.203.89.170]

BEGIN TAXA;
	DIMENSIONS NTAX=15;
	TAXLABELS
		'atpA_Oedocladium' 'atpI_Oedocladium' 'psaB_Oedocladium' 'petB_Oedocladium' 'psbB_Oedocladium' 'psbC_Oedocladium' 'psbB_Oedogonium' 'psbA_Schizomeris' 'psbM_Schizomeris' 'rbcL_Schizomeris' 'rbcL_Floydiella' 'rps9_Schizomeris' 'psbA_Floydiella' 'psaJ_Stigeoclonium' 'ycf12_Schizomeris' 
	;

END;


BEGIN CHARACTERS;
	DIMENSIONS  NCHAR=319;
	FORMAT DATATYPE = DNA GAP = - MISSING = ?;
	MATRIX
	'atpA_Oedocladium'  GTGCGGGTGGAATATTAGATACAGCCGAAAGTTAGATTTCGAAATCACTGGCTTACCCATAGGAAACAGGGGACCATAGCATGCCAGTAAAGCGCGCAAGATATTATGTAAAGGTAAAGCCGCATGAACCTCAGATCTTAAAGGTTAGTTCAACTAACCAAAGATAGGATTGCAAAAGGACGTTACATATAACGTATAAAACCACAATGCTGACTAAGGGCCTATGTCAGAAGAGGTCTACTGAGGAGAGCCACATGCGTTTAAAGACGCACGTGTGGTTCGGGAAGGGGTTCTGTTGGGGATGGTCTCCTACTTTCAT
	'atpI_Oedocladium'  GTGCGGGTGGAATATTAAATACAGCCGAGAGTCATATCTCGAAATCACTGGCTTACCTAATGGAAACAGGGGACCATAGCATGCCAGTAAAGCGCGCAAGATATTATGCAAAGGTAAAGCCGAATGAACCTTAGATCCTAAAGGTTAGTTCACCTGACCAAAGATAGGAAAACAAAAGGACGTTGCATATACCGTATAAAACCACAATGCTGACTAAAGGCCCATGTCAGAAGAGGCTTACTGAGGAGAGCCTTATGCATTTAAAGATGCACGTAGGGTTCGGGAAGGGATTCTGTTGAAGATAGCTTTCTACTTTCAT
	'psaB_Oedocladium'  GTGCGGGTGGAATATTATAGACAGCTAGAAGTCATATTCTAAAATCACTGGCTAACCTACGGGAAATCGGGGACCATAGCATGCCAGTAAAGCGTGCAAGATATTATACAGAGGTAAAGCCGTATGAATCTCAAATCCCAAAGGTTAGATCATCTGACCAAAGGTAGGATTGCATGAGAACGCTGTATATTTAGTCTAAAACCACAATGCTGACTAAAGGCCCATGTCAGAAGAGGCCTATTAGGGAGAGCCGTATGCATTTAAAGATGCACGTACGGTTCGGGAAGGGGTTCTGTTGGGGATGGTCTCCTACTTTCAT
	'petB_Oedocladium'  GTGCGGGTGGAATATTAAATACAACCAGGAGTCATATCCTGAAATCACCAGCTTACTTATGGGAAACCGAGGACAACAGCATGCTGGTAAAGCGCGCAAGATATTATGTAAAGGTAAAGCCGAATGAACCTTAGATCTTAAATATTAGCTCAGCTGACTATTGATAGGATTGCAAGAGGACGTTACATATACCGTATAAAACCACAATGCTGACTAAAGATCCATGTCAGAAGAGGCCTACTGGAGAGAGCCACATGCATTTAAAGACGCACGTGTGGTTCGGGAAGGGGTTCTGTTGGGGATGGTCTCCTACTTTCAT
	'psbB_Oedocladium'  GTGCGGGTGGGATATTTAATACAACCGAAAGTCATATTTCGAAATCACTGGCTTACCTAGTGGAAACAGGGGACAATAGCATGCCAGTAAAGCGCGCAAGATATTATGTAAAGGTAAAGCCGTATAAACCTCAGATCTTAAATATTAATTCAGTTGACTAAATGTAGGATTACAAAAGGATGTTACATAAGACGTATAAAACCACAATACTGACTAAAGGCCCATGTCAGAAGAGACTTACTGGGGAGAGCCGTATGCATTTAAAGATGCACGTACGGTTCGGGAAGGGGTTCTGTTGGGGATGGTCTCCTACTTTCAT
	'psbC_Oedocladium'  GTGCGGGTGGAATATTTAATACAACCGAAAATCATATTTCGAAATCACTGGCTTACCTACAGGAAACTAGGGACAATAGCATGCCAGTAAAGCGCGCAAGATATTATGCAGAGGTAAAGCCGAATAAACCTCAAATCCTAAATATTAGATCATCTGATCAAAGGTAAGATTGTAAAAGGACGCTGCATATAACGTATAAAACCACAATACTGACTAAAGGCCCATGTCAGAAGAGACTTACTGGGGAGAGCCGTATGCATTTAAAGATGCACGTACGGTTCGGGAAGGGGTTCTGTTGGGGATGGTCTCCTACTTTCAT
	'psbB_Oedogonium'   GTGCGGGTGGAATATTAGATACGGTCAGGAGTCATATCCTGAAATCACTGGCTTACTTACGGGAAATCGGGGACCATAGCATGCCAGTAAAGCGCGCGAGATACTGTGTAAAGGTAAAGCCGAATGAACCTCAGATCTTAAAGATTAGCTCAGCTGACTAAAGGTAGGAATGCCCGAGGACGTTGCACATTACGTATAAAACCACAACGCTGACTAAGGGCCTATGTCAGAAGAGGCTTATTGGAGAGAGCCGTATGCATTTAAAGATGCACGTACGGTTCGGGAAGGGATTCTGTTGGGGGTGGTCTTCTACTTTCAT
	'psbA_Schizomeris'  GTGCGGGTTTCTAGGTACTCTCTGCCTGGGGTAAATCTCAGAATTCACTGATTTACCGGGGCGAAAGCAGGGAAAATAGCATATCAGTAAAATCATCCTAAAAATAATCAATGATTTAGAAGAACATATTAAGATTAATATCTTATGCCGCGGCGTACTTTGAATAGGCTTTATAAAAGAAGACATCTTTTGGATATAAAGAAACATAGTCAACTTATTTAAAATGTTGAAAGAGTTAATTTATGCAGAGCCGTCTGCAGGGGAACCTGCACGTGCGGTTCGGGAACAGAACTTATAAAAAATAGCGTTCGAGTTTCAT
	'psbM_Schizomeris'  GTGCGCTTCAATAGGTATGAATCGCTTGGAAAGGAATCCAAAATCTACTGATTAACCAAGGCGAAAGCAGGGAAAATAGCATATCAGTAATTTAAATAGAGATGTTTTTTTAGAGCAAACTGTTTAATTCTTTTACTTTGTGTGCTCTAATTAGGTTCCTAATATACTACACGGTTTAAGTGATCTCTAAAGACAATAAAGTGTTGTTGCTGACTCTCATAATATGTCAGGAGACTTTTAAAACAAAGAGCCGTATGCAAGTAAACTTGCTTGTACGGTTTGGGAACAGAACATGAGTGAAGTTGTGTTCGAGTTTCAT
	'rbcL_Schizomeris'  GTGCGAATAGGATATTTATATACTCCGTCCGATTCGGGACAGAATCTCTACCTTACCTTGACGAAAGTAGGAAAAATAGCATGGTAGAAAAGCTAGCAAGACATAATCCAATGGGGAAGCTGCATAAACCGCTTCTAGACCGAGATCCAGCTGGGCAGAAAAGGTAGACAGTCAAAGTAACTCTCCCATAAACGTTGAAAACTATTATGCTCTCCACACCAGACGGAGAGAAGATCCATTTCACGGAGAGCCGTATGATGGGTAACTATCACGTACGGTTCGGGAACGGGCCCTGGAAAAGGTGGGTGCCTAGTTTCAT
	'rbcL_Floydiella'   GTGCGAATGGAATAAGGAATCTCTCATGCTCCTTAAAGCATAACTCCACCCCTTACCAAGGCGAAAGCTGGGACAATAGCCTGGGGTCAAAGCGCGCCAGAGGCGTCACAAAGGGCAAGCTGTATAACCCGCCTATGTTTATCATGACTCGAGTTTTAAGAAGATAGACAGACAAGGTATCGGCCCCTATTGCAATTAAAACCATTATGCCGACTAAAGGCCCAGGTCGGAAGAGCCATGAATGGGAGAGCCGGATGATGGGGAACTATCAAGTCCGGTTCGGGAACGAGATTTCTCAAGGATGGGGTTTTAGTTTCAT
	'rps9_Schizomeris'  GTGCGGGACTGAATTTTTGTTAATCTATTCAAGTCAGAATAAATATTATCACTTATCCAGGGGAAATCGGAAACAATAGCATGTGATGTATAAGCCATCCAAATAGGAAAAAGGCAAAGCTAAATAAATACTATTCCCTCGTATTTGTACTTATAGACTTGAAATAGGAATTAATAGTATAACAACCTATAATGGTCAAATCAGCCAAGCGGTCTATTTAGGTATGACCGGAGAAGTGTCCTTTCAAGAGCCGTATGACGGGTAACTGTCACGTACGGTTCGGGAACAAATAGTAGTAAAGTTGTTTATTTAGTTTCAT
	'psbA_Floydiella'   GTGCGGGATTGAACCTAATAAAATTTCTTACGCCTAAAAGGAAGCCAATAGCTTACCTTGGGGAAATCGGGGACAGTAGCATGCTATTAAAGCGCGCGAGGCGAAGGTGGAAGGAGAAGCACTATAACCAGAAAGTAGCTAGGGTTCTTTAAAAGGGCTATGGGTAGGATCGAAGTCTAGATTTCCCTAACCACCATGAACAATTCGAGCTGGCTAAAAGCTCATGCCAGGAGAGGGCCGCTGACGAGAGCGTAGTGAGAGGAGACTTTCACGCTACGTTCGGGAACGAATGGTGTCAAGGGTGGCCATTTAGTTTCAT
	'psaJ_Stigeoclonium' GTGCGAGAATTCTAGCAGGTAAAACTAGAGTGGTCGGAAAGAATCCTGTAACTATTCCAGTAGACATTGAAAAACATAGCATGTTACAAAAGCTAGCAAGGAAAGATAAGCAGGATAAGTACTTTAAAGTTACAATCACTTTCTCTCTGACTCAGGACCAATAGTATCAAGATTTAGAGATTTTTCCTAACTTAGTAAAAAATTCGTAACGGACTAGAAAATGAAGTCCAAAGAAACAAACAATTGAGAGCGTAGTGATAGGAAACAATCACGCTACGTTCGGGAACGAAGTTTGCCTTAGAATTCTCTTTAGTTTCAT
	'ycf12_Schizomeris' GTGCGAGAATTATTACAGATAATCTCTTCTTAATCGGAAGAAGCCTTATAACTAACTCTAACGAAAGTGAGGAATATAGCATGTTATAAAAGCCGGCAAGGGTTTATAAGAAGGATAAGGATTAAATCGATAAAAACGAAGTATTTTTTATTAAAGTTGAGAGGATGGAAAATGTTACATAGATTCCTAACTTATTAAAGAATTTAGAACAGACTAATCCTTTATGTCTGGAGATGTGTACTATTAAGAGCGTAGTGATGGGAAACTATCATGCTATGTTCGAGAACAAAGACTGATTATTCAGTATCTTTAGTTTCAT

;


END;

BEGIN ASSUMPTIONS;
	TYPESET * UNTITLED   =  unord:  1 -  319;

END;

BEGIN CODONS;
	CODESET * UNTITLED   =  universal:  1 -  319;


END;

BEGIN MESQUITECHARMODELS;
	ProbModelSet * UNTITLED   =  'Jukes-Cantor':  1 -  319;
END;

Begin MESQUITE;
		MESQUITESCRIPTVERSION 2;
		TITLE AUTO;
		tell ProjectCoordinator;
		timeSaved 1468263144671;
		getEmployee #mesquite.minimal.ManageTaxa.ManageTaxa;
		tell It;
			setID 0 1187174719260026808;
		endTell;
		getEmployee #mesquite.charMatrices.ManageCharacters.ManageCharacters;
		tell It;
			setID 0 8176266203211901156;
			mqVersion 310;
			checksumv 0 3 431723354 null  getNumChars 319 numChars 319 getNumTaxa 15 numTaxa 15   short true   bits 15   states 15   sumSquaresStatesOnly 100767.0 sumSquares 100767.0 longCompressibleToShort false usingShortMatrix true   NumFiles 1 NumMatrices 1;
			mqVersion;
		endTell;
		getWindow;
		tell It;
			suppress;
			setResourcesState false false 100;
			setPopoutState 300;
			setExplanationSize 0;
			setAnnotationSize 0;
			setFontIncAnnot 0;
			setFontIncExp 0;
			setSize 1660 563;
			setLocation 558 450;
			setFont SanSerif;
			setFontSize 10;
			getToolPalette;
			tell It;
			endTell;
			desuppress;
		endTell;
		getEmployee  #mesquite.charMatrices.BasicDataWindowCoord.BasicDataWindowCoord;
		tell It;
			showDataWindow #8176266203211901156 #mesquite.charMatrices.BasicDataWindowMaker.BasicDataWindowMaker;
			tell It;
				getWindow;
				tell It;
					setExplanationSize 30;
					setAnnotationSize 20;
					setFontIncAnnot 0;
					setFontIncExp 0;
					setSize 1560 491;
					setLocation 558 450;
					setFont SanSerif;
					setFontSize 10;
					getToolPalette;
					tell It;
						setTool mesquite.charMatrices.BasicDataWindowMaker.BasicDataWindow.ibeam;
					endTell;
					setActive;
					setTool mesquite.charMatrices.BasicDataWindowMaker.BasicDataWindow.ibeam;
					colorCells  #mesquite.charMatrices.ColorByState.ColorByState;
				tell It;
					setStateLimit 9;
					toggleUniformMaximum on;
				endTell;
					colorRowNames  #mesquite.charMatrices.TaxonGroupColor.TaxonGroupColor;
					colorColumnNames  #mesquite.charMatrices.CharGroupColor.CharGroupColor;
					colorText  #mesquite.charMatrices.NoColor.NoColor;
					setBackground White;
					toggleShowNames on;
					toggleShowTaxonNames on;
					toggleTight off;
					toggleThinRows off;
					toggleShowChanges off;
					toggleSeparateLines off;
					toggleShowStates on;
					toggleAutoWCharNames off;
					toggleAutoTaxonNames off;
					toggleShowDefaultCharNames off;
					toggleConstrainCW on;
					toggleBirdsEye off;
					toggleShowPaleGrid off;
					toggleShowPaleCellColors off;
					toggleShowPaleExcluded off;
					togglePaleInapplicable on;
					toggleShowBoldCellText off;
					toggleAllowAutosize off;
					toggleColorsPanel off;
					toggleLinkedScrolling on;
					toggleScrollLinkedTables off;
				endTell;
				showWindow;
				getWindow;
				tell It;
					forceAutosize;
				endTell;
				getEmployee #mesquite.charMatrices.AlterData.AlterData;
				tell It;
					toggleBySubmenus off;
				endTell;
				getEmployee #mesquite.charMatrices.ColorCells.ColorCells;
				tell It;
					setColor Red;
					removeColor off;
				endTell;
				getEmployee #mesquite.categ.StateNamesStrip.StateNamesStrip;
				tell It;
					showStrip off;
				endTell;
				getEmployee #mesquite.charMatrices.AnnotPanel.AnnotPanel;
				tell It;
					togglePanel off;
				endTell;
				getEmployee #mesquite.charMatrices.CharReferenceStrip.CharReferenceStrip;
				tell It;
					showStrip off;
				endTell;
				getEmployee #mesquite.charMatrices.QuickKeySelector.QuickKeySelector;
				tell It;
					autotabOff;
				endTell;
				getEmployee #mesquite.charMatrices.SelSummaryStrip.SelSummaryStrip;
				tell It;
					showStrip off;
				endTell;
				getEmployee #mesquite.align.AlignToDropped.AlignToDropped;
				tell It;
					gapCosts 8 3 2 2;
					subCosts  10 5 10 10 10 5 5 10 10 10 5 10;
				endTell;
				getEmployee #mesquite.molec.ColorByAA.ColorByAA;
				tell It;
					emphasizeDegeneracy off;
				endTell;
				getEmployee #mesquite.molec.SequenceInfoEditor.SequenceInfoEditor;
				tell It;
					panelOpen false;
				endTell;
			endTell;
		endTell;
		endTell;
end;
